# Supplementary material for: Higher-order phosphatase–substrate contacts terminate the integrated stress response
Source: Nat Struct Mol Biol. 2021 Oct 8;28(10):835–46. doi: 10.1038/s41594-021-00666-7 (PMC8500838; doi:10.1038/s41594-021-00666-7)
Supplement: Source Data Fig. 2 — Statistical source data. [file 41594_2021_666_MOESM5_ESM.xlsx]

## Sheet: Fig. 2b
This table lists the concentrations of phosphorylated eIF2α (μM) which were calculated from experiments sgiwn in Fig. 2a.
Time (min)	WT (2699) 2 nM			WT (2699) 8 nM			R595E (UK2750) 8 nM		F592A; R595E (UK2755) 8 nM		F592A; R595A (UK2751) 8 nM		R612A (UK2752) 8 nM
	EXP11.1	EXP11.2 run I	EXP11.2 run II	EXP 11 run I	EXP 11 run II	EXP 11.2	EXP 11	EXP 11.2	EXP 11	EXP 11.2	EXP 11	EXP 11.2	EXP 11	EXP 11.2
3	1.72065	1.7973	1.60598	0.729996	0.494303	0.600091
6	1.48809	1.44915	1.43235	0.334506	0.178517	0.329045	1.92931	1.95939	1.96754	1.95048	1.9638	1.93742	1.76825	1.78687
12	1.1759	1.15317	1.12435	0.0817846	0.0249377	0.0750714	1.84764	1.84567	1.94062	1.89901	1.92145	1.89377	1.62758	1.60827
24	0.684663	0.725464	0.736343	0.0282848	0.00475212	0	1.74297	1.7341	1.86197	1.831	1.83235	1.78565	1.41177	1.34465
48	0.273271	0.335079	0.324288	0	0	0	1.5247	1.52875	1.72922	1.68881	1.73772	1.66873	1.03183	1.04982

## Sheet: Fig. 2c
As shown in Fig. 2b, the time dependent progression of eIF2αP dephosphorylation was fitted by a first order decay. The best fit (kcat/KM) and 95% confidence intervals were plotted as the bar graph.
	apo			holo
	best fit (kcat/KM)	95% confidence intervals		best fit (kcat/KM)	95% confidence intervals
WT	6.4	6.9	6	369.6	398.3	342.8
R595E	5	5.8	4.3	12	12.6	11.4
F592A_R595E	5.6	6.7	4.5	6.9	7.5	6.2
F592_R595A	4.9	5.4	4.3	7.4	8.5	6.3
R612A	4.5	5.1	3.9	30.8	34	27.7

## Sheet: Fig. 2d
[G-Actin] nM	WT (UK2773)		UK2777_F592A_R595A_R1	UK2779_F592A_R595E_R2	UK2776_R595E_R1	UK2778_R612A_R1
2.63	0.01903	0.01155	0.04842	0.03073	0.04029	0.01653
5.25	0.02344	0.01815	0.0222	-0.0014	0.03454	0.0115
10.5	0.01632	0.01528	0.00063	-0.00147	0.00218	-0.00665
21	0.04449	0.03231	0.00948	-0.00612	0.01131	-0.00375
42.01	0.08409	0.07373	0.02019	-0.01226	0.01118	0.00277
84.01	0.12864	0.11246	0.01735	0.00756	0.02385	0.00319
168.03	0.23924	0.19898	0.03596	0.00408	0.04928	0.02926
336.06	0.36283	0.31138	0.03776	0.00846	0.0404	0.01877
672.11	0.54648	0.45682	0.07996	0.02826	0.08338	0.02439

## Sheet: Fig. 2f
R15 vector:	mCherry	mCherry	WT	WT	F585A	F585A	R588E	R588E	F585A_R588E	F585A_R588E	F585A_R588A	F585A_R588A
Treatment:	Untreated	Tg	Untreated	Tg	Untreated	Tg	Untreated	Tg	Untreated	Tg	Untreated	Tg
N	3232	4453	3602	3515	2985	2243	3632	3862	4382	5778	3896	2619
Minimum	27.36	41.04	19.76	44.84	49.4	68.4	25.84	31.16	18.24	50.16	32.68	54.72
25% Percentile	326.8	1077	155.8	222.7	239.4	395.2	168	255.4	208.2	1071	207.5	719
Median	531.2	1708	237.1	345.8	334.4	635.4	256.1	409.6	336.3	1548	319.2	1243
75% Percentile	850.4	2527	378.7	647.5	490.6	1108	411.7	762.7	549.1	2262	514.5	2104
Maximum	8056	12432	3840	6164	6139	8156	3387	7475	4985	19564	6573	11861
Mean	682.7	1989	319.8	533	433	884.7	347.7	615.6	465.4	1830	445.5	1611
Std. Deviation	584.6	1329	284	550.1	354	737.6	307	608.4	452.9	1192	454.4	1331
Std. Error	10.28	19.91	4.732	9.278	6.479	15.57	5.093	9.79	6.842	15.68	7.281	26.02
data points	418.76	1155.96	222.68	901.36	278.16	350.36	238.64	1047.28	374.68	3413.92	243.2	1931.16
	1634	2713.96	1548.88	264.48	247.76	192.28	256.88	210.52	159.6	1577	916.56	1130.88
	289.56	466.64	373.16	200.64	250.8	380	453.72	174.04	389.88	2476.84	212.8	1340.64
	807.88	1114.16	481.84	169.48	262.96	588.24	94.24	453.72	426.36	1530.64	438.52	1516.96
	453.72	627.76	238.64	481.08	832.96	580.64	104.12	331.36	3021	1086.04	440.04	1636.28
	551	3856.24	84.36	801.8	582.92	1326.96	136.8	496.28	435.48	1138.48	152.76	2197.16
	79.04	4012.04	1672	81.32	304.76	983.44	169.48	406.6	260.68	7534.64	389.88	1981.32
	665	2401.6	278.92	1067.8	399	1938.76	577.6	361	376.2	1627.92	1086.8	1513.92
	569.24	1437.92	984.96	275.88	351.88	2068.72	237.12	582.92	365.56	2720.8	543.4	3023.28
	321.48	3831.92	189.24	473.48	487.16	1788.28	203.68	214.32	491.72	1818.68	216.6	1558
	334.4	4629.16	475	349.6	1241.84	684.76	268.28	1064	381.52	885.4	127.68	3149.44
	1591.44	2779.32	220.4	99.56	6139.28	620.92	356.44	948.48	397.48	1713.8	247	1252.48
	253.08	3598.6	129.96	1017.64	734.92	2347.64	89.68	1185.6	132.24	716.68	136.04	1452.36
	684	1228.16	198.36	896.8	368.6	853.48	354.16	649.04	173.28	1494.92	1237.28	2062.64
	219.64	8489.2	443.08	3430.64	310.84	498.56	358.72	320.72	161.12	1539.76	553.28	3237.6
	470.44	3909.44	209.76	1342.16	930.24	604.2	260.68	336.68	413.44	2153.84	61.56	1902.28
	900.6	566.96	203.68	647.52	216.6	166.44	136.04	385.32	764.56	378.48	408.12	1512.4
	696.16	1881	251.56	538.08	311.6	511.48	119.32	310.84	218.12	2096.84	189.24	367.84
	2125.72	4054.6	727.32	394.44	986.48	1029.04	286.52	380.76	163.4	2137.12	205.96	1268.44
	1776.12	2948.8	2034.52	1382.44	155.04	863.36	304	691.6	273.6	1951.68	256.12	3729.32
	1115.68	1396.12	180.12	277.4	266	751.64	273.6	524.4	258.4	1865.8	553.28	1456.16
	494	1553.44	127.68	441.56	219.64	2448.72	278.16	217.36	325.28	1303.4	256.88	1106.56
	528.2	1128.6	300.96	1206.12	2153.84	1093.64	475	293.36	798.76	452.2	336.68	1205.36
	270.56	300.2	698.44	647.52	376.2	1030.56	349.6	418.76	219.64	1201.56	629.28	1460.72
	858.8	2239.72	573.04	273.6	149.72	3464.84	91.2	218.88	139.84	1492.64	243.2	4141.24
	1606.64	2037.56	329.84	827.64	432.44	157.32	186.96	549.48	929.48	5079.08	632.32	3108.4
	1616.52	654.36	148.2	2321.8	591.28	451.44	188.48	480.32	246.24	2248.08	668.04	3614.56
	337.44	2108.24	168.72	608	120.84	347.32	82.08	630.8	382.28	6360.44	238.64	2514.84
	1231.96	1871.12	225.72	101.84	228	379.24	368.6	300.2	325.28	722.76	111.72	1132.4
	243.96	298.68	403.56	401.28	281.96	642.2	184.68	222.68	442.32	5807.16	276.64	2156.12
	576.84	5210.56	197.6	445.36	1536.72	527.44	218.12	491.72	98.04	3756.68	126.16	2969.32
	649.04	2296.72	375.44	394.44	1498.72	490.2	279.68	354.92	88.16	1957	128.44	1184.08
	1105.04	1301.12	471.96	286.52	342	775.96	247	326.04	76	1062.48	362.52	1076.92
	2197.16	725.04	212.04	1085.28	224.2	424.84	212.04	680.96	319.96	2797.56	678.68	1333.8
	256.88	4664.88	175.56	209	269.04	243.96	416.48	253.08	570.76	2745.12	462.84	443.84
	838.28	3616.08	706.8	186.96	377.72	1795.88	305.52	280.44	342.76	2203.24	486.4	298.68
	506.16	5972.84	264.48	180.88	200.64	1850.6	190.76	981.92	507.68	1976.76	383.8	3736.16
	318.44	989.52	131.48	168.72	349.6	1801.2	1338.36	544.16	900.6	706.8	113.24	859.56
	535.8	1706.2	130.72	557.08	548.72	631.56	197.6	579.88	390.64	889.2	1005.48	1925.08
	839.8	3537.8	326.8	975.84	244.72	440.04	1447.8	1960.04	791.16	1129.36	96.52	785.84
	370.88	2877.36	200.64	102.6	170.24	533.52	153.52	909.72	328.32	3311.32	275.12	2117.36
	213.56	1958.52	336.68	839.8	237.88	1045	286.52	1428.04	332.12	348.84	1434.12	285.76
	1450.08	757.72	684.76	96.52	874	1147.6	744.8	141.36	378.48	4989.4	335.16	1542.8
	175.56	1966.88	528.96	161.88	310.08	472.72	717.44	126.92	190.76	738.72	466.64	292.6
	85.12	519.84	174.8	182.4	378.48	2449.48	342	1637.8	256.12	3309.04	366.32	869.44
	546.44	2843.92	199.12	270.56	634.6	371.64	671.08	537.32	2613.64	2476.84	522.12	380
	813.2	1694.04	79.8	2292.16	433.96	1000.16	532	247.76	271.32	4595.72	309.32	5431.72
	468.16	3913.24	199.12	160.36	546.44	421.8	273.6	130.72	642.2	2029.2	622.44	4810.04
	664.24	829.16	682.48	710.6	1042.72	267.52	617.12	319.96	978.12	4137.44	148.2	370.88
	850.44	2823.4	490.2	593.56	647.52	188.48	208.24	415.72	188.48	1200.8	742.52	266
	980.4	1350.52	210.52	956.84	362.52	428.64	375.44	405.08	361.76	273.6	2409.96	1079.96
	129.2	696.92	450.68	235.6	438.52	1015.36	175.56	195.32	249.28	2720.04	408.12	2087.72
	302.48	2885.72	319.2	407.36	364.04	4468.04	240.16	916.56	592.04	1000.92	521.36	1416.64
	844.36	2878.88	509.2	152	264.48	271.32	555.56	453.72	221.92	2660.76	349.6	2019.32
	607.24	6491.92	104.88	456	172.52	802.56	232.56	215.84	202.92	2436.56	110.96	444.6
	1238.04	1483.52	222.68	1118.72	129.2	539.6	189.24	269.8	205.96	687.8	231.8	991.8
	1355.84	1427.28	585.2	593.56	334.4	723.52	233.32	245.48	1686.44	760.76	479.56	979.64
	263.72	3271.8	196.08	386.08	326.8	361.76	731.88	1446.28	164.92	646.76	200.64	737.96
	644.48	2157.64	166.44	92.72	332.12	817.76	193.04	282.72	348.84	3017.96	1586.12	1080.72
	288.04	1059.44	161.12	389.88	847.4	1299.6	176.32	332.12	206.72	3378.2	81.32	938.6
	2290.64	2371.2	560.88	287.28	548.72	722.76	271.32	857.28	623.96	1214.48	661.2	2492.8
	480.32	1621.08	450.68	278.92	513	864.12	120.84	269.8	608.76	587.48	266	3040.76
	607.24	1631.72	198.36	180.12	289.56	596.6	437	267.52	223.44	1763.2	270.56	2965.52
	801.8	2867.48	115.52	295.64	414.96	644.48	122.36	370.12	596.6	1708.48	209	1445.52
	374.68	1354.32	303.24	276.64	180.12	877.04	133.76	1421.96	348.84	1341.4	140.6	1867.32
	335.92	5006.88	465.88	259.16	782.04	2318	418	312.36	266	3518.04	903.64	1339.88
	1225.12	1304.92	837.52	321.48	372.4	414.96	304	212.8	351.12	1193.96	4892.12	929.48
	212.04	1824	262.2	2374.24	558.6	849.68	757.72	984.96	166.44	1890.88	633.84	1793.6
	369.36	496.28	212.8	481.08	265.24	505.4	383.04	576.08	225.72	428.64	411.92	4543.28
	737.2	1376.36	194.56	380	400.52	601.92	245.48	471.96	418	272.08	578.36	3420
	1008.52	1562.56	340.48	389.88	241.68	564.68	405.84	510.72	360.24	1382.44	256.88	599.64
	509.96	2870.52	131.48	169.48	313.88	492.48	158.84	308.56	367.84	1236.52	81.32	11003.3
	338.2	2308.12	1400.68	69.16	979.64	2815.04	132.24	3267.24	389.88	2507.24	109.44	1590.68
	815.48	2217.68	343.52	2143.96	576.84	868.68	351.12	772.92	243.96	1548.12	2278.48	1242.6
	4660.32	2663.04	227.24	415.72	195.32	1306.44	222.68	286.52	409.64	1748	637.64	1098.2
	101.84	3207.96	235.6	436.24	243.96	801.04	558.6	394.44	132.24	675.64	415.72	525.16
	366.32	811.68	180.12	302.48	370.12	173.28	95.76	888.44	369.36	1156.72	426.36	1497.2
	636.88	747.84	1138.48	215.84	237.12	576.08	334.4	1427.28	578.36	1419.68	307.04	440.04
	494	2064.92	269.04	437.76	306.28	163.4	104.12	348.08	157.32	3559.84	329.08	2580.96
	199.88	253.08	215.84	223.44	342	356.44	133	427.12	208.24	1703.16	294.88	756.96
	338.96	2795.28	516.04	443.84	429.4	487.16	143.64	264.48	380	1355.84	266.76	2426.68
	240.16	1774.6	133.76	603.44	432.44	428.64	120.08	1092.88	170.24	1218.28	203.68	946.2
	335.16	1583.84	110.96	845.88	301.72	369.36	139.08	1165.84	484.12	3144.12	116.28	471.96
	664.24	2453.28	144.4	658.92	404.32	285.76	237.88	111.72	376.2	1273.76	330.6	2500.4
	961.4	2461.64	160.36	127.68	453.72	814.72	569.24	1208.4	737.96	3806.08	393.68	543.4
	500.84	1216	51.68	237.12	199.88	272.08	302.48	1295.04	513.76	880.08	1474.4	1657.56
	733.4	1535.2	1716.08	299.44	297.16	974.32	256.12	277.4	143.64	2844.68	444.6	2368.16
	509.96	2575.64	103.36	525.92	265.24	854.24	464.36	511.48	157.32	1192.44	381.52	1916.72
	179.36	3214.04	275.12	2384.88	350.36	516.8	429.4	1556.48	525.92	3129.68	518.32	1074.64
	630.8	2492.04	294.12	212.04	237.88	614.08	96.52	604.96	167.2	4138.96	188.48	1944.84
	458.28	1471.36	495.52	617.12	703	2260.24	604.2	387.6	212.8	1900	427.88	1732.8
	197.6	2587.8	253.08	872.48	959.88	411.92	129.96	679.44	581.4	612.56	636.88	1048.04
	218.88	2115.84	265.24	1675.8	640.68	202.92	152	716.68	300.96	1205.36	459.8	701.48
	433.96	958.36	320.72	188.48	265.24	2055.8	621.68	1909.12	166.44	1057.16	277.4	6506.36
	522.88	1327.72	210.52	228.76	152	424.84	199.88	387.6	306.28	2414.52	552.52	2045.16
	425.6	2285.32	96.52	689.32	703	867.92	351.88	289.56	773.68	4478.68	148.96	780.52
	227.24	2025.4	213.56	1341.4	301.72	1412.84	589	443.84	437	1450.84	354.16	1571.68
	1097.44	528.96	154.28	606.48	627.76	680.96	444.6	801.8	597.36	940.12	243.96	3194.28
	209.76	316.92	199.12	583.68	197.6	344.28	380.76	481.84	378.48	2353.72	379.24	870.96
	266	4408	63.84	1788.28	536.56	1321.64	307.8	247.76	294.88	4723.4	272.08	1741.16
	494	4704.4	172.52	152	182.4	147.44	25.84	445.36	278.16	2107.48	495.52	1718.36
	511.48	1647.68	1108.84	242.44	224.96	257.64	147.44	184.68	269.04	1966.12	304	133.76
	664.24	903.64	221.16	317.68	313.88	616.36	88.92	149.72	61.56	2517.88	158.08	1522.28
	526.68	3993.04	183.16	1187.12	246.24	1760.16	457.52	916.56	870.96	202.92	709.08	1166.6
	566.2	361.76	177.08	877.8	430.16	1435.64	475.76	2053.52	989.52	1464.52	144.4	618.64
	257.64	2561.2	136.8	307.8	283.48	282.72	920.36	90.44	128.44	2245.04	968.24	2504.2
	607.24	3516.52	198.36	213.56	346.56	2430.48	101.84	366.32	401.28	1070.08	237.12	5455.28
	339.72	7140.96	557.08	282.72	725.8	2318.76	308.56	614.08	192.28	1542.8	336.68	1029.8
	1033.6	1147.6	1199.28	155.04	476.52	633.84	131.48	392.92	87.4	2854.56	143.64	3199.6
	687.04	1146.08	92.72	999.4	334.4	1082.24	337.44	530.48	106.4	1324.68	403.56	699.96
	697.68	4573.68	219.64	412.68	434.72	390.64	310.08	226.48	331.36	1687.96	342.76	258.4
	357.96	1454.64	557.84	268.28	579.12	2628.08	426.36	588.24	418	4197.48	514.52	893
	630.04	1970.68	447.64	158.08	587.48	1101.24	117.04	346.56	296.4	864.88	1248.68	202.16
	522.12	3990.76	537.32	463.6	541.88	3109.16	348.84	1022.2	736.44	1534.44	152.76	3169.2
	1488.08	1393.08	124.64	145.16	131.48	1972.96	139.08	1158.24	247.76	3627.48	764.56	389.12
	369.36	2873.56	497.04	95.76	392.16	351.12	307.8	502.36	181.64	953.8	443.84	1537.48
	1644.64	2460.12	123.88	297.16	475	1086.04	424.84	1330.76	295.64	802.56	1181.04	2555.88
	213.56	2285.32	231.8	204.44	229.52	350.36	354.92	340.48	231.8	2584.76	207.48	5312.4
	1348.24	2514.08	890.72	405.84	342	304	269.04	455.24	240.16	1515.44	444.6	614.84
	270.56	499.32	488.68	429.4	242.44	418.76	526.68	283.48	418	4787.24	272.08	3040.76
	643.72	713.64	488.68	209.76	302.48	681.72	132.24	820.04	446.12	1869.6	259.92	1618.8
	1463	908.96	312.36	757.72	168.72	1165.08	381.52	388.36	1257.04	1794.36	481.08	1370.28
	568.48	886.16	267.52	167.96	159.6	707.56	114.76	291.84	145.92	3803.04	1032.08	1380.92
	730.36	1266.92	183.92	405.08	104.12	395.2	598.88	2849.24	354.16	3261.92	509.96	1205.36
	169.48	959.88	567.72	218.12	582.16	1391.56	145.92	813.2	3978.6	2596.92	236.36	5503.92
	341.24	1604.36	199.12	287.28	178.6	2093.04	166.44	172.52	509.2	784.32	205.2	889.96
	364.04	1805.76	130.72	371.64	395.2	687.04	117.04	264.48	251.56	2395.52	63.84	1345.96
	462.08	2083.16	256.12	207.48	420.28	1399.16	221.92	498.56	355.68	2024.64	438.52	577.6
	199.88	1647.68	350.36	399	161.88	1396.12	85.12	2138.64	176.32	1124.8	375.44	2716.24
	423.32	921.12	223.44	310.84	152.76	519.08	222.68	2121.16	432.44	1084.52	251.56	2705.6
	237.88	2171.32	275.12	354.92	237.88	323	389.12	1001.68	746.32	629.28	82.84	281.96
	302.48	1817.16	311.6	1369.52	655.88	874.76	674.12	691.6	896.8	490.2	176.32	2557.4
	1597.52	804.08	314.64	367.08	420.28	1698.6	167.96	371.64	861.84	2887.24	491.72	2801.36
	103.36	2206.28	245.48	242.44	307.8	1634	1065.52	766.84	178.6	1672	436.24	1017.64
	1253.24	1729.76	174.8	929.48	274.36	816.24	555.56	266	186.2	2327.12	296.4	229.52
	363.28	1621.84	151.24	441.56	166.44	267.52	1168.12	346.56	102.6	4128.32	506.16	1488.08
	398.24	1195.48	331.36	373.92	196.08	853.48	79.8	342.76	123.88	1387	853.48	470.44
	583.68	1165.84	361.76	251.56	285.76	258.4	325.28	188.48	487.92	1646.16	384.56	2368.92
	683.24	1627.16	322.24	3673.84	212.8	1187.12	342.76	129.96	158.08	1586.88	499.32	1395.36
	671.08	1542.04	161.12	607.24	186.2	313.88	129.96	2591.6	400.52	2279.24	274.36	1146.84
	443.08	1535.2	224.96	249.28	189.24	513	164.16	772.92	429.4	1731.28	120.08	3650.28
	1353.56	1160.52	612.56	84.36	375.44	969	278.92	437	478.04	1114.92	518.32	727.32
	815.48	550.24	104.88	244.72	287.28	1003.2	299.44	1033.6	475.76	3676.12	277.4	3195.8
	800.28	2272.4	528.96	376.2	214.32	313.88	393.68	104.12	249.28	1079.96	923.4	1046.52
	609.52	498.56	441.56	1206.12	259.16	847.4	180.12	805.6	111.72	2109.76	144.4	2132.56
	262.2	4508.32	142.88	275.12	332.12	627.76	183.92	210.52	335.16	2724.6	232.56	3727.04
	706.04	590.52	892.24	315.4	120.84	851.2	147.44	1059.44	641.44	946.96	326.8	1149.12
	845.88	2262.52	408.12	169.48	228.76	415.72	92.72	551.76	318.44	1390.04	251.56	1887.08
	1558	1332.28	166.44	148.96	136.8	348.84	155.8	175.56	560.12	3090.92	107.92	1919.76
	582.16	8148.72	133	845.12	193.04	411.92	545.68	1443.24	684	1230.44	151.24	253.08
	71.44	1881.76	637.64	259.92	534.28	672.6	186.96	679.44	351.12	2606.04	350.36	960.64
	1175.72	3818.24	151.24	491.72	420.28	712.88	107.16	318.44	278.16	970.52	262.2	3630.52
	1292.76	1181.04	806.36	624.72	433.2	376.96	273.6	633.84	171.76	1747.24	424.08	627.76
	1050.32	1064	433.2	356.44	447.64	793.44	303.24	1292.76	514.52	1213.72	101.08	845.88
	228.76	1653.76	173.28	785.08	357.2	452.2	205.2	225.72	211.28	1472.88	104.12	1076.92
	230.28	1763.96	474.24	402.8	114.76	1631.72	174.8	128.44	321.48	1934.2	334.4	452.2
	1426.52	1554.96	136.04	1159	355.68	1212.96	429.4	269.8	278.16	676.4	142.12	570
	845.88	4488.56	162.64	839.8	91.96	797.24	573.8	203.68	195.32	3080.28	281.96	855
	247.76	783.56	67.64	226.48	618.64	1738.88	142.88	215.84	282.72	2191.08	754.68	773.68
	148.96	6538.28	93.48	307.8	217.36	753.16	163.4	261.44	243.96	1145.32	178.6	1641.6
	1087.56	3510.44	832.96	690.08	137.56	1475.92	325.28	340.48	326.8	614.08	2137.12	753.16
	346.56	2043.64	376.2	382.28	232.56	302.48	1435.64	975.84	259.92	4788.76	908.2	962.16
	602.68	1772.32	226.48	116.28	715.92	555.56	139.08	1323.92	156.56	846.64	411.92	2201.72
	604.2	2114.32	710.6	272.84	209.76	421.04	372.4	392.16	105.64	1484.28	285.76	1618.8
	424.08	984.96	3840.28	243.96	349.6	1228.92	87.4	1148.36	464.36	5125.44	914.28	4040.16
	60.04	589.76	191.52	1557.24	617.88	1027.52	589	646	784.32	1979.8	684	2656.96
	812.44	3670.8	184.68	135.28	289.56	395.96	528.2	541.88	778.24	1102.76	200.64	694.64
	1618.04	355.68	148.2	1493.4	169.48	431.68	183.92	434.72	325.28	1010.8	1431.08	655.88
	564.68	1422.72	130.72	415.72	421.8	254.6	247	392.16	2856.84	2531.56	447.64	554.8
	571.52	1857.44	532	790.4	781.28	435.48	187.72	952.28	516.8	1596.76	197.6	462.08
	151.24	2061.88	109.44	1486.56	370.88	504.64	132.24	923.4	282.72	2913.84	495.52	823.84
	857.28	98.8	209.76	222.68	312.36	1388.52	216.6	3179.08	1094.4	2208.56	86.64	1112.64
	957.6	1602.08	253.84	1284.4	376.96	1386.24	351.88	389.88	864.12	845.12	459.04	1463.76
	1323.92	746.32	115.52	1602.08	440.04	685.52	284.24	1111.12	531.24	1279.08	359.48	1488.08
	565.44	1675.8	174.8	259.16	824.6	688.56	205.2	391.4	201.4	1035.88	456	574.56
	1499.48	2173.6	535.8	264.48	437	1094.4	646	230.28	3761.24	1537.48	775.96	626.24
	522.88	1330.76	95.76	376.2	725.8	198.36	394.44	585.2	345.04	4350.24	1016.88	925.68
	1574.72	1084.52	158.84	93.48	563.92	3143.36	365.56	261.44	307.8	3182.12	320.72	807.88
	399	2355.24	638.4	400.52	395.96	648.28	112.48	1016.88	422.56	1402.96	32.68	299.44
	587.48	570	1121	239.4	743.28	322.24	278.92	848.16	573.04	5068.44	394.44	997.12
	189.24	1790.56	185.44	1407.52	673.36	319.2	194.56	1915.96	1468.32	1010.8	359.48	1887.84
	229.52	3287.76	272.84	504.64	367.84	437.76	146.68	830.68	444.6	4948.36	247	1041.2
	391.4	766.08	682.48	740.24	290.32	1420.44	348.84	326.04	302.48	1233.48	268.28	1003.96
	611.8	1017.64	98.8	294.12	475	541.12	499.32	272.84	289.56	2567.28	199.88	1640.84
	1734.32	1979.8	391.4	100.32	413.44	527.44	449.16	319.96	375.44	780.52	320.72	2287.6
	471.2	399.76	1064	309.32	411.16	321.48	1388.52	247	85.88	635.36	415.72	161.12
	433.96	3677.64	379.24	172.52	373.16	541.12	582.92	285.76	535.8	2856.84	169.48	528.2
	728.84	777.48	202.16	101.84	605.72	196.84	487.92	318.44	974.32	3101.56	638.4	4740.12
	2901.68	786.6	275.88	213.56	294.12	936.32	272.84	645.24	544.16	1563.32	456	1140
	619.4	1558	311.6	181.64	179.36	317.68	283.48	2865.96	200.64	1114.92	2365.88	1241.84
	403.56	1542.8	107.92	466.64	197.6	323	288.04	554.04	1250.2	1053.36	476.52	198.36
	138.32	212.04	677.92	300.2	1898.48	633.84	148.2	1859.72	136.04	1340.64	316.92	1877.96
	1881	1681.12	283.48	310.08	435.48	601.92	199.88	284.24	164.92	388.36	1001.68	1524.56
	188.48	452.2	281.2	126.92	787.36	1191.68	616.36	798	116.28	2102.16	609.52	603.44
	340.48	1052.6	337.44	283.48	323	3786.32	145.92	1585.36	123.12	1980.56	360.24	234.84
	196.84	1284.4	461.32	142.88	198.36	399.76	118.56	528.96	516.04	1868.08	203.68	2938.16
	250.8	563.16	104.12	278.16	230.28	1018.4	224.2	1476.68	1035.12	655.12	240.92	290.32
	102.6	1111.12	144.4	600.4	146.68	538.84	307.8	305.52	91.96	1100.48	455.24	1124.04
	618.64	1477.44	120.08	1393.08	340.48	520.6	183.16	639.16	180.88	1447.04	199.12	354.16
	428.64	1728.24	371.64	864.12	302.48	260.68	199.12	930.24	260.68	1244.12	291.84	688.56
	529.72	1771.56	197.6	198.36	129.2	1081.48	1146.08	7474.6	785.84	1671.24	292.6	487.16
	670.32	2520.92	684.76	91.2	677.92	2101.4	209.76	897.56	144.4	720.48	242.44	1475.16
	131.48	1624.12	297.92	243.2	301.72	380	183.16	507.68	1455.4	1285.92	270.56	1690.24
	500.84	1420.44	538.84	221.92	289.56	746.32	215.84	531.24	651.32	2380.32	167.2	433.2
	269.04	2029.2	143.64	139.84	449.16	327.56	306.28	1608.92	271.32	1032.08	326.04	209
	706.8	970.52	162.64	261.44	1017.64	580.64	228	334.4	377.72	1562.56	203.68	2843.16
	981.92	814.72	655.12	1249.44	328.32	581.4	430.92	194.56	166.44	694.64	513	3025.56
	477.28	5313.16	161.12	877.04	541.88	389.12	147.44	282.72	190.76	2789.96	427.12	2821.12
	207.48	817.76	162.64	773.68	288.04	2786.92	325.28	153.52	189.24	1382.44	105.64	511.48
	231.8	3228.48	91.2	331.36	309.32	1460.72	138.32	477.28	652.84	2208.56	235.6	933.28
	202.16	1035.88	157.32	104.12	373.92	699.2	242.44	636.12	427.12	1721.4	136.04	3250.52
	402.8	718.2	785.84	718.2	149.72	644.48	2226.8	528.2	359.48	1165.84	226.48	2727.64
	97.28	2403.12	703	155.04	663.48	1795.12	670.32	221.16	328.32	781.28	560.12	2064.92
	632.32	605.72	204.44	909.72	464.36	600.4	516.04	169.48	669.56	1875.68	315.4	1640.08
	532.76	421.04	1247.92	164.16	166.44	1352.04	894.52	1627.16	137.56	1567.12	178.6	2414.52
	1142.28	1248.68	160.36	620.16	180.12	849.68	1087.56	292.6	972.04	1811.84	148.96	1317.84
	808.64	2695.72	421.04	579.12	373.16	174.8	55.48	1337.6	741.76	437	274.36	302.48
	218.88	1951.68	138.32	736.44	319.2	410.4	244.72	870.2	557.84	6166.64	183.16	1203.84
	332.88	1299.6	138.32	672.6	112.48	811.68	353.4	407.36	1105.04	1776.12	435.48	1288.2
	908.2	2964	591.28	227.24	604.96	211.28	895.28	513.76	441.56	1919.76	95	850.44
	1312.52	934.04	200.64	250.8	227.24	252.32	185.44	1659.84	311.6	927.2	587.48	2540.68
	399	1709.24	709.08	226.48	343.52	475	329.08	456	409.64	585.96	81.32	559.36
	1200.04	2832.52	159.6	546.44	228	301.72	206.72	903.64	250.04	1659.08	418	1358.88
	699.96	731.12	192.28	198.36	231.04	484.12	165.68	349.6	2336.24	474.24	419.52	2113.56
	486.4	1439.44	573.8	404.32	281.2	398.24	379.24	560.88	190.76	2938.92	327.56	3591
	1855.92	3226.2	117.8	293.36	643.72	1008.52	335.92	1166.6	598.12	1674.28	174.8	211.28
	381.52	7628.88	389.88	439.28	1269.96	521.36	115.52	1314.04	1087.56	2625.04	606.48	1527.6
	1022.96	3352.36	262.2	2920.68	399.76	367.08	84.36	246.24	757.72	2415.28	201.4	816.24
	351.12	3404.04	157.32	2820.36	682.48	297.92	117.8	635.36	155.04	994.08	434.72	1470.6
	214.32	3036.2	387.6	202.92	355.68	227.24	133	1509.36	459.8	759.24	628.52	362.52
	665	1194.72	948.48	531.24	308.56	1460.72	411.92	1607.4	367.84	542.64	440.8	357.96
	406.6	444.6	147.44	544.92	1342.92	1570.92	182.4	678.68	301.72	2489	230.28	3188.96
	737.2	1745.72	265.24	554.04	299.44	253.08	131.48	482.6	109.44	1212.2	886.16	1628.68
	141.36	3164.64	201.4	193.8	200.64	315.4	306.28	129.96	188.48	1877.2	535.8	1561.8
	1039.68	1100.48	238.64	218.12	452.2	1096.68	176.32	304	479.56	1956.24	1089.08	671.84
	190.76	2033	199.88	450.68	354.92	338.96	152	270.56	580.64	1124.04	376.2	2156.88
	151.24	3548.44	161.12	136.04	629.28	244.72	837.52	392.16	151.24	541.12	1797.4	1298.84
	950	4946.08	208.24	463.6	536.56	370.88	212.04	193.8	307.8	2587.04	230.28	1507.84
	196.08	2685.84	605.72	181.64	1383.2	375.44	364.8	1708.48	260.68	1227.4	251.56	578.36
	658.92	2983.76	216.6	154.28	239.4	691.6	147.44	634.6	161.88	847.4	124.64	2492.8
	984.2	2517.12	469.68	470.44	732.64	948.48	141.36	444.6	631.56	2007.16	219.64	411.16
	388.36	380	202.16	1586.88	372.4	1009.28	549.48	1957.76	478.04	1078.44	417.24	1046.52
	702.24	1175.72	372.4	215.08	254.6	2009.44	133.76	239.4	237.88	849.68	140.6	328.32
	596.6	1900.76	438.52	104.12	203.68	560.12	221.92	326.8	519.84	2795.28	227.24	1418.16
	1212.96	1898.48	478.8	197.6	371.64	684	174.04	717.44	282.72	1202.32	925.68	399
	1459.96	1346.72	501.6	174.8	622.44	634.6	342	342	297.16	1352.04	448.4	1475.16
	1113.4	943.92	189.24	566.96	789.64	1238.8	123.12	478.8	563.92	617.88	386.84	430.16
	1219.04	779.76	186.96	377.72	199.12	446.88	240.92	228.76	327.56	2324.84	321.48	935.56
	604.96	1054.88	178.6	569.24	377.72	200.64	297.92	2086.96	185.44	1176.48	115.52	1640.84
	839.04	3172.24	75.24	365.56	185.44	2124.96	965.2	679.44	238.64	2215.4	1504.8	203.68
	133.76	175.56	113.24	1025.24	528.2	500.84	241.68	290.32	671.84	2105.96	160.36	1705.44
	2212.36	1814.12	227.24	337.44	380.76	495.52	702.24	358.72	180.12	1359.64	855.76	2397.04
	299.44	2578.68	360.24	1222.08	639.16	2278.48	61.56	769.88	2376.52	1641.6	160.36	1468.32
	945.44	2615.16	133	1057.92	257.64	310.08	286.52	207.48	221.16	1675.04	415.72	8227.76
	1117.2	370.12	725.8	140.6	562.4	3018.72	893.76	1210.68	313.88	1490.36	746.32	1268.44
	607.24	2710.92	63.08	282.72	334.4	1029.8	123.12	292.6	140.6	2815.04	948.48	1040.44
	1190.92	3104.6	112.48	339.72	229.52	887.68	311.6	490.96	248.52	2029.2	152	2498.12
	435.48	3137.28	625.48	285	636.12	329.84	108.68	793.44	318.44	1022.2	500.08	821.56
	389.12	4791.04	297.16	389.12	379.24	305.52	272.84	811.68	391.4	749.36	161.88	1894.68
	199.88	2879.64	335.16	421.8	357.2	743.28	368.6	412.68	84.36	2039.08	142.88	576.08
	618.64	1336.84	231.8	151.24	429.4	246.24	156.56	1214.48	183.92	2094.56	269.8	85.88
	708.32	791.16	248.52	346.56	717.44	664.24	453.72	658.16	646.76	1542.8	680.96	3612.28
	867.92	1205.36	396.72	271.32	212.8	620.92	328.32	785.08	1452.36	4250.68	328.32	4564.56
	124.64	1986.64	207.48	408.12	97.28	471.2	44.84	1203.84	106.4	1759.4	316.16	2441.88
	582.16	2959.44	62.32	411.92	506.92	1926.6	302.48	787.36	309.32	1944.84	266	1056.4
	428.64	1843	479.56	237.12	2026.16	1531.4	351.88	500.08	361.76	1140	440.8	319.96
	389.12	1846.8	158.84	133.76	262.2	423.32	289.56	300.2	414.2	1347.48	619.4	757.72
	493.24	3533.24	229.52	233.32	165.68	5019.8	389.12	302.48	736.44	1532.16	283.48	4282.6
	573.8	1814.88	125.4	514.52	479.56	1341.4	114	300.96	82.84	1883.28	316.92	1166.6
	1763.96	1108.08	321.48	184.68	517.56	575.32	1113.4	2689.64	133	1529.12	320.72	1680.36
	516.8	2701.04	128.44	222.68	378.48	687.04	202.92	171.76	510.72	2899.4	440.04	217.36
	879.32	504.64	139.84	988	774.44	707.56	112.48	2094.56	353.4	4623.08	756.2	3928.44
	265.24	1560.28	138.32	125.4	329.84	729.6	253.08	344.28	722.76	6006.28	115.52	3055.2
	1129.36	4110.08	96.52	395.2	301.72	375.44	791.92	1466.8	544.16	1418.16	350.36	1190.92
	1134.68	4298.56	503.12	786.6	1079.2	541.88	526.68	311.6	154.28	699.96	326.04	1035.88
	361	1981.32	178.6	189.24	367.84	286.52	187.72	336.68	221.16	1422.72	247	784.32
	297.16	1666.68	462.84	1705.44	1003.2	1233.48	290.32	980.4	85.88	1725.2	223.44	842.08
	1287.44	2330.92	632.32	120.84	462.08	680.96	562.4	188.48	831.44	2453.28	487.92	1222.08
	657.4	2275.44	98.8	782.04	208.24	988	166.44	414.96	56.24	2552.84	119.32	482.6
	442.32	1770.04	288.04	281.2	532	520.6	242.44	177.84	274.36	1457.68	667.28	1342.16
	732.64	3597.08	123.88	528.2	336.68	665.76	206.72	345.8	826.12	1273.76	1583.08	355.68
	262.2	1058.68	310.84	323.76	361.76	382.28	249.28	424.84	601.16	3872.2	588.24	6312.56
	329.08	2229.08	272.08	346.56	333.64	1332.28	271.32	288.04	185.44	2220.72	149.72	3614.56
	197.6	1595.24	299.44	246.24	320.72	436.24	455.24	130.72	310.08	1339.88	480.32	3270.28
	192.28	1978.28	155.04	285.76	427.12	623.2	144.4	734.16	260.68	1337.6	293.36	1111.12
	1091.36	3222.4	177.84	82.84	304.76	2221.48	177.84	561.64	1599.8	1069.32	581.4	2797.56
	960.64	1321.64	319.96	399	269.04	1511.64	129.96	564.68	541.12	538.84	382.28	3065.08
	348.84	1725.96	522.12	313.88	1073.88	104.88	394.44	348.84	544.16	743.28	1621.84	2461.64
	367.08	1336.08	456	676.4	439.28	1194.72	291.08	206.72	300.96	1162.04	338.96	643.72
	421.8	4351	154.28	1751.04	335.92	831.44	110.2	183.92	298.68	978.12	760	1330.76
	1947.12	1448.56	169.48	549.48	57.76	2153.08	219.64	2329.4	141.36	1156.72	478.04	1288.96
	541.12	3576.56	430.16	322.24	191.52	2576.4	535.8	368.6	506.92	1051.08	314.64	2272.4
	743.28	2644.04	195.32	106.4	566.2	855	252.32	279.68	565.44	5281.24	1171.92	1896.96
	658.16	337.44	237.12	604.96	542.64	256.12	161.88	1028.28	104.12	2775.52	514.52	2115.84
	1356.6	1824.76	148.96	370.88	151.24	1564.08	218.12	789.64	405.84	1253.24	266	2349.92
	445.36	1393.84	79.04	121.6	245.48	335.16	195.32	1254	367.08	1485.8	155.04	954.56
	836.76	1456.16	933.28	716.68	319.96	728.84	652.08	279.68	153.52	3170.72	282.72	2333.2
	212.04	1267.68	710.6	222.68	275.88	603.44	84.36	184.68	396.72	933.28	267.52	351.88
	3622.92	2477.6	840.56	214.32	269.8	774.44	273.6	423.32	703.76	1319.36	427.12	908.2
	351.88	735.68	406.6	69.16	106.4	1340.64	522.12	139.84	94.24	1545.84	646.76	258.4
	950.76	1120.24	510.72	901.36	161.12	2061.12	190	58.52	137.56	1591.44	228	891.48
	321.48	543.4	177.84	217.36	317.68	1462.24	196.08	106.4	1491.88	2188.8	158.08	2680.52
	340.48	842.08	455.24	335.16	678.68	848.92	330.6	82.08	397.48	1734.32	429.4	601.16
	810.16	3416.96	208.24	1060.2	193.04	314.64	392.92	541.88	739.48	1203.84	396.72	2249.6
	1157.48	474.24	1783.72	313.88	183.92	1594.48	681.72	294.88	229.52	1769.28	2233.64	1556.48
	1415.88	5698.48	240.92	237.88	330.6	658.92	487.92	1049.56	110.2	1428.04	82.84	705.28
	343.52	1708.48	186.96	259.92	500.84	392.92	276.64	355.68	202.92	1552.68	410.4	4843.48
	164.92	1395.36	158.84	304	310.08	240.92	297.16	275.88	152.76	2381.84	1121.76	1288.2
	478.8	736.44	966.72	294.88	139.08	494	733.4	338.96	214.32	946.2	413.44	571.52
	115.52	2041.36	281.96	1510.88	756.96	1250.96	100.32	532	427.88	947.72	229.52	2219.2
	393.68	2225.28	110.2	1178	132.24	732.64	58.52	321.48	775.2	3546.92	402.8	4347.2
	634.6	1002.44	189.24	460.56	596.6	557.84	354.16	944.68	484.12	1859.72	405.84	2600.72
	735.68	2382.6	807.88	684	255.36	2380.32	137.56	1511.64	172.52	288.8	239.4	3787.08
	1906.84	2163.72	745.56	1214.48	749.36	305.52	449.92	261.44	287.28	1801.96	1069.32	784.32
	1614.24	4071.32	504.64	118.56	391.4	1513.16	178.6	1713.8	246.24	5519.12	404.32	3288.52
	542.64	858.04	146.68	228	314.64	367.84	403.56	1062.48	292.6	1320.88	226.48	2393.24
	444.6	6502.56	113.24	771.4	185.44	1225.12	102.6	310.08	102.6	4930.88	116.28	570
	468.92	1786.76	227.24	376.2	231.8	1244.88	260.68	273.6	293.36	1304.92	306.28	2475.32
	988	3040	306.28	60.8	232.56	902.12	210.52	1623.36	351.88	2042.88	673.36	938.6
	373.92	1228.92	233.32	211.28	408.12	442.32	180.12	1035.12	889.96	1363.44	190	346.56
	595.84	1411.32	839.8	1613.48	840.56	1868.84	289.56	244.72	265.24	987.24	431.68	516.8
	49.4	4689.96	165.68	311.6	277.4	1263.88	126.92	212.04	316.92	1447.8	205.2	2115.08
	294.12	6308.76	68.4	174.04	383.04	1082.24	151.24	1400.68	117.8	1855.16	831.44	1417.4
	456.76	968.24	269.8	633.84	207.48	525.16	162.64	182.4	366.32	2067.96	1074.64	960.64
	1162.04	806.36	436.24	654.36	506.92	644.48	53.96	274.36	1143.8	1413.6	129.96	345.04
	1057.92	184.68	221.92	220.4	1159.76	513.76	364.8	242.44	1117.2	319.2	471.2	2246.56
	311.6	522.12	320.72	976.6	215.84	2242	139.84	184.68	545.68	1637.8	402.8	3356.16
	684	717.44	177.08	1430.32	267.52	2034.52	525.92	161.88	285	886.92	670.32	1223.6
	412.68	1307.2	490.2	297.92	485.64	1816.4	190.76	831.44	570	934.04	282.72	484.88
	269.04	541.12	377.72	256.12	194.56	224.2	288.8	1352.04	389.88	874.76	380	611.04
	483.36	2796.8	94.24	1032.08	566.2	986.48	335.92	460.56	704.52	424.84	124.64	2468.48
	677.16	704.52	567.72	1400.68	238.64	893	106.4	472.72	1120.24	291.84	278.16	1268.44
	430.92	1580.04	186.96	1478.96	325.28	520.6	224.2	873.24	725.8	1720.64	255.36	2993.64
	243.96	1357.36	263.72	183.92	190	444.6	573.04	2247.32	103.36	380	756.96	364.04
	665.76	2087.72	590.52	509.96	345.8	1763.96	376.2	216.6	175.56	2702.56	944.68	1767
	995.6	1453.88	264.48	376.2	255.36	921.12	673.36	1756.36	407.36	2278.48	1520.76	1489.6
	594.32	1304.92	411.92	189.24	234.08	370.12	277.4	362.52	127.68	2325.6	240.16	1900.76
	684.76	1640.84	145.16	199.12	623.2	375.44	167.96	692.36	161.88	642.96	207.48	1383.96
	273.6	736.44	262.96	335.92	338.2	536.56	180.12	1542.04	156.56	332.88	391.4	6228.96
	237.12	1830.84	227.24	807.12	191.52	1434.12	364.04	295.64	218.88	570.76	232.56	3909.44
	1111.88	2792.24	79.04	1362.68	1418.92	672.6	526.68	440.8	304.76	756.2	182.4	1124.04
	196.08	2814.28	327.56	775.2	351.12	592.8	86.64	719.72	80.56	2795.28	746.32	2349.92
	399	187.72	148.2	148.96	137.56	1001.68	601.92	1131.64	629.28	680.2	287.28	3066.6
	99.56	2036.8	169.48	139.84	725.8	429.4	252.32	646	414.2	1076.92	248.52	2462.4
	612.56	1883.28	177.84	3901.84	196.08	1609.68	235.6	500.08	420.28	3302.96	493.24	1457.68
	179.36	1380.92	250.04	332.12	298.68	461.32	110.2	392.92	2063.4	2222.24	839.04	702.24
	858.04	1249.44	306.28	134.52	330.6	911.24	479.56	769.12	278.16	1979.04	361.76	775.96
	340.48	3058.24	407.36	650.56	157.32	484.88	577.6	383.8	122.36	547.96	368.6	2625.8
	547.2	803.32	178.6	435.48	1167.36	671.08	503.88	386.84	295.64	1389.28	209	3356.92
	823.84	3079.52	788.12	855	644.48	361	304	475	307.04	3869.16	304.76	1786
	206.72	3094.72	218.88	242.44	397.48	307.04	434.72	1505.56	74.48	621.68	254.6	742.52
	1819.44	3832.68	253.84	757.72	164.92	1460.72	474.24	300.2	421.04	899.08	628.52	513
	182.4	1404.48	87.4	429.4	278.92	369.36	104.12	766.84	530.48	2045.16	546.44	211.28
	430.16	7375.04	298.68	497.8	1274.52	2356.76	586.72	117.04	504.64	1484.28	739.48	2194.12
	267.52	2466.2	460.56	211.28	396.72	1009.28	207.48	575.32	129.2	3503.6	690.84	3118.28
	481.08	2718.52	247	915.8	483.36	145.16	637.64	362.52	97.28	2143.96	180.88	169.48
	212.8	2987.56	237.88	489.44	1004.72	224.2	269.04	236.36	322.24	578.36	462.08	1529.88
	340.48	176.32	205.96	187.72	329.84	940.12	78.28	301.72	1250.2	1866.56	689.32	1883.28
	407.36	932.52	221.16	276.64	234.84	456	342.76	296.4	248.52	2096.84	523.64	1934.96
	326.04	791.16	183.16	418.76	313.12	2318	164.92	1715.32	275.88	2345.36	530.48	742.52
	124.64	453.72	240.16	408.88	253.84	669.56	218.12	304	302.48	839.8	421.04	649.04
	238.64	217.36	554.04	561.64	214.32	79.04	387.6	750.12	708.32	2478.36	255.36	1547.36
	844.36	2232.88	224.2	865.64	107.92	932.52	79.8	161.88	515.28	1593.72	291.08	1867.32
	431.68	2335.48	296.4	360.24	128.44	315.4	137.56	448.4	108.68	1165.84	524.4	840.56
	180.12	1577	184.68	59.28	468.92	524.4	165.68	682.48	203.68	1338.36	241.68	950.76
	476.52	3186.68	277.4	870.96	1030.56	1311	122.36	381.52	1376.36	2023.88	448.4	1121.76
	230.28	1180.28	114	503.88	310.84	846.64	154.28	424.84	180.12	1706.96	153.52	1082.24
	712.88	1531.4	135.28	1234.24	350.36	277.4	1261.6	354.92	690.08	1447.04	571.52	1626.4
	377.72	1262.36	138.32	274.36	234.84	392.92	117.8	152.76	167.96	309.32	170.24	693.12
	350.36	992.56	952.28	304	259.16	369.36	298.68	266.76	646	1805	332.88	835.24
	378.48	377.72	474.24	303.24	332.12	452.96	305.52	178.6	266	574.56	101.84	5854.28
	462.08	2025.4	1485.8	292.6	402.8	256.88	362.52	986.48	2509.52	1515.44	237.12	3005.8
	135.28	1832.36	183.92	161.12	262.2	683.24	210.52	245.48	616.36	826.88	687.04	1532.92
	480.32	1466.04	177.84	241.68	136.8	4326.68	1369.52	813.2	278.92	2776.28	394.44	807.88
	1124.8	968.24	275.88	213.56	481.08	1280.6	1193.96	243.96	69.16	1754.08	144.4	2239.72
	167.2	755.44	874.76	1480.48	831.44	528.2	245.48	373.92	284.24	1564.84	237.88	443.84
	608.76	4379.88	111.72	5071.48	866.4	785.08	216.6	234.08	378.48	550.24	248.52	1660.6
	627.76	785.08	140.6	507.68	637.64	379.24	170.24	234.08	190.76	2591.6	430.92	1874.92
	1316.32	1399.92	124.64	205.2	362.52	497.8	171	722	312.36	1408.28	242.44	1342.16
	187.72	1897.72	268.28	2232.88	481.08	355.68	192.28	373.16	106.4	1470.6	500.08	1635.52
	380.76	1016.12	154.28	315.4	250.04	1007	525.92	274.36	583.68	1923.56	652.08	731.12
	268.28	731.12	459.04	778.24	73.72	791.92	215.08	1356.6	251.56	3343.24	2231.36	1802.72
	784.32	1984.36	136.04	264.48	127.68	418.76	237.88	123.12	121.6	2099.12	395.2	3454.2
	205.2	2072.52	294.88	294.88	251.56	351.88	392.92	190.76	307.8	1022.96	1607.4	1052.6
	1172.68	1767.76	341.24	1352.8	1618.04	814.72	367.84	101.84	299.44	696.92	263.72	4207.36
	766.84	851.96	556.32	1248.68	329.84	400.52	207.48	505.4	119.32	618.64	396.72	1069.32
	526.68	2016.28	245.48	163.4	159.6	190	98.8	281.2	619.4	819.28	320.72	2485.2
	319.96	1736.6	455.24	266	237.88	743.28	241.68	217.36	133.76	2870.52	669.56	1128.6
	161.12	2036.8	110.2	438.52	900.6	369.36	941.64	161.12	575.32	1401.44	1189.4	582.92
	587.48	3537.04	880.84	536.56	183.16	594.32	300.2	4807.76	578.36	1222.84	129.96	1430.32
	1487.32	2202.48	97.28	173.28	478.8	787.36	171	672.6	333.64	1461.48	345.04	5148.24
	180.88	1662.88	256.12	343.52	832.2	709.84	275.12	145.92	140.6	2545.24	214.32	1140.76
	1247.92	5016.76	113.24	221.16	120.84	218.88	220.4	690.84	1001.68	2506.48	248.52	826.12
	478.04	1314.8	253.84	681.72	538.84	711.36	101.08	312.36	539.6	1371.04	333.64	3629.76
	8056	2121.16	172.52	201.4	611.8	572.28	433.2	1095.92	208.24	1646.92	457.52	313.88
	991.8	951.52	263.72	198.36	384.56	217.36	242.44	135.28	295.64	2296.72	187.72	846.64
	561.64	1544.32	487.16	704.52	386.08	379.24	169.48	568.48	922.64	4000.64	567.72	2310.4
	274.36	5057.8	544.92	186.96	570.76	680.96	573.04	158.84	1893.92	1457.68	389.88	677.92
	317.68	1805.76	434.72	336.68	619.4	257.64	380.76	568.48	97.28	3395.68	273.6	307.04
	319.2	2245.04	419.52	1466.8	344.28	286.52	897.56	285.76	287.28	1522.28	659.68	1212.96
	2023.88	2194.88	314.64	572.28	329.08	320.72	218.88	380	348.08	2591.6	122.36	446.88
	198.36	610.28	176.32	1038.16	859.56	229.52	199.12	354.92	2183.48	1665.16	345.04	206.72
	813.96	1763.2	120.08	217.36	330.6	817.76	324.52	639.92	899.08	7457.12	226.48	1146.08
	687.8	1701.64	371.64	369.36	263.72	391.4	389.88	623.2	187.72	3251.28	443.08	380.76
	785.08	1444.76	179.36	4168.6	291.08	164.16	448.4	770.64	361.76	6336.88	622.44	286.52
	474.24	3412.4	167.2	63.84	297.92	381.52	309.32	218.88	160.36	1922.04	260.68	188.48
	731.88	960.64	2647.08	212.8	152.76	253.84	941.64	275.88	218.88	4423.2	760	1299.6
	1490.36	563.16	123.88	452.2	626.24	248.52	460.56	495.52	165.68	648.28	393.68	447.64
	580.64	772.92	397.48	177.08	1603.6	2306.6	823.84	356.44	205.2	1813.36	478.04	2270.12
	368.6	1444	216.6	469.68	410.4	472.72	104.12	2009.44	912	1934.2	164.16	212.8
	823.84	752.4	238.64	486.4	247.76	226.48	154.28	1615.76	305.52	2108.24	317.68	710.6
	415.72	2761.08	227.24	124.64	504.64	139.84	294.88	1896.2	668.8	1206.12	232.56	1410.56
	3097	1441.72	278.16	247.76	660.44	595.08	402.04	798.76	186.96	1248.68	241.68	4254.48
	326.8	985.72	173.28	731.12	392.92	584.44	541.12	138.32	148.96	2725.36	179.36	6614.28
	179.36	1567.88	64.6	127.68	1419.68	945.44	715.92	320.72	1769.28	2004.12	589	689.32
	734.16	3726.28	188.48	694.64	140.6	252.32	182.4	304.76	630.04	645.24	1361.92	1883.28
	693.12	1167.36	150.48	682.48	463.6	207.48	297.16	635.36	291.08	1358.88	131.48	1280.6
	1281.36	3063.56	419.52	427.88	373.92	402.04	381.52	202.16	169.48	1285.16	651.32	6461.52
	566.96	2302.04	120.08	2299.76	517.56	215.08	245.48	272.84	202.92	2964	185.44	2399.32
	488.68	1879.48	463.6	351.12	724.28	1048.8	114	186.2	902.12	1377.88	462.08	1022.2
	1404.48	3461.04	64.6	199.12	364.8	372.4	125.4	2808.2	158.84	1437.16	362.52	1966.88
	1830.08	1721.4	270.56	161.88	381.52	223.44	243.96	275.12	280.44	1564.84	435.48	794.2
	446.88	978.88	336.68	228	192.28	140.6	193.8	96.52	225.72	1959.28	196.08	2434.28
	623.96	1563.32	222.68	396.72	361.76	1856.68	433.96	1890.12	298.68	1751.04	342	968.24
	863.36	971.28	219.64	310.08	914.28	277.4	79.04	1147.6	367.84	2523.96	142.12	968.24
	942.4	215.84	372.4	161.12	523.64	986.48	346.56	218.12	611.8	1605.88	206.72	1405.24
	217.36	1152.92	240.16	383.04	1251.72	221.16	459.8	194.56	441.56	1244.12	350.36	1809.56
	272.08	4312.24	429.4	1121.76	319.96	4192.16	142.88	195.32	180.88	1034.36	186.2	1098.2
	1771.56	1570.92	79.04	802.56	778.24	376.2	92.72	1031.32	963.68	1188.64	129.2	1180.28
	731.12	2387.92	486.4	448.4	143.64	388.36	1193.96	127.68	343.52	2735.24	182.4	1293.52
	864.88	2342.32	212.8	303.24	133.76	1167.36	1231.2	289.56	57.76	662.72	706.04	5345.84
	519.84	1399.16	81.32	292.6	239.4	681.72	205.96	313.88	2008.68	2010.2	202.16	1062.48
	247.76	6157.52	310.08	323	465.88	1404.48	430.16	600.4	82.84	1523.8	172.52	995.6
	614.84	1175.72	237.88	88.16	175.56	637.64	193.8	458.28	830.68	1419.68	1171.92	907.44
	1300.36	1043.48	38	191.52	208.24	722.76	240.16	1342.16	897.56	1832.36	153.52	1021.44
	304.76	1874.92	244.72	345.04	294.12	731.12	57.76	259.92	383.04	2323.32	407.36	744.04
	117.04	1704.68	596.6	333.64	153.52	1825.52	272.08	397.48	348.08	1458.44	266	1704.68
	1032.84	2094.56	200.64	233.32	208.24	993.32	507.68	209	309.32	1314.04	177.08	2385.64
	715.16	4414.08	335.16	293.36	176.32	1124.04	335.16	842.84	257.64	4938.48	439.28	3796.2
	275.88	5548.76	91.96	270.56	76.76	410.4	172.52	988	286.52	1912.16	253.08	1216
	671.84	1070.84	390.64	795.72	319.2	1243.36	262.2	237.88	382.28	187.72	129.2	1065.52
	893	986.48	183.92	760	495.52	1763.96	193.8	1589.16	231.04	956.08	440.8	2542.2
	420.28	472.72	297.92	1492.64	372.4	323	93.48	404.32	304	1287.44	276.64	2078.6
	444.6	3152.48	141.36	1183.32	175.56	395.2	110.2	664.24	261.44	2539.16	607.24	1387.76
	731.88	2390.2	151.24	314.64	467.4	468.16	182.4	228	584.44	2816.56	199.88	2530.8
	136.8	268.28	130.72	200.64	206.72	591.28	162.64	217.36	356.44	2786.92	231.8	6827.08
	422.56	625.48	182.4	1109.6	200.64	453.72	151.24	158.08	106.4	3248.24	234.84	1172.68
	502.36	352.64	209	368.6	352.64	396.72	279.68	2602.24	190.76	1273.76	1706.96	684
	1551.16	1922.8	165.68	191.52	235.6	493.24	110.96	389.12	271.32	1076.92	250.8	604.2
	958.36	2083.92	251.56	109.44	2259.48	878.56	551	427.88	259.92	1187.88	568.48	6627.2
	399.76	1514.68	654.36	451.44	285.76	1363.44	285	231.8	373.16	405.84	741	1906.08
	551.76	4141.24	295.64	278.92	500.84	378.48	226.48	662.72	414.2	1158.24	545.68	1029.8
	331.36	1676.56	466.64	676.4	237.88	288.04	475	676.4	541.12	1000.16	202.16	623.96
	397.48	3060.52	180.88	540.36	119.32	524.4	655.88	174.04	193.8	858.04	399	2099.88
	180.88	5025.88	212.04	652.84	306.28	668.8	92.72	207.48	416.48	1824	3023.28	1065.52
	1699.36	1165.84	276.64	1059.44	453.72	2045.16	163.4	582.16	1162.8	746.32	434.72	457.52
	411.16	761.52	611.04	3519.56	598.88	180.12	272.08	303.24	270.56	2022.36	427.88	380.76
	476.52	1181.04	259.16	1334.56	1030.56	247	120.08	791.16	1497.96	2114.32	146.68	443.84
	433.2	114.76	191.52	196.84	386.84	479.56	626.24	331.36	600.4	1991.96	494	509.2
	623.2	4103.24	481.08	110.2	219.64	297.16	524.4	734.16	560.12	1168.88	72.96	2387.92
	1104.28	2527	382.28	784.32	212.04	1068.56	197.6	240.16	725.04	1723.68	258.4	441.56
	355.68	2179.68	223.44	477.28	345.04	1162.04	985.72	407.36	167.96	1497.96	325.28	2528.52
	907.44	4946.08	120.08	133.76	316.16	169.48	459.8	1542.04	245.48	1155.2	565.44	3783.28
	390.64	2523.96	153.52	244.72	288.04	1412.84	548.72	326.04	307.04	2622.76	812.44	54.72
	274.36	1770.04	121.6	203.68	959.88	240.92	237.88	1482	117.04	2138.64	148.2	2171.32
	225.72	2568.8	304.76	354.16	596.6	1485.04	370.12	198.36	685.52	746.32	318.44	2737.52
	402.04	124.64	161.12	387.6	266.76	626.24	149.72	356.44	304.76	1452.36	253.84	2353.72
	548.72	786.6	227.24	275.12	405.08	525.92	266.76	370.88	500.08	2183.48	338.2	589
	637.64	513.76	148.96	294.88	257.64	405.84	193.04	226.48	202.92	1261.6	158.08	1014.6
	1244.88	3546.16	241.68	222.68	406.6	2987.56	110.96	679.44	363.28	3165.4	227.24	901.36
	314.64	1448.56	122.36	107.92	904.4	740.24	538.08	291.84	114	1250.2	300.96	1476.68
	373.92	3568.96	156.56	258.4	527.44	390.64	216.6	78.28	282.72	1770.04	348.08	313.88
	569.24	7183.52	671.84	304	277.4	1015.36	263.72	968.24	245.48	1082.24	1003.2	395.2
	1210.68	1450.84	50.16	506.16	746.32	1145.32	354.16	1518.48	548.72	1862.76	146.68	1620.32
	174.04	4518.2	1192.44	227.24	546.44	2074.04	94.24	343.52	155.04	1030.56	253.08	4083.48
	312.36	2311.92	126.16	5133.8	158.08	359.48	334.4	3964.16	167.96	639.92	513	4207.36
	76	1919.76	380	1542.04	133	818.52	513	342	120.84	1254.76	364.8	1353.56
	435.48	1507.84	580.64	348.08	661.2	398.24	538.84	484.88	421.04	653.6	304	597.36
	194.56	1998.04	180.88	849.68	367.84	1592.96	196.08	1004.72	151.24	1174.2	436.24	326.04
	2020.84	1282.12	742.52	394.44	217.36	1484.28	259.92	508.44	253.84	1787.52	171	1241.08
	522.88	1634.76	368.6	287.28	205.96	541.12	1358.88	183.16	1489.6	594.32	690.84	855
	677.16	9168.64	422.56	408.12	502.36	772.92	272.84	531.24	461.32	650.56	514.52	1734.32
	841.32	1180.28	1119.48	385.32	446.12	746.32	177.84	838.28	249.28	1342.16	808.64	11860.6
	203.68	1197	468.16	238.64	370.12	820.8	372.4	879.32	615.6	848.16	1083	4453.6
	804.08	2487.48	198.36	455.24	319.2	500.84	138.32	1165.84	254.6	1948.64	178.6	153.52
	623.2	1518.48	390.64	205.96	808.64	521.36	65.36	253.84	269.04	3412.4	180.88	303.24
	349.6	1843	167.96	1027.52	1032.08	5079.84	121.6	155.8	268.28	1364.2	743.28	1929.64
	144.4	2155.36	160.36	378.48	731.88	391.4	411.92	597.36	633.84	2435.8	914.28	2751.2
	649.8	895.28	196.08	188.48	257.64	617.12	126.92	948.48	259.92	1288.2	393.68	1524.56
	414.2	576.84	362.52	214.32	181.64	353.4	247	513	497.8	1489.6	190	532
	992.56	1631.72	230.28	429.4	535.04	683.24	574.56	582.16	152	1394.6	85.12	1600.56
	592.04	1913.68	326.8	1001.68	357.2	663.48	95	1256.28	84.36	1447.04	443.08	1342.16
	162.64	486.4	328.32	863.36	206.72	412.68	157.32	414.2	151.24	1774.6	427.88	1478.2
	262.96	1032.84	697.68	1662.12	413.44	504.64	276.64	382.28	621.68	1072.36	677.92	1193.2
	531.24	3299.92	481.84	412.68	343.52	407.36	234.84	225.72	304	1402.2	280.44	1431.84
	1845.28	2659.24	167.96	288.8	1130.12	1453.88	129.96	1467.56	414.96	3726.28	449.16	1722.92
	539.6	927.96	205.96	505.4	286.52	1599.04	175.56	273.6	103.36	5650.6	728.84	710.6
	576.08	1454.64	240.16	527.44	352.64	793.44	236.36	191.52	719.72	1285.92	154.28	783.56
	639.92	912.76	257.64	4468.04	338.2	343.52	367.84	1611.2	208.24	2060.36	1038.16	867.92
	150.48	1546.6	161.88	232.56	706.8	987.24	350.36	861.84	553.28	842.08	459.8	260.68
	1475.92	1130.88	152.76	772.16	180.88	652.08	211.28	285.76	877.04	1527.6	234.84	2020.84
	5069.2	2614.4	234.84	171	408.88	3625.2	193.04	338.2	390.64	1006.24	370.88	1271.48
	572.28	1566.36	123.12	434.72	445.36	583.68	261.44	550.24	226.48	1163.56	196.84	671.08
	950.76	1003.2	174.8	230.28	170.24	1538.24	351.12	375.44	458.28	623.2	193.04	984.2
	376.96	1022.2	134.52	862.6	167.2	1282.88	416.48	115.52	222.68	693.88	370.88	5256.92
	826.12	1250.2	573.8	361	886.92	469.68	976.6	147.44	247.76	3165.4	1626.4	2922.2
	301.72	2776.28	319.96	171.76	283.48	354.16	1054.12	287.28	433.2	2810.48	511.48	965.2
	506.16	656.64	178.6	2606.8	425.6	3413.92	361.76	242.44	543.4	1651.48	152	496.28
	262.96	570.76	163.4	321.48	391.4	2670.64	386.08	288.04	733.4	1647.68	479.56	1371.04
	1037.4	2279.24	171.76	1010.8	767.6	1311.76	645.24	527.44	1637.04	1289.72	433.96	2554.36
	344.28	1459.2	512.24	655.88	804.84	669.56	96.52	382.28	184.68	1659.84	152	1430.32
	254.6	2930.56	425.6	540.36	184.68	423.32	196.84	844.36	341.24	1216	248.52	3733.12
	1029.8	2737.52	121.6	262.96	373.16	3199.6	561.64	158.84	854.24	2121.92	249.28	1117.96
	377.72	1258.56	377.72	985.72	178.6	633.84	142.88	579.88	492.48	926.44	110.2	2422.12
	567.72	506.16	267.52	174.04	173.28	1922.8	161.12	373.16	370.88	1035.88	2948.8	1390.8
	490.2	917.32	165.68	237.88	311.6	695.4	420.28	646.76	342	2729.16	386.08	1003.2
	506.92	3477	92.72	905.16	623.2	2336.24	750.12	224.96	917.32	2783.12	139.08	835.24
	428.64	1836.92	247.76	753.16	445.36	723.52	140.6	1203.08	689.32	2487.48	389.88	214.32
	1185.6	4109.32	281.96	846.64	984.96	2698.76	129.96	1548.12	261.44	1614.24	220.4	69.92
	461.32	2135.6	140.6	140.6	142.12	674.12	296.4	268.28	142.12	1808.04	177.08	724.28
	816.24	1545.08	338.96	1024.48	262.96	610.28	278.92	170.24	355.68	1961.56	807.88	1368.76
	1058.68	1720.64	342.76	274.36	202.92	202.16	600.4	2014	294.12	1002.44	224.96	5348.88
	820.04	655.88	327.56	582.92	177.08	714.4	64.6	405.84	1419.68	1127.08	278.92	416.48
	249.28	1414.36	395.96	1124.8	335.16	656.64	182.4	190.76	1591.44	2368.16	657.4	1934.96
	870.2	3439.76	501.6	662.72	177.08	931.76	145.16	1187.88	323.76	1118.72	119.32	655.88
	329.08	1429.56	79.8	246.24	182.4	188.48	370.12	264.48	1171.92	1165.84	304.76	3869.16
	226.48	1127.08	151.24	465.88	1438.68	586.72	273.6	413.44	317.68	516.04	614.84	914.28
	289.56	524.4	370.88	300.96	172.52	1395.36	842.08	1167.36	823.08	3252.04	1165.08	2073.28
	110.2	2515.6	397.48	229.52	49.4	853.48	109.44	969.76	179.36	3120.56	190.76	1032.08
	481.08	1800.44	359.48	213.56	987.24	1922.04	120.84	477.28	389.88	1236.52	389.88	1000.16
	213.56	2267.08	512.24	225.72	230.28	590.52	171	484.12	167.96	3779.48	281.96	1113.4
	434.72	1398.4	410.4	359.48	319.96	746.32	569.24	474.24	300.2	2745.12	428.64	812.44
	750.12	2758.8	155.04	236.36	421.8	238.64	393.68	130.72	639.16	1092.12	237.12	1148.36
	305.52	535.8	121.6	271.32	179.36	242.44	164.16	460.56	202.16	1332.28	212.04	891.48
	346.56	2808.2	241.68	554.8	264.48	366.32	887.68	414.2	184.68	965.96	688.56	2302.04
	538.08	1306.44	199.12	372.4	189.24	953.8	335.92	1943.32	441.56	2273.92	335.16	781.28
	224.2	5371.68	146.68	224.2	383.04	1497.2	164.16	291.84	148.96	833.72	417.24	1558.76
	143.64	1855.16	230.28	481.08	283.48	316.16	145.16	478.8	188.48	1868.08	306.28	3056.72
	728.08	3707.28	295.64	232.56	201.4	549.48	298.68	440.8	670.32	1153.68	222.68	8197.36
	487.16	2341.56	111.72	1075.4	250.04	319.2	2154.6	288.04	319.2	4550.88	284.24	589.76
	582.16	3663.2	212.04	795.72	165.68	307.8	195.32	438.52	224.96	1969.92	452.96	558.6
	1076.16	1849.08	972.04	196.84	207.48	667.28	747.84	267.52	204.44	1408.28	750.12	1586.88
	247	3813.68	392.92	913.52	849.68	1117.2	237.88	396.72	96.52	1072.36	267.52	1007.76
	588.24	4235.48	1893.16	300.2	155.8	395.96	266.76	164.92	609.52	1249.44	253.08	386.08
	1853.64	1763.96	207.48	421.8	352.64	706.04	98.8	511.48	131.48	1954.72	590.52	692.36
	775.96	2992.88	313.88	292.6	300.96	639.92	592.04	407.36	196.84	851.96	1672	4065.24
	439.28	829.92	108.68	265.24	545.68	1342.92	154.28	326.04	186.2	4138.2	272.84	1065.52
	2061.88	1909.88	181.64	373.16	158.08	1171.92	93.48	760	83.6	1426.52	357.96	684
	791.92	4102.48	192.28	847.4	488.68	3259.64	164.92	1005.48	515.28	1140.76	554.04	340.48
	166.44	1682.64	482.6	452.2	401.28	2296.72	328.32	426.36	634.6	1636.28	911.24	1301.88
	889.96	647.52	205.2	376.2	260.68	1189.4	433.2	250.04	478.8	1751.8	228.76	715.16
	374.68	2142.44	137.56	1306.44	341.24	1389.28	444.6	802.56	67.64	1612.72	207.48	1681.88
	857.28	397.48	204.44	115.52	589.76	519.08	411.92	142.12	157.32	1456.92	238.64	3018.72
	650.56	2571.84	136.8	253.08	302.48	313.88	163.4	409.64	167.96	722	142.88	1076.92
	228	1203.08	544.92	316.16	362.52	262.2	231.8	174.04	290.32	1071.6	323	104.12
	1941.8	414.96	315.4	330.6	124.64	914.28	414.2	2489.76	173.28	741	601.16	750.12
	614.84	4888.32	379.24	176.32	1001.68	3576.56	240.16	721.24	329.84	907.44	351.12	1168.88
	908.96	1179.52	380.76	170.24	408.12	542.64	180.88	219.64	218.88	763.04	345.04	552.52
	1026	4431.56	416.48	266	524.4	1879.48	202.16	294.88	283.48	1314.04	411.92	1013.84
	585.96	1444.76	127.68	489.44	101.84	1089.08	259.16	545.68	752.4	1124.8	552.52	2406.92
	275.12	1795.88	148.2	785.08	285	197.6	1580.8	218.88	403.56	1616.52	462.08	1526.08
	311.6	2159.16	98.8	863.36	192.28	143.64	204.44	146.68	180.88	841.32	753.16	837.52
	209.76	1691	192.28	202.16	334.4	534.28	424.08	1874.92	307.04	922.64	521.36	1229.68
	313.12	2445.68	459.8	230.28	228.76	653.6	510.72	234.84	636.88	2711.68	185.44	1217.52
	197.6	2666.84	443.84	294.88	367.08	510.72	274.36	500.84	89.68	2182.72	455.24	1457.68
	342	4260.56	554.04	239.4	377.72	234.84	354.16	2109.76	162.64	1878.72	81.32	2121.92
	214.32	1478.2	148.96	365.56	318.44	424.08	1824	639.92	1060.2	1235	1613.48	126.92
	484.88	266.76	136.04	257.64	595.84	1712.28	229.52	854.24	152.76	1212.2	95.76	1614.24
	327.56	412.68	258.4	1046.52	339.72	533.52	180.12	350.36	1652.24	1786.76	179.36	182.4
	1419.68	3286.24	221.16	320.72	251.56	142.88	898.32	174.04	314.64	840.56	290.32	1155.96
	1999.56	2259.48	128.44	218.12	190	1371.8	202.92	335.92	203.68	2629.6	434.72	1068.56
	294.12	8123.64	397.48	152	487.92	389.12	460.56	351.12	182.4	1257.8	342	987.24
	452.96	1925.08	171.76	243.2	663.48	932.52	176.32	354.16	529.72	2268.6	217.36	5966
	181.64	389.88	105.64	803.32	248.52	506.16	204.44	394.44	351.12	1396.88	164.16	1149.12
	616.36	2286.84	116.28	242.44	449.16	779.76	621.68	207.48	518.32	1489.6	104.88	2239.72
	253.08	2027.68	121.6	489.44	905.92	587.48	124.64	227.24	473.48	4313	598.12	640.68
	177.84	2910.8	115.52	279.68	232.56	1098.2	407.36	462.08	357.96	6026.04	176.32	3076.48
	632.32	1822.48	507.68	516.04	373.16	777.48	136.8	419.52	1168.88	2191.84	152.76	1779.92
	712.12	1561.04	251.56	418.76	506.92	851.2	851.96	1780.68	889.2	470.44	148.2	1301.88
	178.6	1511.64	162.64	142.12	370.88	756.96	91.2	419.52	88.92	1110.36	144.4	117.8
	1843.76	1930.4	87.4	1271.48	267.52	2448.72	331.36	365.56	611.04	1856.68	148.2	474.24
	111.72	621.68	161.12	277.4	529.72	749.36	428.64	310.84	202.92	155.8	157.32	538.84
	1697.84	1261.6	165.68	179.36	186.96	771.4	155.8	468.16	115.52	940.88	417.24	994.08
	506.16	2165.24	108.68	220.4	406.6	259.92	88.92	404.32	841.32	1178.76	289.56	1489.6
	617.88	1760.16	129.96	1119.48	1010.8	341.24	888.44	125.4	207.48	7060.4	1806.52	1094.4
	536.56	1695.56	979.64	281.96	287.28	731.12	142.12	1003.96	851.96	1796.64	717.44	825.36
	477.28	1684.92	165.68	462.08	317.68	467.4	209	232.56	272.08	897.56	272.84	262.2
	775.96	2354.48	152	397.48	170.24	226.48	205.2	1222.08	383.8	4775.08	468.16	956.84
	1651.48	4110.84	163.4	382.28	948.48	882.36	107.92	253.84	504.64	1102.76	122.36	750.12
	348.08	1640.08	260.68	287.28	332.88	376.2	261.44	310.08	912.76	1621.08	399.76	677.92
	361	766.08	263.72	217.36	304	1423.48	182.4	3564.4	183.92	1789.8	272.08	1322.4
	494	1632.48	369.36	212.04	293.36	567.72	244.72	405.08	117.8	639.92	221.16	5429.44
	648.28	1125.56	224.2	231.8	321.48	1390.04	1108.84	820.04	264.48	970.52	218.12	5455.28
	1280.6	5396	261.44	222.68	310.84	3722.48	1034.36	414.2	461.32	50.16	353.4	747.08
	1097.44	2010.2	413.44	94.24	294.88	3255.84	98.8	112.48	186.2	918.08	190.76	665
	870.2	1762.44	357.96	289.56	80.56	522.88	190	297.16	544.16	1171.16	667.28	579.88
	706.04	1912.92	316.92	236.36	511.48	1028.28	380	291.08	1159	1684.92	511.48	1052.6
	215.84	2037.56	104.88	243.2	445.36	640.68	250.04	367.84	367.84	3308.28	324.52	143.64
	295.64	1507.84	500.08	549.48	240.92	566.96	154.28	861.08	121.6	1317.84	496.28	5228.04
	794.96	358.72	136.04	158.84	172.52	853.48	134.52	205.2	189.24	815.48	709.84	2118.12
	365.56	768.36	84.36	421.04	573.04	459.8	1262.36	758.48	370.12	1838.44	338.96	747.84
	371.64	1722.16	795.72	348.08	326.04	1070.08	898.32	697.68	416.48	1583.08	154.28	893.76
	478.04	968.24	377.72	330.6	1013.08	152.76	208.24	372.4	809.4	367.08	190	3429.12
	470.44	446.12	76.76	114	259.16	254.6	236.36	2027.68	429.4	4179.24	389.88	2707.12
	3481.56	5228.8	123.12	158.84	1057.16	648.28	232.56	244.72	316.92	3347.04	312.36	1567.88
	1277.56	2644.8	421.04	345.04	376.96	636.12	160.36	523.64	326.04	1250.96	146.68	3396.44
	300.96	2603.76	194.56	240.92	356.44	342.76	265.24	353.4	345.8	1075.4	746.32	824.6
	772.16	1192.44	226.48	508.44	211.28	237.12	188.48	1759.4	165.68	2869.76	544.16	492.48
	2728.4	2023.12	176.32	325.28	859.56	438.52	136.8	464.36	1463	2687.36	221.16	668.8
	1344.44	1131.64	230.28	1092.12	166.44	373.92	516.04	345.8	665.76	2326.36	585.2	769.12
	126.16	501.6	76.76	700.72	256.12	461.32	441.56	192.28	1127.08	1295.8	355.68	477.28
	288.04	1130.88	285.76	1568.64	369.36	537.32	141.36	599.64	1284.4	2998.2	417.24	881.6
	544.16	2891.04	165.68	1179.52	165.68	315.4	481.84	368.6	506.92	3707.28	676.4	1403.72
	965.2	2538.4	256.88	544.92	141.36	269.8	260.68	495.52	401.28	1077.68	341.24	1034.36
	2156.88	1100.48	2194.12	534.28	904.4	430.92	136.04	637.64	180.88	331.36	240.16	778.24
	126.16	5133.8	660.44	645.24	183.92	1113.4	72.96	381.52	241.68	1363.44	261.44	976.6
	487.92	1298.84	396.72	134.52	236.36	1272.24	544.16	385.32	3059.76	1010.04	554.8	1179.52
	195.32	1342.16	163.4	129.2	153.52	1307.96	451.44	637.64	781.28	1702.4	837.52	981.92
	355.68	4964.32	459.04	218.88	343.52	738.72	543.4	479.56	440.8	1463	171.76	2716.24
	751.64	927.96	558.6	1152.16	554.8	1437.16	114.76	83.6	868.68	1035.12	217.36	1648.44
	978.88	1027.52	121.6	181.64	531.24	578.36	77.52	1997.28	238.64	1200.8	681.72	4303.12
	456.76	2540.68	100.32	135.28	304.76	528.96	609.52	812.44	680.2	2390.96	1237.28	874
	1247.16	191.52	181.64	359.48	495.52	259.92	1143.04	278.92	409.64	1324.68	215.08	468.92
	910.48	2940.44	259.92	207.48	405.08	370.12	779.76	2501.92	1203.08	3749.08	95	3912.48
	1205.36	1187.12	215.84	336.68	202.92	1354.32	154.28	180.12	215.84	2235.16	180.88	649.8
	663.48	728.08	123.12	284.24	513	547.2	1033.6	1361.16	1092.88	1532.16	962.16	1410.56
	161.88	1710	169.48	291.08	164.16	1761.68	226.48	848.16	214.32	1315.56	231.04	1672
	877.8	9595	835.24	595.84	1350.52	1301.88	153.52	562.4	319.2	2292.92	238.64	1909.88
	753.92	966.72	106.4	365.56	444.6	1513.92	1083	1347.48	566.96	1255.52	553.28	743.28
	604.2	1308.72	245.48	681.72	284.24	950	210.52	1769.28	602.68	1081.48	386.08	1156.72
	474.24	1105.8	179.36	877.8	475	1247.16	292.6	655.12	317.68	965.96	250.04	3331.08
	746.32	1979.04	196.08	193.8	266	1196.24	224.2	471.2	345.8	1539.76	348.08	412.68
	278.16	2098.36	892.24	3858.52	1048.8	310.84	195.32	345.04	199.12	2821.88	297.16	4215.72
	849.68	1583.84	168.72	874	156.56	1400.68	618.64	308.56	412.68	2676.72	149.72	731.88
	89.68	1051.84	191.52	543.4	136.04	1248.68	180.12	386.08	455.24	589	209	6849.12
	585.2	1437.16	340.48	437.76	289.56	1355.84	405.08	106.4	195.32	685.52	967.48	870.2
	425.6	703.76	114	1197.76	590.52	327.56	128.44	462.84	503.12	1577.76	760.76	3972.52
	572.28	2306.6	287.28	536.56	519.08	763.04	194.56	322.24	243.96	1514.68	662.72	417.24
	585.96	1038.92	527.44	317.68	256.12	570.76	133	986.48	867.92	1657.56	185.44	1375.6
	212.04	855.76	215.08	256.12	231.04	563.16	431.68	481.84	227.24	883.12	107.92	647.52
	829.92	1887.08	388.36	167.2	432.44	901.36	396.72	505.4	157.32	4584.32	250.8	955.32
	332.88	2168.28	255.36	693.12	323.76	1366.48	247	849.68	262.2	2314.96	313.12	1855.92
	958.36	2764.12	281.2	196.84	465.12	308.56	556.32	544.16	281.96	956.84	507.68	1097.44
	250.04	1412.84	267.52	445.36	807.12	557.84	151.24	316.16	142.88	1769.28	393.68	346.56
	640.68	1489.6	205.2	297.16	1114.92	1944.08	220.4	176.32	179.36	844.36	544.92	2054.28
	413.44	2679.76	161.88	345.04	216.6	313.12	262.96	756.2	233.32	1637.8	195.32	1276.8
	371.64	1665.16	171	863.36	444.6	262.2	108.68	339.72	177.08	3663.96	281.96	191.52
	399	1285.92	97.28	551.76	297.92	459.8	228	1160.52	261.44	2788.44	256.12	570.76
	715.92	1088.32	166.44	455.24	136.8	708.32	231.8	1272.24	146.68	1188.64	275.88	373.16
	1370.28	1806.52	150.48	256.88	1122.52	421.04	438.52	1171.92	1293.52	858.04	535.8	3175.28
	656.64	4116.92	135.28	281.2	343.52	603.44	575.32	323.76	362.52	4189.12	113.24	1438.68
	377.72	5326.08	95	930.24	1083.76	446.88	258.4	865.64	642.2	1751.8	513.76	902.12
	158.08	3700.44	347.32	449.16	427.12	499.32	709.84	110.2	466.64	2097.6	981.16	2495.84
	183.92	2774.76	307.8	118.56	319.96	279.68	210.52	150.48	240.16	970.52	400.52	984.96
	886.92	3526.4	437	934.04	186.96	751.64	364.04	743.28	161.88	2183.48	380.76	1714.56
	524.4	571.52	267.52	340.48	234.08	332.88	289.56	1101.24	2856.08	1437.16	285	243.2
	319.2	1011.56	262.96	468.16	253.84	430.16	420.28	351.12	268.28	4442.96	197.6	1534.44
	506.16	5294.92	165.68	237.88	1102	164.16	370.12	255.36	652.84	1922.8	248.52	1627.92
	1851.36	2337.76	682.48	275.88	347.32	994.08	218.12	364.04	141.36	4864.76	219.64	448.4
	633.08	2315.72	200.64	1364.96	341.24	599.64	586.72	938.6	715.92	2622	195.32	1539
	854.24	2957.16	227.24	199.12	367.08	511.48	191.52	823.08	212.8	2200.2	341.24	1423.48
	147.44	1051.84	647.52	665.76	269.8	722.76	218.12	282.72	946.96	834.48	224.2	1937.24
	294.88	8344.04	115.52	492.48	2790.72	523.64	1054.12	450.68	184.68	1070.84	250.8	1684.16
	337.44	883.12	148.2	207.48	297.92	5133.8	419.52	713.64	353.4	2036.04	221.16	1183.32
	142.88	2967.8	191.52	414.2	534.28	497.8	950	228.76	340.48	1713.8	584.44	1542.04
	1285.16	1836.92	321.48	161.12	438.52	766.08	436.24	262.96	158.08	1753.32	80.56	1567.88
	268.28	1216	196.08	554.8	612.56	779.76	147.44	734.92	109.44	1950.92	161.12	1212.2
	478.04	4069.04	47.12	484.88	338.2	563.92	823.08	815.48	1827.04	1375.6	297.16	1307.96
	534.28	681.72	252.32	305.52	104.12	395.96	381.52	383.04	1070.84	1092.88	418.76	4913.4
	147.44	967.48	220.4	275.12	471.2	171	772.92	272.84	145.92	502.36	133	3220.88
	735.68	3021.76	844.36	279.68	273.6	172.52	266	31.16	143.64	2284.56	335.16	2463.16
	962.92	2394.76	276.64	216.6	309.32	528.96	268.28	564.68	295.64	1333.04	775.96	1114.16
	914.28	3480.8	147.44	502.36	191.52	500.84	557.84	358.72	316.92	1575.48	341.24	856.52
	710.6	2018.56	771.4	243.2	377.72	1830.84	177.84	555.56	87.4	1623.36	164.16	1155.96
	269.8	3692.08	95	347.32	260.68	1062.48	332.12	1443.24	43.32	658.92	90.44	1499.48
	687.8	607.24	284.24	747.08	304.76	484.12	84.36	513.76	741.76	2597.68	102.6	1393.08
	508.44	1893.92	360.24	259.92	292.6	734.16	189.24	201.4	128.44	1713.8	323.76	1225.12
	268.28	4452.84	169.48	705.28	259.92	412.68	123.12	1045	145.92	589.76	899.08	315.4
	151.24	155.04	79.8	385.32	205.96	2577.16	119.32	598.88	315.4	3785.56	460.56	566.96
	1558.76	2543.72	198.36	601.92	196.08	424.08	476.52	304	195.32	1595.24	343.52	1856.68
	1072.36	1995	80.56	323.76	367.08	1046.52	286.52	536.56	383.8	6561.08	524.4	1912.16
	1283.64	2289.88	322.24	258.4	133.76	1358.88	436.24	598.12	891.48	3066.6	221.16	2718.52
	2723.84	1450.08	84.36	272.08	956.84	619.4	735.68	390.64	373.92	2167.52	423.32	882.36
	345.04	2138.64	251.56	149.72	512.24	338.96	541.12	991.8	281.2	1540.52	118.56	1470.6
	839.8	2156.88	576.08	155.8	1259.32	790.4	142.88	304	294.88	1881	175.56	1884.8
	388.36	1981.32	789.64	355.68	251.56	231.8	411.92	171	185.44	2321.8	595.08	2205.52
	984.96	2834.8	196.84	258.4	271.32	491.72	161.12	210.52	364.8	1225.12	712.88	1242.6
	772.92	1903.8	387.6	209.76	292.6	1185.6	281.96	244.72	422.56	2170.56	194.56	535.8
	677.92	3551.48	282.72	129.96	278.16	306.28	342.76	409.64	371.64	1006.24	295.64	3072.68
	601.92	820.04	234.08	675.64	729.6	836	272.84	459.04	412.68	760	353.4	720.48
	574.56	2738.28	676.4	353.4	737.96	431.68	232.56	322.24	143.64	1515.44	476.52	566.2
	300.2	1751.8	250.8	375.44	242.44	416.48	260.68	154.28	275.88	2071.76	576.84	870.2
	791.92	9963.6	112.48	418.76	971.28	1686.44	82.84	457.52	171.76	888.44	560.88	2326.36
	1131.64	2656.96	179.36	1136.2	667.28	2846.96	179.36	411.92	381.52	871.72	574.56	1383.96
	291.08	1862	331.36	171	216.6	2347.64	579.12	148.2	381.52	1659.08	586.72	5082.12
	113.24	3151.72	590.52	234.84	433.2	603.44	158.84	2056.56	225.72	937.84	288.8	763.8
	76	2703.32	1392.32	159.6	621.68	624.72	198.36	244.72	372.4	1745.72	637.64	1848.32
	455.24	1181.8	175.56	981.16	605.72	1022.96	144.4	3454.96	1258.56	3030.12	196.84	4243.08
	370.88	1081.48	97.28	608	718.2	622.44	285.76	452.96	227.24	1105.8	338.96	1760.16
	141.36	1755.6	543.4	2282.28	266.76	341.24	627.76	1067.8	194.56	1237.28	135.28	468.16
	89.68	1085.28	154.28	387.6	348.08	630.8	88.92	226.48	263.72	1890.88	494.76	432.44
	222.68	453.72	110.96	269.04	231.8	611.04	164.92	218.88	126.92	1544.32	211.28	1106.56
	264.48	1404.48	621.68	139.84	307.04	923.4	939.36	659.68	152	1588.4	321.48	768.36
	1381.68	2496.6	618.64	525.92	2242.76	671.08	424.84	357.2	473.48	2503.44	274.36	414.96
	127.68	1719.12	297.92	611.04	173.28	1431.08	140.6	156.56	174.04	1209.16	160.36	865.64
	1226.64	1800.44	387.6	931.76	801.8	593.56	224.2	383.8	467.4	851.2	487.16	1308.72
	1024.48	995.6	419.52	209.76	416.48	247	492.48	357.96	418.76	1573.96	191.52	1083
	832.2	2173.6	1174.2	601.92	298.68	494	323	199.88	328.32	1800.44	260.68	180.88
	496.28	1249.44	193.8	166.44	459.8	289.56	127.68	438.52	148.2	1178.76	327.56	1437.16
	1618.04	1897.72	161.12	642.2	741	205.2	407.36	925.68	463.6	9933.96	339.72	408.12
	1148.36	1871.88	562.4	272.84	779	621.68	647.52	508.44	251.56	1107.32	256.88	1516.96
	1358.88	1584.6	155.8	129.96	515.28	295.64	270.56	1837.68	484.12	1278.32	862.6	234.08
	148.2	2530.04	275.12	278.92	278.16	464.36	91.2	893.76	160.36	2830.24	235.6	3810.64
	364.8	1144.56	197.6	818.52	286.52	272.08	161.12	1978.28	395.2	1377.12	433.96	586.72
	546.44	1302.64	135.28	87.4	355.68	758.48	585.96	902.88	291.84	1111.12	223.44	1452.36
	1077.68	1505.56	279.68	233.32	281.2	1668.2	395.2	306.28	365.56	3242.92	397.48	1017.64
	577.6	1955.48	336.68	522.88	412.68	1234.24	80.56	338.96	280.44	1385.48	123.88	3811.4
	610.28	1137.72	262.2	405.84	478.8	2247.32	330.6	285	1543.56	842.08	1035.88	531.24
	880.84	3018.72	218.12	370.88	487.92	786.6	335.92	164.92	109.44	774.44	148.2	2764.88
	604.96	1874.92	502.36	157.32	424.08	1037.4	411.92	338.2	142.88	3978.6	596.6	722
	266	2060.36	96.52	695.4	190	1461.48	102.6	851.2	376.96	2126.48	287.28	2280.76
	262.2	1477.44	581.4	236.36	154.28	865.64	136.8	1041.96	528.2	4557.72	528.2	3675.36
	1000.92	687.8	163.4	300.2	267.52	396.72	142.12	288.8	546.44	1568.64	520.6	2041.36
	243.2	1505.56	237.88	948.48	229.52	927.2	505.4	259.92	335.92	2095.32	311.6	2489.76
	180.12	787.36	153.52	522.88	434.72	247.76	770.64	528.96	464.36	3877.52	775.2	1019.16
	1820.96	752.4	278.92	225.72	389.12	1348.24	342.76	648.28	656.64	1057.16	579.12	1570.92
	993.32	1580.8	152	418.76	452.2	524.4	544.16	476.52	886.16	1659.08	742.52	1518.48
	204.44	4144.28	110.2	734.16	203.68	4380.64	289.56	528.2	1057.92	842.84	942.4	3011.88
	638.4	807.88	1333.8	564.68	862.6	417.24	199.88	433.2	256.12	2739.04	386.84	516.04
	287.28	3128.16	90.44	222.68	316.16	2862.16	200.64	846.64	231.04	1931.16	283.48	811.68
	982.68	1548.88	701.48	678.68	243.2	259.92	317.68	141.36	237.88	781.28	224.2	1194.72
	549.48	1782.2	237.12	120.08	657.4	440.8	332.88	341.24	468.16	1430.32	319.96	320.72
	923.4	4211.92	173.28	533.52	392.16	669.56	54.72	1172.68	368.6	1399.16	412.68	2318.76
	540.36	1574.72	318.44	494.76	384.56	276.64	232.56	177.08	898.32	1031.32	194.56	1466.04
	196.08	2253.4	119.32	215.08	465.12	3304.48	283.48	860.32	1757.12	4440.68	145.16	1187.88
	871.72	3052.92	259.16	209.76	392.16	438.52	526.68	412.68	364.8	2813.52	177.84	676.4
	891.48	2485.96	235.6	778.24	155.8	2788.44	400.52	1177.24	228.76	1738.12	760.76	693.88
	663.48	1285.16	421.04	284.24	465.12	461.32	684	336.68	137.56	1581.56	185.44	3012.64
	633.08	2410.72	567.72	164.16	380	2042.88	399.76	202.92	280.44	2760.32	226.48	348.08
	727.32	3005.8	262.96	612.56	313.88	622.44	155.04	319.96	333.64	1342.16	342.76	1248.68
	1162.8	1962.32	573.04	230.28	544.92	215.84	212.04	192.28	136.04	634.6	351.88	895.28
	479.56	3243.68	133	235.6	469.68	416.48	229.52	798	288.04	1377.88	405.84	3110.68
	465.88	893	246.24	232.56	283.48	624.72	81.32	3942.88	205.96	2720.8	259.16	1819.44
	239.4	2125.72	226.48	414.2	363.28	226.48	190	1107.32	338.96	1330	907.44	1103.52
	957.6	1963.84	167.96	215.08	459.8	1168.12	385.32	230.28	538.84	6925.88	780.52	1466.04
	621.68	911.24	208.24	574.56	544.92	1089.08	158.84	439.28	571.52	1418.16	395.2	2572.6
	162.64	2264.8	192.28	262.2	431.68	1387	191.52	231.8	329.08	1469.08	85.88	1970.68
	557.84	10097.4	221.92	445.36	181.64	502.36	583.68	561.64	193.8	810.92	472.72	3584.92
	487.16	4546.32	619.4	1366.48	205.2	761.52	95	401.28	345.04	1119.48	938.6	2763.36
	279.68	2852.28	225.72	766.84	279.68	2371.96	348.08	195.32	1412.84	1708.48	298.68	1693.28
	764.56	4161	294.88	256.88	623.2	540.36	908.2	400.52	202.16	3158.56	849.68	791.16
	336.68	1933.44	229.52	360.24	304.76	3882.84	567.72	664.24	366.32	1023.72	161.12	4127.56
	861.08	4630.68	169.48	90.44	149.72	614.08	222.68	715.16	126.16	1077.68	184.68	1990.44
	127.68	996.36	610.28	274.36	1613.48	1964.6	95.76	188.48	446.12	2877.36	275.88	402.8
	880.08	1513.92	169.48	243.96	351.12	1219.8	1499.48	1015.36	267.52	1887.84	136.04	1985.12
	255.36	845.88	299.44	215.08	259.92	466.64	158.84	330.6	991.8	1362.68	509.2	2669.88
	1244.88	1187.88	547.96	399	212.8	8156.32	200.64	297.16	243.2	549.48	148.96	4975.72
	877.04	513	139.08	210.52	291.84	1103.52	276.64	325.28	487.92	1701.64	1555.72	1823.24
	231.8	2738.28	158.84	465.88	538.84	492.48	427.88	1526.08	255.36	541.12	247.76	783.56
	440.04	2658.48	262.2	437	506.16	1706.96	108.68	348.08	277.4	576.84	408.88	766.08
	236.36	2748.16	115.52	533.52	408.12	364.04	115.52	135.28	481.84	1227.4	275.12	480.32
	1614.24	3513.48	677.16	513	117.8	410.4	962.16	1200.04	335.16	3827.36	536.56	3346.28
	722	1043.48	295.64	230.28	368.6	972.8	322.24	3320.44	570	485.64	369.36	2384.88
	1144.56	1573.96	85.88	135.28	296.4	1415.12	127.68	243.96	154.28	1844.52	698.44	4647.4
	312.36	2883.44	126.16	639.92	292.6	535.04	222.68	443.84	160.36	618.64	672.6	810.92
	342.76	554.04	180.12	436.24	323.76	1629.44	274.36	308.56	216.6	481.84	402.04	640.68
	3357.68	3412.4	160.36	592.8	166.44	428.64	208.24	282.72	534.28	2387.92	260.68	534.28
	666.52	827.64	195.32	218.88	281.2	1057.92	116.28	880.84	399.76	1992.72	250.04	902.88
	454.48	748.6	88.92	1239.56	408.12	870.96	54.72	1673.52	562.4	1295.04	758.48	3247.48
	506.16	586.72	122.36	329.84	435.48	744.04	322.24	594.32	1051.08	1019.92	310.08	3809.12
	994.84	126.16	301.72	750.88	166.44	1112.64	164.16	412.68	500.84	1580.04	351.88	2996.68
	258.4	659.68	403.56	124.64	1123.28	389.12	95.76	465.88	320.72	1217.52	293.36	2178.92
	165.68	1687.96	156.56	420.28	216.6	326.8	193.8	275.12	1559.52	2059.6	453.72	639.92
	351.12	6650	92.72	1125.56	196.08	185.44	164.92	615.6	166.44	1276.04	345.04	1789.04
	672.6	1145.32	186.96	270.56	2124.96	1105.8	206.72	1078.44	431.68	788.12	514.52	954.56
	135.28	1174.2	1475.92	183.16	771.4	1544.32	880.84	675.64	411.92	2683.56	612.56	3825.84
	426.36	1519.24	250.8	556.32	434.72	1347.48	285	489.44	205.96	2730.68	194.56	1137.72
	288.8	1976.76	184.68	826.88	667.28	1462.24	126.16	433.96	250.8	608	443.08	1536.72
	844.36	1762.44	212.8	114.76	345.04	403.56	227.24	234.08	915.8	769.12	111.72	4263.6
	773.68	1170.4	237.12	1507.08	261.44	655.88	259.16	168.72	328.32	549.48	217.36	421.04
	210.52	2381.84	499.32	351.88	413.44	1352.04	201.4	136.8	560.88	1943.32	117.8	1417.4
	794.96	752.4	98.8	223.44	476.52	690.84	462.84	167.2	345.8	1909.12	953.8	752.4
	327.56	4577.48	491.72	506.92	213.56	1437.92	256.88	1129.36	364.8	722	304.76	1266.16
	613.32	1340.64	182.4	340.48	296.4	485.64	285	202.16	288.04	2736.76	328.32	839.04
	123.88	1405.24	69.16	329.08	167.96	1051.84	378.48	89.68	628.52	2001.84	72.2	309.32
	179.36	1085.28	103.36	303.24	395.96	429.4	294.12	314.64	131.48	1155.96	467.4	1311.76
	376.2	4973.44	248.52	3113.72	288.8	2232.12	2742.08	1401.44	252.32	3024.8	940.12	3847.12
	217.36	1474.4	443.84	380.76	219.64	779	468.92	181.64	318.44	962.16	155.04	956.84
	303.24	1226.64	222.68	424.08	238.64	877.8	151.24	1729.76	329.84	804.08	661.96	1061.72
	994.84	440.04	212.04	218.12	307.04	1526.84	143.64	440.8	715.16	1735.08	149.72	899.08
	547.2	1490.36	295.64	183.92	294.12	301.72	383.04	253.84	167.2	753.16	262.2	282.72
	679.44	928.72	2359.04	198.36	609.52	2549.8	339.72	947.72	242.44	1291.24	110.96	661.96
	424.84	3733.12	238.64	389.88	365.56	1754.84	237.12	243.2	326.8	1649.2	895.28	415.72
	388.36	2729.16	67.64	221.16	227.24	1098.2	237.12	484.88	1805.76	2023.88	249.28	4687.68
	183.92	1124.8	105.64	187.72	148.96	719.72	189.24	241.68	378.48	1698.6	1767.76	1184.84
	564.68	1758.64	346.56	1566.36	259.16	452.96	183.92	1505.56	222.68	1323.92	459.04	1135.44
	663.48	1966.12	272.84	266.76	440.8	1007.76	618.64	604.96	301.72	2033.76	76.76	486.4
	858.04	1176.48	273.6	620.92	299.44	2280	495.52	1697.08	816.24	829.92	605.72	1962.32
	297.16	1845.28	136.8	98.8	763.8	370.88	1187.88	1771.56	678.68	177.08	202.92	1989.68
	1138.48	2034.52	155.8	452.96	312.36	915.04	383.8	528.2	308.56	1754.84	390.64	280.44
	459.04	193.04	360.24	71.44	321.48	782.8	147.44	183.92	84.36	4505.28	819.28	1365.72
	296.4	2146.24	123.12	849.68	262.2	389.88	326.8	703.76	1163.56	1209.16	345.8	3263.44
	1900	1227.4	155.04	285	447.64	370.12	430.16	145.16	174.8	487.92	433.2	1099.72
	88.92	532.76	186.96	1500.24	178.6	1145.32	142.88	829.92	472.72	2366.64	237.88	3992.28
	668.8	2326.36	98.04	266	468.92	567.72	469.68	252.32	208.24	2637.2	386.84	724.28
	1054.88	1970.68	259.92	150.48	579.12	335.16	447.64	212.8	1168.12	680.96	160.36	921.12
	272.84	2986.04	370.12	235.6	435.48	477.28	948.48	446.12	563.92	838.28	682.48	1830.84
	1608.92	1364.2	73.72	682.48	424.08	744.04	198.36	259.92	212.8	2118.12	311.6	3916.28
	950.76	2023.12	215.84	951.52	377.72	788.88	197.6	251.56	484.12	2061.12	179.36	1194.72
	1361.92	661.96	171	520.6	334.4	1067.8	182.4	2255.68	863.36	954.56	259.92	364.8
	512.24	2289.88	614.08	145.16	313.12	1475.92	252.32	85.12	594.32	1902.28	660.44	661.96
	662.72	1269.96	304.76	699.2	235.6	319.2	63.08	440.8	394.44	1411.32	136.8	997.88
	1102	1426.52	411.16	379.24	300.96	463.6	531.24	212.8	1070.08	2233.64	273.6	1770.04
	991.04	989.52	195.32	385.32	272.08	361.76	383.04	533.52	832.96	2159.16	297.16	982.68
	627	3928.44	800.28	218.12	1008.52	164.92	525.92	533.52	145.92	595.08	154.28	2275.44
	466.64	2263.28	94.24	930.24	294.12	449.92	372.4	435.48	481.08	2118.88	922.64	2229.08
	1225.88	1197.76	125.4	131.48	241.68	313.88	343.52	168.72	140.6	2091.52	1253.24	3643.44
	894.52	755.44	128.44	311.6	836	691.6	523.64	618.64	330.6	1437.16	252.32	734.16
	654.36	3401.76	146.68	714.4	155.8	1016.88	310.84	399	128.44	2050.48	239.4	1170.4
	210.52	3933	275.88	521.36	231.04	1861.24	867.16	350.36	101.08	1527.6	91.2	660.44
	810.92	1377.88	217.36	237.12	150.48	1277.56	86.64	247	942.4	2517.88	492.48	1014.6
	639.16	1090.6	209	435.48	880.08	665.76	281.96	371.64	142.12	1314.04	543.4	1778.4
	1132.4	1602.84	63.08	553.28	388.36	1979.8	500.08	516.04	208.24	1876.44	367.08	980.4
	678.68	2027.68	130.72	284.24	848.16	1074.64	269.8	282.72	642.2	1261.6	95	836.76
	448.4	4158.72	223.44	364.04	286.52	644.48	475.76	907.44	297.16	3591.76	224.96	2072.52
	801.04	1919.76	886.16	1074.64	1253.24	974.32	160.36	217.36	468.92	1076.16	391.4	912
	443.84	1887.84	198.36	234.84	458.28	760.76	152	88.92	3442.04	2676.72	300.96	984.96
	414.96	76.76	190.76	293.36	129.96	334.4	472.72	998.64	899.84	2292.16	103.36	620.16
	506.92	2635.68	506.16	664.24	297.92	494	185.44	804.08	354.16	1794.36	817	871.72
	703	2254.92	386.84	129.2	285	418	481.08	202.16	386.84	2465.44	290.32	1375.6
	395.2	1302.64	366.32	247	247	548.72	117.04	369.36	963.68	1321.64	222.68	5014.48
	309.32	1230.44	256.12	1425	847.4	308.56	262.96	331.36	1019.16	3081.8	302.48	880.08
	543.4	698.44	193.04	2735.24	1802.72	1782.2	214.32	147.44	528.96	2708.64	1171.92	1569.4
	347.32	1976.76	373.16	347.32	199.88	364.8	126.92	352.64	657.4	1026.76	557.08	393.68
	108.68	2614.4	95	237.12	199.88	308.56	202.92	304	197.6	1197.76	373.92	1502.52
	446.12	3828.12	504.64	312.36	120.08	1300.36	202.92	874.76	389.88	877.04	240.92	307.04
	260.68	3400.24	215.08	417.24	53.2	411.92	138.32	246.24	459.8	2970.08	423.32	1279.08
	830.68	1849.08	167.96	363.28	138.32	465.12	856.52	1052.6	525.92	1115.68	407.36	1001.68
	556.32	1784.48	249.28	307.04	259.92	447.64	208.24	751.64	3421.52	2316.48	354.92	165.68
	291.08	3194.28	295.64	128.44	297.92	1222.84	273.6	301.72	1000.16	3691.32	373.16	543.4
	395.2	2379.56	405.84	142.88	240.16	594.32	141.36	164.16	146.68	1599.8	227.24	120.84
	838.28	852.72	111.72	583.68	247	963.68	836.76	1456.92	647.52	1277.56	861.08	773.68
	363.28	4534.92	144.4	122.36	1271.48	600.4	414.2	444.6	266.76	1057.92	347.32	3286.24
	212.04	7938.96	896.04	203.68	293.36	216.6	340.48	698.44	237.12	1013.84	65.36	970.52
	313.12	1574.72	355.68	313.88	339.72	300.96	155.04	388.36	205.96	896.04	113.24	3660.16
	494.76	1776.12	298.68	503.12	897.56	363.28	238.64	724.28	633.08	4091.08	454.48	446.12
	430.16	392.16	143.64	254.6	429.4	2505.72	184.68	388.36	185.44	1308.72	323	3130.44
	3288.52	1030.56	114	180.12	222.68	975.84	87.4	889.2	371.64	547.2	454.48	1152.16
	1873.4	826.12	657.4	1902.28	351.12	348.08	278.16	706.04	138.32	1474.4	541.12	123.88
	167.96	1479.72	84.36	332.12	393.68	848.16	269.04	455.24	195.32	652.08	371.64	598.88
	234.08	2453.28	228.76	53.96	259.16	398.24	757.72	248.52	401.28	1849.08	180.88	1911.4
	79.04	2231.36	223.44	252.32	1086.04	1463.76	132.24	242.44	1066.28	5579.16	178.6	1058.68
	1076.16	3486.12	179.36	220.4	378.48	2582.48	176.32	139.84	269.04	1135.44	605.72	1436.4
	142.88	583.68	1058.68	874	349.6	500.84	525.16	368.6	1112.64	919.6	168.72	1143.04
	292.6	1399.92	724.28	886.92	256.12	501.6	666.52	703.76	611.04	1363.44	319.2	2159.92
	441.56	679.44	321.48	168.72	1293.52	1227.4	343.52	1402.96	367.84	1051.08	154.28	6267.72
	1853.64	3157.04	308.56	401.28	224.96	522.12	545.68	308.56	230.28	4050.04	605.72	400.52
	516.04	3068.88	389.12	389.12	303.24	394.44	395.96	199.88	257.64	1275.28	244.72	879.32
	349.6	691.6	395.2	154.28	1744.96	648.28	315.4	651.32	502.36	1817.16	1222.84	323
	217.36	687.8	163.4	1879.48	408.12	822.32	343.52	250.04	259.92	1972.2	136.8	2112.8
	1337.6	1705.44	107.92	217.36	281.96	851.2	307.04	253.84	261.44	1894.68	266	2536.12
	746.32	1307.2	325.28	647.52	391.4	2381.84	536.56	983.44	506.16	2379.56	485.64	912.76
	490.96	4143.52	110.96	568.48	316.92	1116.44	710.6	462.84	254.6	1057.92	132.24	798
	1045.76	1773.84	202.92	444.6	234.08	172.52	245.48	421.8	253.84	1585.36	583.68	813.96
	569.24	906.68	368.6	325.28	359.48	2413.76	110.2	113.24	208.24	1235	205.96	1659.84
	611.04	2000.32	207.48	498.56	371.64	409.64	549.48	734.16	269.04	1970.68	1800.44	1031.32
	1877.2	4258.28	80.56	911.24	465.88	2042.88	223.44	566.96	557.84	4265.12	358.72	894.52
	67.64	1430.32	129.2	472.72	2066.44	2635.68	465.12	443.84	87.4	1430.32	159.6	905.92
	290.32	1086.8	300.96	157.32	635.36	495.52	163.4	439.28	236.36	133	433.96	1377.88
	428.64	905.92	126.16	655.12	150.48	595.08	858.8	150.48	490.96	470.44	200.64	570
	806.36	514.52	269.04	248.52	473.48	576.08	310.84	867.16	196.08	2450.24	620.92	3201.12
	779	1376.36	142.12	117.04	313.88	1301.88	255.36	133	159.6	909.72	230.28	774.44
	1877.96	807.12	129.2	594.32	266.76	267.52	336.68	302.48	229.52	1623.36	265.24	1220.56
	225.72	1633.24	119.32	1069.32	264.48	660.44	91.96	263.72	950	2862.92	220.4	2232.88
	645.24	1532.16	186.96	219.64	402.8	1268.44	168.72	497.04	1056.4	1863.52	369.36	1114.16
	232.56	1032.08	133	1536.72	345.8	582.92	168.72	839.8	114.76	2123.44	880.84	1079.96
	784.32	768.36	176.32	513.76	239.4	807.88	136.8	302.48	709.08	7045.96	209.76	1373.32
	147.44	5991.84	95.76	123.12	240.16	110.2	201.4	266.76	461.32	1440.96	437	4413.32
	981.92	5571.56	182.4	228.76	224.2	646	207.48	402.8	2344.6	1301.88	150.48	1637.04
	1278.32	6552.72	169.48	161.12	281.96	1536.72	282.72	370.12	350.36	1504.04	1292.76	2970.84
	535.8	3009.6	193.8	192.28	133.76	479.56	351.12	148.96	121.6	2041.36	542.64	1317.08
	443.84	3558.32	511.48	419.52	286.52	817	475.76	476.52	524.4	818.52	489.44	4750.76
	229.52	3355.4	161.12	166.44	262.96	889.2	82.84	952.28	330.6	2101.4	184.68	3356.16
	451.44	1215.24	361.76	776.72	520.6	563.16	254.6	2825.68	682.48	1186.36	234.08	646.76
	1074.64	883.88	516.04	114.76	391.4	228.76	208.24	1097.44	159.6	1793.6	218.12	1594.48
	253.08	1130.12	558.6	876.28	361	392.16	278.92	504.64	392.92	2385.64	310.08	2009.44
	1219.04	1878.72	602.68	196.84	334.4	1294.28	418	99.56	418	2321.8	632.32	800.28
	408.12	2273.92	432.44	105.64	552.52	1141.52	140.6	251.56	237.88	4512.88	528.2	3668.52
	2628.08	1136.2	158.84	291.08	391.4	3590.24	188.48	334.4	1737.36	1834.64	759.24	1074.64
	434.72	2543.72	154.28	258.4	190.76	1197.76	153.52	1339.88	455.24	1399.92	523.64	561.64
	409.64	1077.68	256.12	324.52	300.2	860.32	167.96	341.24	446.12	850.44	228.76	1092.88
	591.28	3008.08	138.32	330.6	437	979.64	614.08	683.24	252.32	926.44	199.88	2095.32
	174.04	2544.48	353.4	832.2	450.68	269.04	218.88	368.6	400.52	1965.36	342	690.84
	503.88	112.48	263.72	1190.92	461.32	848.16	326.8	1122.52	327.56	3491.44	302.48	671.08
	876.28	2232.12	440.04	97.28	326.04	657.4	129.96	467.4	286.52	2804.4	233.32	241.68
	622.44	1241.08	250.04	827.64	122.36	836.76	134.52	600.4	193.8	956.08	382.28	262.2
	579.12	3842.56	187.72	298.68	453.72	439.28	140.6	980.4	486.4	910.48	1263.12	1550.4
	1155.2	3799.24	205.2	304.76	337.44	380.76	426.36	289.56	414.96	2178.16	498.56	4554.68
	1007	1507.08	133	207.48	451.44	535.04	399.76	131.48	104.12	3112.96	273.6	1517.72
	721.24	553.28	389.12	1206.12	373.92	767.6	868.68	611.04	191.52	1033.6	218.88	3454.96
	362.52	1765.48	122.36	313.88	421.04	1288.96	205.2	921.88	127.68	1500.24	139.08	1171.16
	920.36	1083.76	125.4	962.92	436.24	442.32	1022.2	2169.8	490.96	1366.48	137.56	359.48
	445.36	836	228	157.32	294.12	361	355.68	365.56	611.04	2833.28	570	2115.84
	832.96	2049.72	907.44	91.2	449.16	404.32	139.84	221.16	174.8	1885.56	408.12	934.04
	836.76	5779.04	2025.4	183.16	262.2	846.64	450.68	1624.88	472.72	2065.68	282.72	733.4
	476.52	3176.8	259.16	422.56	376.2	1149.12	243.2	872.48	392.92	1950.16	139.84	154.28
	659.68	2175.12	636.12	272.08	278.92	274.36	219.64	195.32	692.36	1453.88	247.76	1507.08
	451.44	1557.24	315.4	744.8	269.04	956.84	271.32	1173.44	513	2267.84	205.2	2241.24
	312.36	1500.24	188.48	239.4	198.36	396.72	338.96	88.16	339.72	2558.92	224.96	848.16
	229.52	2834.8	399.76	297.92	304.76	300.96	209.76	228	632.32	7915.4	217.36	1896.2
	755.44	1548.12	283.48	218.88	1545.84	315.4	260.68	990.28	301.72	894.52	2117.36	585.96
	460.56	1929.64	264.48	721.24	228	1238.8	583.68	93.48	1330	1704.68	498.56	250.04
	726.56	2188.04	142.12	1021.44	708.32	950.76	398.24	307.04	220.4	2118.88	740.24	855
	1269.2	3055.2	153.52	465.88	284.24	289.56	190	352.64	230.28	2014.76	267.52	2185.76
	386.08	2307.36	1873.4	161.88	245.48	530.48	330.6	259.92	223.44	3001.24	135.28	570.76
	159.6	2177.4	349.6	280.44	256.88	462.84	413.44	699.2	931	4373.8	342	1279.84
	280.44	3274.84	471.2	386.84	354.16	638.4	149.72	157.32	757.72	830.68	2292.92	779.76
	771.4	1735.08	439.28	1535.96	365.56	655.12	366.32	59.28	500.08	1510.12	137.56	1429.56
	233.32	1729.76	186.2	585.96	260.68	1701.64	504.64	370.12	192.28	5329.88	379.24	509.2
	83.6	1495.68	268.28	72.96	277.4	704.52	636.88	670.32	472.72	2368.92	2736.76	2791.48
	419.52	2900.92	379.24	1184.08	363.28	441.56	1041.2	359.48	799.52	2204	224.2	370.12
	300.96	3417.72	248.52	424.08	180.12	606.48	573.8	792.68	274.36	775.96	190.76	573.04
	767.6	2102.92	303.24	140.6	285	489.44	161.12	285.76	940.12	387.6	167.2	770.64
	490.2	2931.32	845.88	291.84	156.56	1099.72	158.84	1264.64	408.12	4755.32	138.32	2157.64
	1427.28	3257.36	208.24	576.08	211.28	1273.76	282.72	2316.48	391.4	2397.8	1011.56	1076.16
	262.96	5316.2	340.48	157.32	106.4	636.88	165.68	1250.96	354.92	1643.88	157.32	1735.08
	1115.68	4430.04	633.08	316.92	275.12	269.04	1847.56	140.6	476.52	3883.6	94.24	928.72
	461.32	1910.64	526.68	274.36	764.56	755.44	167.96	491.72	121.6	687.8	335.16	1919
	3053.68	1054.88	604.2	146.68	155.04	494	140.6	452.96	433.96	2824.92	864.88	1364.2
	1186.36	1706.2	260.68	1139.24	102.6	5096.56	163.4	361.76	693.12	734.92	121.6	691.6
	1360.4	2462.4	237.12	473.48	293.36	316.16	160.36	278.16	579.88	1165.08	156.56	847.4
	159.6	2354.48	290.32	649.8	117.8	271.32	161.12	357.2	867.92	2289.12	573.04	899.84
	715.16	423.32	99.56	223.44	513.76	350.36	275.12	322.24	766.84	9895.96	96.52	1330
	1862	2701.04	690.08	924.16	230.28	429.4	297.92	400.52	169.48	9319.88	286.52	550.24
	595.08	2482.16	215.84	606.48	275.12	604.96	209	760	179.36	1126.32	308.56	1330.76
	978.88	1565.6	188.48	262.96	68.4	842.08	109.44	385.32	348.08	1838.44	433.2	3980.12
	978.88	1890.12	901.36	236.36	392.92	376.96	137.56	490.2	361	781.28	701.48	1124.8
	258.4	4239.28	633.84	1226.64	247	833.72	117.04	206.72	281.96	595.84	742.52	1179.52
	197.6	1003.2	374.68	280.44	159.6	863.36	232.56	243.2	514.52	287.28	159.6	2155.36
	158.08	1076.92	158.08	497.04	225.72	1763.2	583.68	196.08	542.64	1083.76	241.68	2771.72
	637.64	3123.6	95.76	266.76	270.56	207.48	201.4	188.48	644.48	3733.88	227.24	3174.52
	144.4	3013.4	117.8	368.6	378.48	1548.88	496.28	275.88	647.52	2384.12	515.28	1165.84
	1285.92	697.68	561.64	606.48	188.48	900.6	331.36	285.76	113.24	858.04	313.12	1771.56
	880.84	2215.4	1269.96	414.96	1332.28	161.88	173.28	496.28	785.84	1255.52	266	565.44
	1257.8	1013.08	125.4	171.76	224.2	180.88	72.2	147.44	177.84	1722.16	143.64	597.36
	2584	1549.64	402.8	163.4	243.2	346.56	238.64	1218.28	646	1406	563.92	719.72
	431.68	2196.4	173.28	294.88	297.16	765.32	262.96	405.08	1308.72	1927.36	481.08	333.64
	2080.12	3325.76	363.28	205.96	598.88	551	125.4	561.64	685.52	1335.32	205.96	1049.56
	357.2	3888.92	274.36	278.16	411.92	692.36	451.44	613.32	167.96	1936.48	193.04	3356.16
	75.24	290.32	132.24	519.08	1382.44	1066.28	136.04	102.6	304.76	2043.64	47.12	330.6
	782.8	747.84	213.56	705.28	460.56	1069.32	326.04	303.24	540.36	2168.28	139.84	1175.72
	459.04	2230.6	307.8	111.72	278.16	464.36	183.92	1254.76	459.04	4187.6	211.28	232.56
	509.2	2119.64	109.44	513	364.04	834.48	272.84	796.48	535.8	1212.96	535.04	161.12
	1967.64	678.68	424.08	247.76	304	575.32	467.4	386.08	445.36	3693.6	201.4	1187.12
	208.24	1111.12	1728.24	592.8	2146.24	2296.72	259.92	633.08	226.48	2155.36	163.4	1684.16
	793.44	938.6	184.68	404.32	308.56	636.12	323.76	257.64	741	627.76	260.68	1773.08
	541.88	2159.92	757.72	353.4	486.4	373.16	161.88	152.76	162.64	2698.76	272.08	808.64
	287.28	820.04	286.52	247	215.08	592.8	250.8	374.68	100.32	1243.36	345.04	5798.04
	900.6	1060.96	374.68	435.48	399.76	1548.88	157.32	241.68	370.88	2197.92	297.16	644.48
	464.36	2082.4	238.64	462.84	347.32	977.36	263.72	373.16	458.28	1131.64	271.32	997.88
	573.8	2945	133	414.2	373.92	434.72	186.2	370.12	264.48	2018.56	111.72	1811.84
	912.76	2127.24	111.72	1206.88	148.2	296.4	362.52	235.6	306.28	4671.72	192.28	1758.64
	846.64	1172.68	743.28	190.76	122.36	3565.92	343.52	423.32	570.76	1787.52	309.32	833.72
	5037.28	1997.28	110.96	109.44	253.84	221.16	171	1409.8	2072.52	2301.28	197.6	1912.16
	264.48	623.96	319.96	666.52	311.6	186.2	184.68	917.32	551.76	3031.64	133.76	1496.44
	152.76	2204	272.08	110.2	481.84	1450.08	267.52	576.84	57.76	2535.36	357.2	158.08
	563.16	1789.04	313.88	294.88	405.08	1691	437	358.72	539.6	4207.36	265.24	202.92
	782.8	968.24	171.76	209	271.32	1563.32	120.08	366.32	330.6	1212.96	582.16	4398.12
	463.6	3103.84	139.08	1368	204.44	376.96	519.84	610.28	488.68	661.2	209.76	1085.28
	535.04	3699.68	195.32	703	364.8	791.16	196.84	209.76	217.36	2118.88	471.96	1607.4
	434.72	1320.88	281.96	378.48	599.64	618.64	768.36	275.88	1824.76	161.12	278.92	4383.68
	550.24	2084.68	238.64	144.4	746.32	1874.92	355.68	164.16	390.64	2447.2	167.2	1678.84
	665.76	1394.6	203.68	258.4	849.68	376.2	274.36	859.56	3165.4	519.84	230.28	1010.8
	220.4	823.84	432.44	169.48	395.2	1217.52	143.64	452.96	749.36	1958.52	215.84	1502.52
	651.32	7621.28	205.96	252.32	231.8	1612.72	201.4	232.56	364.04	1372.56	669.56	1553.44
	398.24	2120.4	969	622.44	475.76	3084.84	85.12	305.52	335.16	1980.56	263.72	1625.64
	497.04	2926	311.6	261.44	753.16	1627.16	419.52	505.4	179.36	893.76	1069.32	2015.52
	153.52	1351.28	813.2	252.32	205.2	604.2	347.32	2933.6	392.92	1749.52	124.64	680.96
	567.72	1203.08	1164.32	783.56	1202.32	468.92	246.24	758.48	568.48	4265.88	223.44	1693.28
	329.84	1265.4	319.2	231.8	472.72	1235.76	326.04	660.44	465.12	1570.92	244.72	3239.88
	2276.96	562.4	389.88	229.52	918.08	1905.32	370.88	1563.32	175.56	3079.52	528.2	303.24
	708.32	1048.8	311.6	484.88	417.24	433.2	163.4	2473.8	216.6	1585.36	494	5009.16
	921.88	2105.2	207.48	1124.04	248.52	343.52	348.84	297.16	316.16	851.96	86.64	2058.08
	354.16	791.92	510.72	278.16	930.24	1718.36	866.4	740.24	582.92	2627.32	226.48	1697.08
	393.68	2638.72	384.56	867.16	375.44	519.84	392.92	205.96	605.72	2159.16	100.32	807.12
	184.68	1160.52	612.56	327.56	373.16	2394.76	172.52	6233.52	50.16	1608.92	288.04	221.16
	546.44	758.48	247	323	459.8	723.52	83.6	199.12	364.04	1356.6	149.72	2145.48
	2120.4	2061.12	211.28	908.96	278.92	1569.4	948.48	296.4	592.04	280.44	769.88	1594.48
	519.84	1282.88	109.44	178.6	391.4	337.44	197.6	1319.36	701.48	219.64	160.36	1371.8
	63.84	1795.88	98.8	543.4	353.4	1929.64	195.32	2495.08	861.84	1958.52	319.96	512.24
	180.12	927.2	331.36	506.92	462.08	807.12	371.64	1344.44	133	1599.8	362.52	1487.32
	1117.96	497.8	582.92	487.92	263.72	461.32	821.56	817.76	430.16	1787.52	123.12	769.88
	1603.6	1947.88	196.08	95.76	153.52	431.68	269.04	123.88	448.4	800.28	262.2	310.08
	173.28	2188.8	145.16	539.6	178.6	1192.44	561.64	357.96	433.2	1428.04	248.52	1123.28
	383.04	2047.44	253.84	254.6	842.08	429.4	170.24	908.96	294.88	726.56	116.28	1940.28
	316.16	3261.16	240.92	721.24	173.28	318.44	210.52	366.32	443.08	1716.08	827.64	1694.04
	427.88	5016.76	105.64	367.84	779.76	303.24	146.68	218.88	321.48	1244.88	300.2	300.2
	430.92	2953.36	209.76	44.84	151.24	1302.64	190.76	370.88	329.84	2094.56	220.4	715.92
	688.56	1608.92	139.84	355.68	304.76	715.92	2905.48	134.52	3559.08	2619.72	857.28	721.24
	212.8	6317.12	159.6	3900.32	181.64	395.2	87.4	230.28	208.24	1168.88	196.84	1127.08
	1453.88	2071	928.72	576.84	572.28	518.32	709.08	1481.24	432.44	1292.76	199.88	3029.36
	236.36	2622	171	82.84	393.68	562.4	639.16	545.68	357.2	2169.04	169.48	1081.48
	123.12	4951.4	303.24	1463.76	214.32	959.12	834.48	313.88	179.36	1263.12	439.28	1952.44
	1570.16	2200.2	278.16	158.84	633.84	1758.64	375.44	98.8	370.12	3049.12	196.08	1937.24
	953.04	685.52	132.24	476.52	971.28	468.16	189.24	348.84	168.72	2561.96	675.64	842.84
	688.56	1899.24	1667.44	551.76	299.44	914.28	122.36	640.68	313.88	1421.96	262.96	1160.52
	576.84	1495.68	297.16	678.68	283.48	1944.08	143.64	316.92	587.48	1434.88	110.96	746.32
	155.04	674.12	112.48	304	658.92	262.96	193.04	169.48	407.36	1735.08	261.44	1084.52
	514.52	1710.76	314.64	442.32	158.08	240.92	176.32	262.96	582.92	617.12	104.12	602.68
	418	1038.16	1804.24	834.48	201.4	992.56	1195.48	513	167.96	2161.44	101.84	2457.08
	2258.72	1216	130.72	1974.48	228.76	1830.84	128.44	113.24	509.2	225.72	345.04	770.64
	341.24	1431.84	141.36	919.6	144.4	392.92	312.36	492.48	235.6	656.64	663.48	2422.12
	567.72	1538.24	139.84	331.36	223.44	459.8	96.52	509.2	63.84	3153.24	319.2	1362.68
	2428.96	1608.16	497.8	811.68	842.08	391.4	243.96	664.24	196.08	641.44	476.52	1672
	243.96	2322.56	190	103.36	519.84	910.48	823.08	576.84	457.52	2102.16	146.68	2745.88
	2466.96	3986.96	56.24	129.96	391.4	2936.64	256.12	148.96	101.08	1623.36	304	752.4
	743.28	3905.64	282.72	326.04	432.44	71.44	412.68	74.48	580.64	722	991.04	1794.36
	931	468.16	582.16	216.6	296.4	343.52	633.84	771.4	378.48	997.88	392.16	2053.52
	2057.32	1591.44	171.76	212.8	284.24	501.6	1019.92	342.76	162.64	1740.4	262.2	3236.84
	212.04	1000.92	129.96	257.64	177.08	428.64	128.44	462.84	116.28	406.6	343.52	5207.52
	891.48	2257.2	500.84	473.48	165.68	536.56	352.64	380	595.08	1245.64	145.16	4595.72
	463.6	844.36	109.44	366.32	300.96	199.88	639.16	85.88	230.28	2141.68	99.56	2237.44
	395.96	1307.2	228.76	297.16	133.76	1086.04	363.28	351.88	196.08	500.84	132.24	408.12
	1048.04	2539.92	164.16	3440.52	265.24	557.08	93.48	300.2	175.56	1136.2	352.64	2054.28
	777.48	2342.32	246.24	604.96	166.44	1761.68	171	618.64	263.72	852.72	1912.16	331.36
	467.4	934.8	133	266	275.88	2203.24	264.48	1294.28	709.84	1019.16	1121	991.8
	544.16	1291.24	454.48	1228.16	296.4	709.08	150.48	842.08	181.64	1637.8	436.24	2988.32
	1042.72	1574.72	253.84	551	389.88	246.24	95.76	670.32	427.88	1523.8	655.88	1299.6
	280.44	2077.84	348.08	759.24	255.36	317.68	465.88	362.52	122.36	4963.56	413.44	1735.08
	244.72	357.96	478.8	760.76	371.64	319.96	500.84	651.32	496.28	756.96	389.88	1730.52
	801.8	2492.04	200.64	120.84	141.36	592.8	162.64	104.88	535.8	876.28	1000.16	1181.8
	694.64	1106.56	467.4	762.28	326.8	175.56	690.08	208.24	515.28	1870.36	218.12	724.28
	326.8	747.08	286.52	950	299.44	945.44	423.32	2017.04	351.12	2237.44	316.16	2087.72
	392.16	823.84	401.28	484.12	212.8	329.08	160.36	2314.2	540.36	642.2	435.48	2090
	519.08	1003.2	278.92	269.8	301.72	407.36	128.44	508.44	203.68	1505.56	143.64	794.96
	1625.64	1871.12	199.88	820.8	415.72	2416.04	161.88	251.56	659.68	2269.36	397.48	2042.88
	212.04	4298.56	257.64	145.92	316.16	462.08	377.72	548.72	285	1586.88	351.88	1430.32
	435.48	1545.08	323	1426.52	339.72	309.32	111.72	194.56	262.2	3432.92	229.52	987.24
	859.56	2395.52	149.72	181.64	306.28	494	1198.52	1811.84	185.44	1496.44	271.32	519.84
	1119.48	926.44	385.32	347.32	151.24	362.52	638.4	117.8	1684.92	2995.16	207.48	1492.64
	314.64	1194.72	100.32	636.88	188.48	322.24	107.92	2948.04	836.76	1613.48	324.52	2276.96
	490.96	1940.28	404.32	186.96	538.08	532.76	259.92	257.64	254.6	4436.12	1694.04	1518.48
	561.64	2131.04	271.32	259.92	191.52	1821.72	581.4	1371.8	383.04	983.44	169.48	430.16
	870.96	1162.04	99.56	298.68	397.48	2121.92	921.88	1339.88	409.64	1878.72	438.52	862.6
	246.24	2255.68	613.32	1170.4	886.92	553.28	144.4	1060.96	566.96	2144.72	262.96	1250.2
	574.56	842.08	451.44	1888.6	388.36	387.6	218.88	444.6	714.4	1937.24	358.72	971.28
	544.16	1666.68	180.88	177.08	527.44	1159	393.68	622.44	2282.28	1448.56	177.08	1126.32
	525.92	2218.44	126.92	166.44	727.32	829.92	72.2	389.88	713.64	2421.36	34.96	380
	666.52	573.8	512.24	501.6	128.44	2093.04	272.84	467.4	468.16	3836.48	123.12	1421.2
	753.92	2258.72	134.52	150.48	78.28	1137.72	240.16	385.32	1311	1075.4	338.2	570
	93.48	2752.72	174.04	359.48	224.2	432.44	174.04	319.96	151.24	1136.2	145.16	2838.6
	616.36	2333.2	221.16	170.24	328.32	2070.24	109.44	1692.52	541.88	490.96	302.48	1755.6
	1235	1499.48	129.96	177.84	395.2	1673.52	730.36	349.6	131.48	1039.68	563.16	1905.32
	677.16	2685.08	215.08	975.84	132.24	243.96	405.08	467.4	366.32	234.08	60.04	4509.08
	307.8	1415.12	99.56	120.08	376.2	241.68	294.12	69.16	557.08	1605.12	398.24	4439.16
	1608.92	6044.28	176.32	209	438.52	133	699.96	155.8	164.92	863.36	124.64	2180.44
	593.56	2755	172.52	789.64	706.04	2441.88	1247.92	471.2	231.04	1688.72	351.12	369.36
	2577.92	1450.08	229.52	1247.16	186.2	1261.6	340.48	117.04	177.84	1398.4	542.64	1390.04
	409.64	2004.88	57.76	508.44	1390.8	713.64	874	343.52	132.24	2272.4	200.64	1491.12
	129.96	1414.36	123.88	251.56	269.04	377.72	220.4	80.56	572.28	1184.84	319.96	655.12
	945.44	126.16	148.96	428.64	696.92	342	116.28	458.28	1177.24	109.44	225.72	487.16
	747.84	213.56	131.48	551	147.44	3166.92	180.12	165.68	768.36	132.24	154.28	134.52
	449.92	3275.6	94.24	1067.04	1180.28	558.6	254.6	425.6	171.76	694.64	332.12	794.2
	641.44	368.6	364.04	2161.44	1181.8	112.48	192.28	886.16	198.36	2149.28	463.6	1064.76
	2014.76	1765.48	265.24	102.6	253.08	404.32	317.68	1590.68	462.08	1724.44	224.96	1565.6
	219.64	2010.2	427.88	3444.32	155.04	340.48	353.4	723.52	374.68	2308.12	102.6	608.76
	380.76	1361.16	386.08	234.84	1883.28	557.08	215.84	822.32	257.64	927.2	443.08	1165.08
	326.8	497.8	372.4	265.24	992.56	1119.48	163.4	395.2	1844.52	1644.64	735.68	2530.04
	373.92	2571.84	544.92	244.72	335.92	267.52	126.16	523.64	709.08	801.04	414.96	151.24
	491.72	813.96	119.32	1366.48	105.64	1431.08	265.24	736.44	158.84	1761.68	391.4	5123.92
	435.48	2084.68	744.04	259.92	385.32	494	316.92	670.32	237.12	1108.08	247	1412.08
	449.92	4525.04	161.12	325.28	326.04	669.56	306.28	476.52	519.08	861.84	975.08	1604.36
	517.56	1175.72	671.84	136.8	383.04	2258.72	115.52	1606.64	288.8	992.56	129.2	1862
	199.88	1206.12	124.64	335.92	370.12	2549.8	585.96	60.04	607.24	2698	215.08	1583.08
	208.24	1130.12	150.48	293.36	174.8	937.84	197.6	338.2	224.2	1372.56	687.04	402.8
	1304.16	303.24	191.52	253.08	325.28	847.4	185.44	1026	141.36	1107.32	1450.08	164.92
	464.36	2871.28	732.64	1533.68	347.32	265.24	205.2	675.64	260.68	3401.76	259.16	3363.76
	231.8	4099.44	243.96	227.24	310.08	947.72	662.72	362.52	129.96	2149.28	459.8	414.96
	628.52	2660	459.04	55.48	304	1605.12	139.84	5117.08	611.8	2758.8	430.16	4449.8
	437	525.16	459.04	133	361.76	266	314.64	323.76	108.68	3467.12	776.72	1770.8
	675.64	3252.04	315.4	272.08	484.12	638.4	192.28	468.16	292.6	3701.2	172.52	2330.92
	731.88	2499.64	103.36	395.2	271.32	3078	213.56	116.28	182.4	478.04	240.16	3165.4
	874.76	1374.08	148.96	869.44	142.88	2559.68	315.4	388.36	281.96	1934.2	224.96	792.68
	551	1426.52	259.16	285.76	767.6	715.92	229.52	1201.56	211.28	534.28	1569.4	1303.4
	205.96	4005.96	246.24	1241.08	442.32	630.04	255.36	538.84	740.24	3904.12	304.76	3700.44
	1166.6	1497.2	338.2	258.4	487.92	365.56	191.52	148.2	72.2	1996.52	357.2	1797.4
	1022.2	2387.92	769.12	225.72	358.72	901.36	184.68	612.56	550.24	1584.6	543.4	791.16
	673.36	1418.16	1491.88	1357.36	347.32	415.72	1157.48	208.24	360.24	1364.96	554.8	3337.16
	1480.48	1874.16	209	266	288.04	1108.08	1435.64	138.32	497.04	1051.84	269.8	1627.16
	1820.2	573.04	267.52	513.76	291.08	303.24	767.6	3966.44	912.76	916.56	678.68	148.2
	980.4	1083	150.48	175.56	430.92	649.8	273.6	248.52	520.6	2166	371.64	1524.56
	1414.36	790.4	237.12	229.52	326.04	427.88	807.88	294.88	2362.08	1830.84	690.08	2830.24
	544.16	2262.52	395.2	357.96	555.56	769.88	84.36	843.6	190	1063.24	487.92	4409.52
	979.64	3288.52	148.2	241.68	319.2	1158.24	466.64	1115.68	751.64	4601.8	250.04	1482
	194.56	1086.8	357.2	323	750.12	428.64	313.88	1464.52	487.16	836.76	187.72	2871.28
	95.76	627.76	557.08	437.76	281.96	3087.12	425.6	418.76	173.28	1288.2	387.6	514.52
	741.76	2646.32	205.96	833.72	183.92	775.96	113.24	234.84	163.4	4347.2	1238.04	1085.28
	594.32	744.04	357.96	350.36	113.24	514.52	139.84	395.96	152.76	1050.32	233.32	2231.36
	851.2	1377.12	162.64	630.8	272.08	1204.6	124.64	940.12	613.32	1348.24	396.72	2539.92
	299.44	2745.12	285	364.8	164.92	304.76	98.8	315.4	257.64	709.84	425.6	2307.36
	1026	1021.44	217.36	894.52	608	628.52	601.16	505.4	199.88	3504.36	363.28	145.92
	394.44	1873.4	2451	148.96	544.92	954.56	114.76	1022.2	98.04	4677.04	218.12	1523.8
	763.8	864.88	332.88	156.56	440.8	421.04	381.52	538.84	787.36	975.08	198.36	5719
	1295.04	4557.72	120.08	747.08	349.6	861.08	130.72	240.16	242.44	4277.28	260.68	722.76
	164.16	1094.4	228	684	769.88	1122.52	171.76	413.44	164.16	475.76	294.88	257.64
	515.28	2388.68	148.96	652.08	105.64	1304.16	101.08	173.28	339.72	791.16	342	3160.08
	1521.52	730.36	1597.52	190	263.72	548.72	173.28	794.96	93.48	2529.28	174.04	228
	679.44	2323.32	186.96	148.96	105.64	657.4	168.72	635.36	331.36	2405.4	489.44	1967.64
	525.92	1084.52	161.88	283.48	537.32	956.84	272.08	319.96	383.04	1683.4	121.6	2978.44
	482.6	1453.12	302.48	187.72	614.08	456.76	556.32	1434.88	404.32	1839.96	211.28	1769.28
	894.52	1146.08	139.08	807.88	268.28	858.04	240.16	229.52	1349	1553.44	439.28	1468.32
	563.16	3335.64	397.48	715.16	933.28	1749.52	737.2	224.2	1087.56	843.6	704.52	358.72
	482.6	2908.52	149.72	1075.4	120.84	766.84	93.48	437.76	253.84	5006.88	133	3408.6
	287.28	1387	450.68	1577	446.12	1085.28	481.84	244.72	712.12	1636.28	195.32	908.96
	257.64	2061.12	266.76	66.12	294.88	1077.68	170.24	846.64	176.32	998.64	984.2	1184.08
	4465	1869.6	413.44	319.2	506.16	2157.64	345.8	2434.28	414.2	1792.08	237.12	1285.92
	591.28	494	419.52	142.88	593.56	356.44	124.64	309.32	367.08	3195.8	174.8	5801.84
	5246.28	3037.72	304	360.24	285.76	369.36	120.84	281.96	550.24	2222.24	769.12	897.56
	815.48	300.2	142.88	670.32	758.48	541.88	217.36	147.44	259.92	3093.96	203.68	276.64
	601.16	519.08	279.68	433.2	233.32	2169.04	308.56	897.56	256.12	881.6	69.16	1288.96
	1360.4	4543.28	258.4	209.76	775.96	719.72	573.04	107.92	340.48	2186.52	97.28	1108.08
	1226.64	1462.24	332.12	534.28	198.36	2273.92	746.32	1377.12	321.48	10024.4	621.68	688.56
	155.04	951.52	253.84	361	216.6	469.68	174.04	2644.04	541.88	1505.56	1109.6	1273.76
	638.4	2388.68	196.84	576.08	1120.24	1357.36	670.32	2066.44	965.2	2055.04	392.92	756.2
	241.68	1026.76	1326.2	248.52	179.36	858.8	171.76	708.32	787.36	939.36	1251.72	807.88
	799.52	1021.44	528.2	508.44	538.08	504.64	469.68	249.28	148.2	2733.72	177.08	816.24
	2507.24	8135.04	153.52	233.32	335.92	290.32	1965.36	266.76	300.96	1548.12	243.96	601.92
	1390.8	2995.16	140.6	301.72	272.84	598.12	326.04	465.88	425.6	4384.44	279.68	1283.64
	658.92	1954.72	337.44	592.04	200.64	1505.56	241.68	358.72	593.56	1378.64	589.76	2446.44
	815.48	3908.68	234.84	107.92	316.16	345.04	250.8	301.72	91.2	4115.4	164.16	1500.24
	390.64	2029.96	139.08	159.6	133	880.84	412.68	1178.76	387.6	1522.28	90.44	830.68
	488.68	1476.68	262.2	441.56	657.4	696.16	447.64	583.68	478.04	1708.48	260.68	1043.48
	513.76	2459.36	308.56	592.04	329.08	2226.8	216.6	408.12	934.04	2892.56	190.76	1221.32
	1202.32	1068.56	950	1577	316.16	261.44	374.68	764.56	1906.08	1476.68	438.52	3338.68
	655.88	4794.84	457.52	345.04	234.08	1244.12	133	276.64	242.44	2208.56	830.68	1257.8
	65.36	1197	170.24	2186.52	176.32	1457.68	398.24	1151.4	2264.04	1718.36	616.36	1165.08
	600.4	1934.2	241.68	452.96	348.84	251.56	532	519.08	267.52	2009.44	345.8	1864.28
	538.84	1760.16	191.52	774.44	856.52	3036.96	227.24	1553.44	155.8	639.16	273.6	323
	363.28	816.24	373.92	668.8	544.92	784.32	545.68	865.64	114	813.96	221.16	2671.4
	845.12	1409.04	153.52	262.96	179.36	2055.8	391.4	1162.04	761.52	214.32	141.36	2178.16
	706.8	9490.12	961.4	819.28	294.12	969.76	496.28	196.84	505.4	3487.64	192.28	2142.44
	51.68	1480.48	139.08	186.96	430.16	329.08	163.4	1850.6	159.6	1589.16	305.52	2514.84
	178.6	2381.08	299.44	152	264.48	753.16	141.36	1243.36	138.32	957.6	300.96	1180.28
	281.2	2472.28	274.36	338.2	302.48	274.36	218.88	268.28	1830.08	1494.16	475	3048.36
	472.72	1214.48	201.4	880.08	354.16	848.92	389.12	826.88	242.44	2028.44	105.64	2178.92
	487.92	1660.6	127.68	2072.52	233.32	522.88	141.36	239.4	561.64	3290.04	294.12	1097.44
	1437.92	960.64	233.32	294.12	290.32	1077.68	195.32	421.8	332.12	2175.12	380	887.68
	814.72	4748.48	181.64	648.28	121.6	2308.88	447.64	177.84	677.92	1622.6	791.16	3728.56
	668.8	1300.36	251.56	184.68	566.96	808.64	396.72	271.32	514.52	1222.08	224.96	1172.68
	343.52	1361.16	674.88	207.48	536.56	555.56	174.04	259.16	334.4	1920.52	398.24	4090.32
	627	1573.96	294.88	915.8	122.36	1542.8	887.68	200.64	66.12	331.36	248.52	804.08
	810.16	2481.4	125.4	637.64	451.44	713.64	206.72	1496.44	613.32	3356.92	207.48	1052.6
	544.92	2820.36	543.4	602.68	250.8	1310.24	348.84	364.04	822.32	2141.68	259.92	327.56
	106.4	1295.04	239.4	389.12	440.04	255.36	354.16	175.56	171	791.92	639.92	294.12
	247	1725.2	348.08	1465.28	183.92	357.96	272.08	200.64	314.64	3258.12	310.84	682.48
	1232.72	1280.6	562.4	577.6	330.6	1009.28	483.36	368.6	90.44	4373.8	179.36	3295.36
	204.44	1786	115.52	248.52	429.4	1584.6	161.88	515.28	108.68	2315.72	319.2	2252.64
	1668.2	1701.64	253.84	288.8	849.68	576.08	129.2	1029.04	498.56	1526.08	350.36	1890.12
	510.72	2325.6	447.64	681.72	278.16	549.48	245.48	204.44	368.6	918.08	395.96	202.92
	621.68	2905.48	110.96	258.4	1592.2	776.72	677.92	278.92	253.08	1851.36	331.36	256.12
	352.64	4342.64	308.56	206.72	104.88	459.8	2921.44	164.16	168.72	1918.24	151.24	918.84
	410.4	2283.8	230.28	404.32	1330.76	913.52	787.36	190	321.48	1951.68	251.56	2667.6
	291.08	2167.52	357.96	280.44	330.6	225.72	601.16	335.16	588.24	2294.44	4112.36	1692.52
	1002.44	1387	138.32	1866.56	839.04	68.4	102.6	494	229.52	1845.28	129.96	576.84
	288.04	5221.96	215.08	395.96	370.88	1357.36	262.2	255.36	243.96	338.96	456	3234.56
	1499.48	3350.08	82.84	256.88	322.24	207.48	343.52	560.12	152	2074.04	377.72	2501.16
	1295.04	1278.32	151.24	1202.32	1232.72	459.04	257.64	433.2	802.56	3157.8	161.12	1212.2
	140.6	755.44	167.2	346.56	267.52	1908.36	946.2	402.04	177.84	893	345.04	1712.28
	219.64	2278.48	142.12	404.32	171.76	679.44	788.88	534.28	1101.24	1642.36	640.68	1694.04
	651.32	1662.88	167.2	297.16	448.4	2895.6	634.6	598.88	259.92	1653.76	267.52	3341.72
	524.4	1775.36	346.56	149.72	272.08	400.52	358.72	366.32	465.12	557.84	891.48	1606.64
	432.44	753.92	474.24	104.12	180.88	230.28	193.8	766.84	540.36	1135.44	139.84	2262.52
	599.64	2815.04	570.76	270.56	342.76	1160.52	222.68	1155.96	90.44	1108.08	193.04	1941.04
	1054.88	158.08	362.52	507.68	528.96	459.8	261.44	248.52	894.52	1605.88	168.72	2868.24
	72.96	1963.84	506.92	314.64	513.76	379.24	227.24	1316.32	334.4	1402.2	807.12	432.44
	500.08	1958.52	158.08	103.36	639.92	1819.44	692.36	1443.24	348.08	3242.92	234.08	2562.72
	1104.28	2464.68	156.56	264.48	1478.96	424.84	330.6	376.96	269.8	716.68	435.48	1057.92
	908.96	1813.36	325.28	279.68	278.16	1160.52	421.8	268.28	133.76	1457.68	122.36	677.92
	995.6	4118.44	282.72	185.44	232.56	674.12	554.04	345.8	1382.44	3117.52	402.8	483.36
	294.12	1727.48	85.88	170.24	201.4	528.96	681.72	1054.88	166.44	1089.08	201.4	2999.72
	318.44	851.2	205.2	266	247	139.08	160.36	256.12	1463	1317.08	399	2530.8
	196.84	2764.12	243.96	198.36	508.44	453.72	883.88	691.6	499.32	814.72	974.32	569.24
	510.72	1244.12	128.44	487.16	493.24	427.88	1604.36	1678.08	779	1266.92	326.04	3401
	882.36	3420	313.12	693.12	1049.56	516.8	150.48	437	145.16	1386.24	300.96	984.96
	244.72	3131.2	219.64	1686.44	275.88	803.32	798.76	1939.52	317.68	166.44	474.24	461.32
	421.04	2593.88	88.16	371.64	512.24	1670.48	137.56	360.24	393.68	1246.4	117.04	1307.96
	578.36	840.56	163.4	326.8	159.6	393.68	113.24	155.8	477.28	938.6	76	1197.76
	302.48	2817.32	73.72	329.08	250.04	228.76	148.96	308.56	283.48	452.2	250.8	2612.88
	557.08	2686.6	991.04	350.36	841.32	3920.84	199.12	392.16	363.28	1554.96	112.48	576.08
	91.96	1702.4	302.48	262.2	297.92	756.96	144.4	199.12	313.88	1733.56	285.76	1421.2
	1125.56	823.84	595.08	424.84	398.24	1848.32	1290.48	367.84	135.28	826.12	224.2	354.92
	1876.44	1352.8	148.2	835.24	572.28	2983	755.44	1009.28	285.76	801.04	244.72	1274.52
	376.96	6069.36	953.04	354.16	192.28	174.04	58.52	1206.12	487.92	388.36	114	158.84
	561.64	1733.56	920.36	955.32	889.96	356.44	674.88	1296.56	283.48	1260.08	1309.48	8059.04
	1000.92	2514.08	520.6	155.04	417.24	165.68	345.04	531.24	231.8	141.36	967.48	2462.4
	291.84	2078.6	2523.96	915.8	180.12	356.44	978.88	1295.04	138.32	1757.88	1341.4	479.56
	285	984.2	95.76	585.96	199.88	551.76	359.48	792.68	529.72	1543.56	529.72	389.12
	544.92	2022.36	166.44	360.24	250.8	2370.44	405.08	1863.52	834.48	1757.12	209	10595.9
	826.88	1557.24	169.48	504.64	399.76	297.92	300.2	487.16	278.16	1271.48	3164.64	1651.48
	348.84	1225.88	832.2	398.24	234.08	364.04	200.64	136.04	703	1562.56	149.72	1470.6
	407.36	1091.36	336.68	1205.36	565.44	792.68	351.12	319.2	151.24	1561.8	107.16	2288.36
	386.84	1994.24	179.36	561.64	183.92	1887.84	167.2	142.88	250.8	920.36	342.76	1750.28
	1555.72	1231.2	551	299.44	500.08	665	159.6	209	218.88	979.64	56.24	2226.8
	439.28	896.8	313.88	98.04	158.84	532	196.08	620.16	342	1489.6	165.68	2077.08
	319.2	2128.76	144.4	214.32	284.24	236.36	357.2	171.76	315.4	2823.4	285	1993.48
	928.72	1486.56	209.76	180.12	780.52	166.44	338.96	254.6	607.24	2853.8	231.04	189.24
	666.52	186.96	191.52	110.2	306.28	418.76	390.64	164.92	417.24	1928.12	644.48	4336.56
	442.32	1219.04	183.16	136.8	464.36	593.56	525.16	374.68	801.8	3027.84	342	405.84
	506.16	919.6	158.84	430.16	374.68	416.48	164.92	272.84	212.04	2573.36	655.12	2147.76
	486.4	525.92	493.24	205.2	199.88	605.72	349.6	607.24	167.96	1166.6	273.6	2196.4
	209	2484.44	91.2	339.72	392.16	421.8	2297.48	1043.48	934.8	1917.48	261.44	1197
	475	1472.88	400.52	307.8	398.24	305.52	154.28	686.28	316.16	1570.16	689.32	6044.28
	385.32	1467.56	455.24	1154.44	462.08	1029.04	169.48	178.6	98.8	1584.6	1163.56	1687.96
	296.4	1195.48	164.92	152.76	240.92	686.28	287.28	163.4	203.68	874.76	247	501.6
	624.72	647.52	126.16	323	264.48	405.08	136.04	452.96	85.88	1017.64	253.08	1048.04
	2138.64	5060.84	547.96	229.52	489.44	372.4	464.36	879.32	526.68	1361.16	313.12	629.28
	566.2	3502.08	297.92	222.68	121.6	1377.88	268.28	366.32	171	3540.08	194.56	196.08
	611.04	1487.32	61.56	385.32	354.92	1217.52	133	124.64	218.12	4483.24	139.08	592.04
	310.08	1528.36	508.44	157.32	329.84	379.24	202.92	196.08	223.44	1261.6	349.6	556.32
	462.84	1735.84	242.44	1223.6	1057.92	1551.92	335.92	550.24	686.28	1558	161.12	123.88
	920.36	5189.28	157.32	116.28	467.4	489.44	282.72	476.52	209	2686.6	525.92	729.6
	236.36	730.36	113.24	282.72	1049.56	347.32	674.12	1024.48	354.16	3100.8	308.56	2083.92
	770.64	729.6	176.32	359.48	513	1179.52	540.36	162.64	263.72	547.96	125.4	638.4
	508.44	3224.68	617.12	269.04	618.64	1849.84	107.92	301.72	886.92	616.36	674.88	293.36
	116.28	3195.8	618.64	331.36	333.64	290.32	433.2	325.28	234.08	5630.84	348.08	4135.16
	1167.36	1469.08	307.8	2205.52	788.12	313.88	117.8	319.96	1283.64	1284.4	272.08	483.36
	359.48	1667.44	197.6	305.52	306.28	380	433.2	485.64	108.68	912	181.64	874
	399.76	1805.76	133	589.76	177.08	369.36	210.52	339.72	271.32	2179.68	696.16	1356.6
	319.2	1181.8	319.2	1323.92	174.8	778.24	95	1304.16	352.64	1921.28	129.2	2124.2
	238.64	5367.12	205.2	680.2	86.64	297.16	186.2	340.48	517.56	767.6	1601.32	1349
	173.28	2628.84	194.56	1383.2	241.68	2093.8	146.68	902.88	218.88	3737.68	257.64	1024.48
	1629.44	4341.12	547.2	258.4	679.44	1982.08	265.24	952.28	183.92	994.84	408.88	620.16
	73.72	582.16	98.8	91.96	310.08	1260.84	250.04	463.6	137.56	427.88	260.68	779.76
	699.96	1543.56	471.2	775.2	1123.28	2058.84	41.8	548.72	111.72	908.2	402.8	1982.84
	307.8	1022.2	69.92	792.68	823.08	1078.44	205.2	240.16	367.08	1455.4	635.36	1133.92
	377.72	1273	285	199.12	450.68	1941.8	64.6	1390.04	338.2	2891.8	307.04	1250.96
	407.36	1928.12	782.8	425.6	309.32	415.72	209	266	350.36	1507.08	1295.8	4813.08
	409.64	1818.68	144.4	1025.24	291.84	476.52	700.72	2261.76	810.16	2626.56	1464.52	576.08
	389.88	2046.68	221.16	188.48	654.36	1886.32	303.24	340.48	264.48	1650.72	244.72	1900.76
	1404.48	405.08	211.28	654.36	495.52	408.12	427.88	243.2	887.68	2035.28	499.32	2466.2
	629.28	1073.88	499.32	516.04	542.64	693.12	399	598.88	300.96	2358.28	272.84	899.84
	534.28	1937.24	1019.92	924.16	368.6	320.72	178.6	218.12	764.56	2832.52	445.36	3618.36
	158.08	1171.92	109.44	261.44	1225.88	1216	285	249.28	387.6	292.6	795.72	1690.24
	325.28	973.56	117.8	288.8	709.08	1440.2	358.72	489.44	295.64	2361.32	129.2	337.44
	957.6	2181.96	374.68	349.6	377.72	1518.48	450.68	277.4	2870.52	1591.44	323.76	1605.88
	332.12	2679.76	630.04	275.12	1196.24	1311.76	395.96	133	178.6	2274.68	353.4	1871.12
	1879.48	1661.36	159.6	915.8	234.08	655.12	161.12	702.24	1015.36	1671.24	209.76	886.92
	133.76	3158.56	291.08	147.44	324.52	942.4	110.2	376.96	259.16	834.48	405.84	247
	1680.36	1259.32	272.08	728.84	300.96	670.32	131.48	283.48	140.6	1491.12	85.88	3218.6
	233.32	836.76	199.12	142.12	253.84	1130.12	560.12	464.36	1614.24	1092.12	252.32	905.16
	252.32	1220.56	356.44	935.56	355.68	595.84	522.12	169.48	303.24	356.44	201.4	1120.24
	456.76	2675.96	193.8	124.64	1583.08	769.12	265.24	318.44	190	804.84	112.48	1972.96
	740.24	1692.52	198.36	414.2	320.72	297.16	376.96	325.28	139.84	2541.44	329.84	460.56
	582.92	746.32	166.44	267.52	361.76	521.36	230.28	589.76	350.36	2466.96	443.84	2017.04
	371.64	506.16	183.92	302.48	525.16	608	470.44	371.64	189.24	1390.8	64.6	1241.08
	400.52	2236.68	100.32	831.44	235.6	387.6	421.8	911.24	190.76	902.12	358.72	420.28
	709.08	3673.08	114.76	266.76	3580.36	1842.24	127.68	266.76	801.8	1000.92	307.04	883.12
	340.48	1290.48	199.12	212.04	297.16	387.6	596.6	131.48	88.92	7172.12	243.2	1385.48
	478.8	1507.08	424.84	399.76	337.44	1104.28	171	418	364.8	1474.4	2375	284.24
	747.08	772.92	158.08	287.28	309.32	1274.52	83.6	485.64	593.56	2143.96	1507.84	2012.48
	370.12	769.12	278.92	290.32	138.32	379.24	183.16	664.24	728.84	1518.48	348.08	2056.56
	432.44	5684.8	772.92	202.16	579.12	364.04	275.88	371.64	163.4	1400.68	266	537.32
	309.32	1015.36	278.16	167.2	379.24	487.16	70.68	2191.08	775.2	1424.24	110.2	477.28
	266.76	2739.04	231.8	430.16	354.16	313.12	411.16	1260.08	331.36	1904.56	170.24	1504.04
	239.4	1343.68	266	252.32	323.76	279.68	168.72	1073.88	394.44	3651.04	294.88	1211.44
	633.84	1958.52	159.6	177.08	370.88	503.88	869.44	345.8	173.28	2530.8	614.08	398.24
	509.96	1347.48	98.04	251.56	893	537.32	91.96	903.64	570.76	628.52	357.96	1364.96
	158.84	3822.04	142.88	319.96	357.2	388.36	391.4	255.36	147.44	468.92	196.08	269.04
	1311	3702.72	811.68	351.88	262.96	432.44	630.8	256.12	295.64	1052.6	343.52	1507.84
	380.76	262.96	140.6	140.6	357.2	847.4	161.88	163.4	327.56	986.48	199.12	2167.52
	1685.68	1883.28	389.12	202.16	296.4	439.28	193.04	225.72	228	990.28	180.88	170.24
	695.4	621.68	174.8	351.12	210.52	467.4	248.52	229.52	436.24	1139.24	157.32	155.04
	359.48	1450.84	319.2	447.64	266.76	309.32	303.24	757.72	250.04	1254	316.92	2286.08
	144.4	2799.08	228	282.72	165.68	2055.04	257.64	2308.88	249.28	1650.72	401.28	744.8
	117.04	636.12	99.56	1051.84	380	611.8	132.24	700.72	332.88	1852.12	375.44	1742.68
	342	2964	167.96	1068.56	252.32	453.72	160.36	352.64	236.36	2048.96	361	1424.24
	331.36	597.36	118.56	226.48	500.84	257.64	155.04	395.96	307.04	4430.8	460.56	3213.28
	182.4	759.24	661.2	539.6	637.64	329.84	133.76	133.76	163.4	1357.36	430.16	3097
	486.4	1651.48	381.52	1488.84	671.84	1956.24	332.12	558.6	478.04	1608.92	135.28	2307.36
	1574.72	264.48	124.64	522.88	430.92	807.88	235.6	573.8	1068.56	1608.92	604.2	1467.56
	734.92	3786.32	131.48	212.04	286.52	847.4	289.56	240.16	563.92	2543.72	363.28	733.4
	148.96	651.32	851.96	709.08	155.04	724.28	141.36	417.24	202.16	2026.16	299.44	3083.32
	886.92	1211.44	1078.44	263.72	167.96	1121	177.84	293.36	482.6	3982.4	194.56	575.32
	764.56	2104.44	225.72	1820.2	479.56	405.08	313.12	290.32	260.68	2264.04	313.12	2132.56
	259.16	540.36	248.52	179.36	208.24	1250.96	323	876.28	111.72	955.32	310.84	370.12
	589	4040.16	348.84	623.2	367.84	752.4	500.08	1107.32	319.2	3661.68	291.84	1779.16
	810.16	3064.32	354.16	214.32	274.36	426.36	107.16	199.88	270.56	1019.16	3598.6	2205.52
	595.84	753.16	257.64	369.36	437.76	1880.24	134.52	268.28	354.92	1034.36	344.28	160.36
	351.88	1472.12	383.8	483.36	139.08	1738.12	253.08	139.08	272.08	3808.36	808.64	605.72
	534.28	1142.28	225.72	407.36	572.28	687.04	205.2	709.84	196.08	1530.64	100.32	3038.48
	1053.36	3215.56	2292.92	473.48	1607.4	1448.56	119.32	275.88	156.56	801.8	175.56	276.64
	1307.2	165.68	334.4	274.36	174.04	512.24	281.96	281.2	269.8	2135.6	295.64	776.72
	770.64	874.76	532.76	283.48	181.64	1086.8	126.92	373.92	307.8	1491.88	260.68	1154.44
	1073.88	548.72	141.36	1629.44	291.84	1264.64	163.4	997.12	397.48	8979.4	166.44	392.16
	430.16	4093.36	205.2	1969.92	258.4	1051.84	106.4	323	287.28	3674.6	234.08	983.44
	282.72	3948.2	643.72	260.68	349.6	1378.64	175.56	259.16	150.48	404.32	142.12	2392.48
	687.8	926.44	331.36	291.84	506.16	468.92	240.92	499.32	725.8	804.84	255.36	494.76
	256.88	1254	92.72	339.72	380.76	1113.4	322.24	1137.72	184.68	342.76	433.2	187.72
	934.04	6069.36	259.16	878.56	426.36	174.04	271.32	146.68	728.84	3353.88	224.2	455.24
	699.96	2339.28	75.24	280.44	142.88	1306.44	139.08	115.52	124.64	3145.64	457.52	1744.2
	373.16	2888	107.16	561.64	203.68	636.12	255.36	292.6	1277.56	1540.52	436.24	623.2
	877.04	1033.6	129.96	246.24	360.24	681.72	177.84	2553.6	319.96	489.44	595.84	621.68
	875.52	1851.36	500.84	228.76	212.04	381.52	2473.8	710.6	931.76	2216.92	136.8	3813.68
	909.72	2495.08	125.4	420.28	376.96	2530.04	215.08	456.76	294.88	1175.72	227.24	776.72
	1001.68	2926.76	301.72	139.84	182.4	647.52	418.76	246.24	285.76	460.56	401.28	551.76
	151.24	1202.32	553.28	538.84	746.32	559.36	333.64	426.36	1161.28	4674.76	431.68	3340.2
	386.84	1016.88	194.56	210.52	338.2	1228.16	313.12	229.52	164.92	2754.24	508.44	2522.44
	189.24	2171.32	452.2	215.84	630.8	3641.16	158.84	239.4	495.52	1553.44	257.64	611.8
	259.16	989.52	288.8	547.96	384.56	598.12	539.6	1325.44	283.48	406.6	143.64	3374.4
	736.44	2475.32	152.76	97.28	348.08	1861.24	369.36	256.88	118.56	2383.36	91.96	962.92
	278.92	1764.72	460.56	2686.6	250.8	700.72	199.12	368.6	455.24	1169.64	132.24	1101.24
	538.08	1273.76	175.56	202.16	278.16	1634	389.12	247	148.96	4775.08	529.72	1702.4
	836.76	2602.24	212.04	367.08	241.68	735.68	273.6	1164.32	1343.68	4256	148.96	1469.08
	219.64	1073.88	1476.68	1111.88	605.72	519.08	286.52	149.72	63.84	61.56	254.6	940.88
	409.64	1212.2	273.6	585.96	432.44	770.64	584.44	209.76	259.16	516.04	175.56	2756.52
	411.92	4046.24	281.2	374.68	204.44	1057.16	297.92	344.28	316.92	1377.12	490.2	2582.48
	835.24	2012.48	114.76	559.36	538.08	286.52	253.08	589	209	664.24	297.16	700.72
	534.28	1817.16	100.32	478.04	741.76	430.16	525.16	281.2	329.84	1526.84	212.8	883.88
	329.84	2086.96	449.16	417.24	554.8	553.28	223.44	1584.6	844.36	1697.84	432.44	1047.28
	216.6	726.56	224.96	459.8	1181.04	2256.44	313.88	139.08	304.76	1111.88	273.6	2318
	502.36	2079.36	255.36	2208.56	286.52	430.92	243.96	293.36	572.28	1449.32	202.16	1305.68
	289.56	1362.68	383.8	323	332.88	574.56	667.28	1692.52	627	613.32	424.08	229.52
	323	2161.44	182.4	158.84	243.96	1221.32	501.6	727.32	3091.68	3622.92	442.32	1681.88
	614.84	5434	601.16	247	125.4	1035.88	285.76	255.36	263.72	1060.96	78.28	2314.96
	398.24	665	285.76	1654.52	741	326.8	1233.48	1641.6	346.56	688.56	105.64	6352.84
	1116.44	3235.32	91.2	600.4	611.8	253.08	50.92	217.36	348.84	633.84	727.32	367.08
	372.4	760	532	1793.6	327.56	365.56	224.96	244.72	456	602.68	205.96	1434.12
	463.6	696.16	235.6	708.32	976.6	2685.08	373.16	199.12	144.4	2595.4	169.48	2507.24
	842.84	1390.8	143.64	271.32	183.92	2456.32	106.4	1090.6	345.04	1475.92	251.56	1718.36
	602.68	1290.48	243.2	987.24	278.16	803.32	177.84	308.56	176.32	2572.6	350.36	1171.92
	389.88	1551.92	628.52	178.6	503.12	388.36	326.04	657.4	411.92	1334.56	991.04	842.84
	562.4	2102.92	356.44	905.92	183.92	733.4	722	589	535.8	1410.56	327.56	389.88
	468.16	1076.16	159.6	228.76	209.76	415.72	201.4	759.24	251.56	3556.8	287.28	4731.76
	365.56	1097.44	443.84	190	1039.68	841.32	70.68	271.32	259.92	1336.08	523.64	716.68
	528.2	1072.36	130.72	370.88	316.92	729.6	286.52	291.84	322.24	1751.8	171.76	864.12
	86.64	2490.52	91.96	263.72	627	1026.76	551.76	954.56	178.6	1842.24	418.76	3125.12
	357.96	1694.8	228.76	243.2	236.36	471.96	206.72	482.6	346.56	3218.6	47.12	1501
	1129.36	4027.24	281.2	1091.36	235.6	1719.12	503.12	656.64	192.28	1057.16	202.16	598.88
	3581.88	1690.24	595.08	124.64	1026.76	352.64	164.16	711.36	119.32	5711.4	471.96	2989.08
	952.28	4626.12	316.16	104.88	220.4	2124.2	53.96	227.24	551	1976.76	180.12	1369.52
	1482	1257.04	425.6	720.48	269.8	604.2	811.68	95.76	1254.76	1770.04	4181.52	463.6
	609.52	1292	182.4	539.6	275.12	226.48	190.76	1668.96	455.24	1661.36	666.52	1380.92
	624.72	1516.96	172.52	250.04	452.96	801.8	246.24	1377.12	347.32	1750.28	658.16	553.28
	1012.32	2001.08	131.48	734.92	734.16	408.88	299.44	358.72	63.84	1387	358.72	1545.08
	655.12	1938.76	218.12	216.6	1019.92	354.16	500.08	322.24	174.8	2384.88	120.08	5127.72
	335.92	1620.32	509.96	546.44	209	841.32	72.96	444.6	550.24	877.8	1077.68	910.48
	1028.28	3914.76	275.12	528.96	304.76	164.92	118.56	202.92	562.4	1256.28	1330	565.44
	1702.4	883.12	171	740.24	205.96	165.68	82.84	219.64	759.24	1649.96	318.44	2724.6
	193.8	2459.36	346.56	692.36	331.36	1086.8	274.36	511.48	280.44	826.12	348.84	2385.64
	511.48	1320.12	183.16	104.12	340.48	316.16	437	516.04	37.24	746.32	416.48	1215.24
	453.72	199.88	219.64	217.36	129.96	3295.36	155.8	92.72	361	1719.88	819.28	1462.24
	807.12	2092.28	107.16	2154.6	1027.52	285	410.4	148.96	452.2	2466.2	553.28	908.2
	192.28	1191.68	359.48	215.08	253.84	2172.08	246.24	242.44	702.24	1586.12	1932.68	1668.2
	484.88	2069.48	221.16	77.52	406.6	2049.72	308.56	231.8	190	1316.32	722	741
	1000.92	2683.56	276.64	208.24	389.12	186.2	103.36	365.56	280.44	2161.44	216.6	486.4
	1068.56	141.36	628.52	203.68	281.96	2746.64	889.2	76.76	1558	513.76	1029.04	2448.72
	1487.32	1263.88	174.04	1359.64	189.24	594.32	300.2	1154.44	459.04	1250.96	278.16	907.44
	601.16	907.44	328.32	202.92	380.76	756.96	326.04	244.72	782.04	1513.16	419.52	5479.6
	329.84	5026.64	347.32	240.16	464.36	265.24	595.08	198.36	148.96	1333.04	98.04	1974.48
	1154.44	4320.6	253.84	978.12	408.88	1456.92	470.44	1099.72	924.16	6803.52	329.84	777.48
	802.56	457.52	126.16	446.88	864.12	349.6	219.64	490.96	190.76	1522.28	224.96	845.12
	228	2603.76	231.04	258.4	299.44	537.32	243.96	432.44	277.4	347.32	377.72	2350.68
	656.64	3651.8	216.6	313.12	345.04	2458.6	392.92	361	199.88	2120.4	2328.64	101.84
	227.24	1761.68	492.48	546.44	389.88	616.36	268.28	907.44	250.04	4063.72	111.72	787.36
	135.28	772.92	135.28	206.72	493.24	392.92	161.88	890.72	528.2	2246.56	246.24	2059.6
	109.44	1096.68	199.12	158.84	405.84	292.6	139.84	111.72	303.24	2144.72	187.72	167.96
	653.6	1371.04	851.2	1221.32	291.84	614.08	207.48	217.36	405.08	1371.8	62.32	1364.2
	275.88	2316.48	334.4	174.8	985.72	2787.68	25.84	529.72	329.84	435.48	413.44	2625.8
	900.6	404.32	115.52	238.64	177.84	187.72	191.52	155.04	419.52	1343.68	289.56	2394
	390.64	743.28	164.16	693.88	228.76	804.08	188.48	335.16	107.16	1285.92	142.88	2268.6
	804.84	1840.72	190	351.12	191.52	635.36	159.6	309.32	324.52	858.04	496.28	1459.2
	2652.4	627.76	1101.24	161.88	151.24	3452.68	142.88	62.32	405.84	1950.92	231.04	2145.48
	554.8	887.68	206.72	190.76	652.08	551	236.36	262.96	928.72	1501	135.28	3615.32
	309.32	2869.76	145.16	273.6	280.44	429.4	271.32	1048.04	698.44	1412.08	259.16	1829.32
	805.6	1494.16	291.84	592.04	149.72	484.12	103.36	178.6	1615.76	3260.4	407.36	2636.44
	731.88	2005.64	252.32	263.72	247.76	566.2	1294.28	339.72	516.8	1819.44	630.04	1414.36
	149.72	722.76	495.52	359.48	505.4	443.84	217.36	173.28	813.96	1223.6	529.72	1190.16
	482.6	3164.64	342	434.72	325.28	196.08	250.04	880.84	155.8	3920.08	263.72	968.24
	710.6	674.12	76.76	986.48	695.4	655.12	195.32	1193.96	1550.4	4168.6	178.6	423.32
	479.56	1444.76	339.72	262.2	238.64	2147.76	326.04	173.28	655.12	1097.44	316.16	627
	966.72	1355.84	266.76	492.48	294.12	358.72	408.88	244.72	205.96	2530.04	370.12	451.44
	1061.72	1700.12	424.84	887.68	323	868.68	261.44	958.36	123.12	3689.04	2179.68	6021.48
	138.32	1409.8	317.68	1231.2	307.8	362.52	136.04	488.68	87.4	1570.16	1049.56	1700.12
	1296.56	1045	266.76	247	319.96	899.08	159.6	335.92	113.24	259.16	369.36	1318.6
	1582.32	2201.72	122.36	176.32	520.6	495.52	181.64	748.6	332.12	1944.84	289.56	750.88
	247.76	1075.4	247	567.72	203.68	1086.04	175.56	2120.4	168.72	3689.8	250.04	2500.4
	237.12	1375.6	557.08	183.92	295.64	429.4	1693.28	329.08	958.36	1113.4	741.76	2261.76
	742.52	1516.2	95.76	3520.32	232.56	720.48	906.68	438.52	89.68	1548.12	163.4	328.32
	1409.04	5150.52	188.48	108.68	308.56	157.32	121.6	456	838.28	2642.52	143.64	351.12
	229.52	1109.6	253.08	423.32	275.88	125.4	112.48	720.48	100.32	1233.48	600.4	662.72
	706.04	1843	476.52	286.52	412.68	205.96	148.96	323	500.84	2774.76	269.04	813.96
	658.92	1760.16	220.4	124.64	115.52	307.8	225.72	820.8	592.04	1553.44	637.64	1648.44
	232.56	883.12	105.64	1558.76	281.2	874.76	633.08	630.04	727.32	1278.32	122.36	894.52
	1057.16	2463.92	182.4	2090	576.08	1258.56	542.64	1256.28	386.84	602.68	88.16	594.32
	511.48	2692.68	591.28	182.4	884.64	271.32	174.04	411.92	699.96	732.64	716.68	1469.08
	220.4	2150.04	262.96	419.52	343.52	1077.68	88.16	148.2	188.48	3741.48	217.36	4300.84
	2238.96	1002.44	100.32	215.84	433.2	210.52	71.44	686.28	487.92	521.36	149.72	154.28
	1793.6	1510.88	650.56	591.28	506.16	2067.96	655.12	312.36	401.28	2983	495.52	974.32
	1024.48	4089.56	378.48	199.12	332.12	1612.72	277.4	417.24	957.6	1831.6	853.48	2462.4
	266	566.96	257.64	1399.16	156.56	419.52	385.32	658.16	161.88	1021.44	170.24	1285.16
	442.32	819.28	264.48	109.44	304.76	240.92	863.36	234.08	601.16	2245.04	428.64	1877.2
	449.16	1010.8	89.68	744.8	384.56	966.72	76.76	227.24	1324.68	2199.44	3525.64	1629.44
	1292.76	3020.24	169.48	424.84	281.96	1265.4	100.32	739.48	177.84	422.56	718.2	737.96
	437	1071.6	130.72	1504.8	415.72	1347.48	141.36	566.2	400.52	2561.96	447.64	1624.88
	85.12	953.8	266.76	493.24	402.8	392.16	491.72	345.04	214.32	1925.08	717.44	2229.84
	578.36	1434.88	880.84	186.96	129.2	465.12	358.72	821.56	499.32	1018.4	201.4	445.36
	1136.2	3081.04	937.84	294.88	183.16	1382.44	317.68	538.08	1413.6	3594.04	323	266.76
	281.96	1854.4	205.96	6164.36	93.48	1275.28	206.72	744.04	733.4	3948.2	139.84	2869.76
	1143.8	1968.4	368.6	72.96	335.16	292.6	495.52	161.88	443.84	1276.04	457.52	450.68
	1061.72	2882.68	572.28	199.88	185.44	649.8	433.96	1931.92	918.84	2463.16	391.4	2281.52
	1938.76	640.68	449.92	356.44	282.72	1190.92	282.72	1055.64	611.04	1323.92	177.84	465.12
	520.6	562.4	92.72	286.52	341.24	323.76	226.48	598.88	161.88	990.28	291.84	524.4
	326.8	378.48	277.4	142.12	221.16	469.68	560.88	350.36	458.28	1525.32	2141.68	1882.52
	493.24	3423.8	239.4	264.48	576.08	825.36	167.2	783.56	160.36	1642.36	73.72	790.4
	721.24	4943.04	164.16	505.4	231.04	230.28	199.12	323.76	1381.68	1180.28	300.2	5240.96
	395.96	725.8	261.44	187.72	232.56	362.52	136.04	399.76	203.68	1401.44	620.92	3073.44
	316.92	2501.16	120.08	2012.48	267.52	364.8	247.76	1183.32	356.44	1396.88	219.64	608.76
	1182.56	1752.56	187.72	611.04	304	311.6	211.28	205.2	409.64	684	468.92	209.76
	1361.16	3006.56	328.32	302.48	114.76	772.92	140.6	139.84	180.88	1966.88	477.28	1586.12
	623.2	546.44	217.36	741	161.88	1531.4	404.32	695.4	465.88	1368	515.28	768.36
	523.64	3523.36	192.28	344.28	176.32	509.96	305.52	223.44	224.96	2011.72	407.36	597.36
	770.64	532.76	140.6	387.6	179.36	1628.68	229.52	202.92	162.64	2116.6	266.76	1664.4
	266	2021.6	38	685.52	255.36	576.08	119.32	280.44	125.4	2791.48	152.76	813.96
	557.08	1233.48	98.04	724.28	467.4	890.72	83.6	284.24	294.88	839.8	823.84	826.12
	158.08	3301.44	215.08	249.28	86.64	1507.84	116.28	2265.56	272.08	969.76	1478.2	2055.8
	987.24	2011.72	371.64	297.92	374.68	1551.16	223.44	725.8	152.76	3694.36	377.72	1844.52
	959.12	746.32	242.44	223.44	254.6	347.32	425.6	373.92	284.24	1436.4	478.8	6570.2
	328.32	1793.6	322.24	151.24	1558.76	631.56	183.16	219.64	392.92	1323.92	1178.76	517.56
	541.12	238.64	195.32	798.76	704.52	1177.24	579.88	448.4	347.32	1584.6	297.92	1292
	393.68	2031.48	804.08	158.84	193.8	304	750.12	179.36	2439.6	2533.84	98.04	297.16
	588.24	1817.16	243.96	1405.24	243.96	1150.64	152	81.32	595.08	3811.4	237.12	562.4
	1121	1625.64	146.68	964.44	221.16	120.08	153.52	262.2	1771.56	2272.4	203.68	1231.96
	617.88	1561.04	230.28	180.88	146.68	1292.76	253.08	288.04	774.44	1099.72	557.08	1575.48
	122.36	1646.92	136.04	838.28	699.2	1070.84	1121	1040.44	346.56	7733	588.24	2662.28
	1545.84	2324.84	379.24	201.4	246.24	553.28	181.64	168.72	117.04	788.88	270.56	221.92
	155.04	6441.76	155.04	452.2	264.48	1047.28	1092.88	592.8	1516.96	1558	198.36	3356.92
	385.32	2337.76	389.12	513	149.72	345.04	243.2	2060.36	171.76	1887.84	1998.04	2952.6
	1034.36	3113.72	553.28	1910.64	466.64	687.8	495.52	1118.72	319.96	1706.96	2444.16	2170.56
	828.4	886.16	301.72	1123.28	455.24	767.6	155.8	1130.88	429.4	1538.24	133	6680.4
	1007.76	2064.16	117.04	584.44	593.56	541.88	313.12	252.32	334.4	1114.92	348.08	884.64
	991.8	345.8	837.52	1561.8	418.76	915.04	443.84	1716.08	86.64	2186.52	859.56	2699.52
	487.16	1940.28	419.52	116.28	610.28	875.52	161.88	1517.72	455.24	1803.48	350.36	199.12
	1220.56	2371.96	367.84	210.52	248.52	690.08	342.76	851.2	861.84	1174.96	198.36	4332
	643.72	2172.84	144.4	3193.52	461.32	133.76	454.48	742.52	404.32	1504.04	950	886.92
	117.04	1696.32	148.96	176.32	566.2	709.84	71.44	338.2	259.16	506.92	294.12	296.4
	397.48	709.84	190.76	359.48	431.68	399.76	285.76	1323.16	178.6	3889.68	402.8	1454.64
	445.36	642.2	237.12	765.32	429.4	1070.84	98.04	286.52	634.6	1900.76	712.12	2891.04
	1184.08	7038.36	186.96	608	317.68	430.16	750.88	527.44	956.84	2264.8	247.76	2003.36
	576.08	2526.24	528.96	387.6	238.64	365.56	1095.16	579.12	891.48	2117.36	1436.4	10231.1
	362.52	2346.12	155.04	497.8	256.88	951.52	216.6	220.4	294.88	1774.6	248.52	1054.12
	333.64	1089.08	172.52	285	510.72	1212.96	1617.28	584.44	318.44	5955.36	1493.4	757.72
	307.8	1915.2	757.72	1314.04	418	437.76	250.8	180.88	322.24	1815.64	396.72	2277.72
	314.64	1230.44	186.2	630.04	459.04	535.8	137.56	76.76	143.64	3008.84	76	1120.24
	2599.96	1169.64	167.2	205.2	914.28	693.12	234.84	194.56	365.56	2730.68	931.76	4119.96
	957.6	1425	227.24	469.68	359.48	524.4	333.64	133	1051.08	2724.6	296.4	1595.24
	471.2	2142.44	202.92	608.76	266.76	92.72	214.32	332.12	96.52	1319.36	400.52	487.16
	917.32	1285.16	849.68	969	299.44	1868.84	154.28	177.08	503.12	1675.8	170.24	3403.28
	700.72	2876.6	231.8	801.04	161.88	1463	316.92	268.28	733.4	2578.68	134.52	356.44
	204.44	1449.32	186.96	313.12	120.84	398.24	304	294.88	374.68	1570.92	174.04	1387.76
	421.8	1474.4	325.28	266	266	582.16	413.44	3789.36	1189.4	4309.2	352.64	2173.6
	556.32	1770.04	310.84	555.56	300.96	2039.84	95.76	121.6	522.88	1459.96	122.36	1326.96
	527.44	2430.48	259.16	192.28	316.92	464.36	171	611.8	438.52	1459.96	282.72	1254
	307.04	1461.48	268.28	322.24	571.52	155.8	65.36	387.6	425.6	1887.08	141.36	6477.48
	474.24	2039.08	171	254.6	387.6	991.8	924.92	528.2	1064	6386.28	323.76	684
	240.92	1418.92	686.28	1132.4	107.16	1166.6	167.96	838.28	96.52	403.56	780.52	1154.44
	744.04	1164.32	175.56	1305.68	1349.76	325.28	205.2	1545.08	279.68	1311	75.24	1196.24
	145.92	137.56	72.2	301.72	310.84	2104.44	399.76	639.92	471.2	2929.04	980.4	802.56
	229.52	3512.72	127.68	827.64	182.4	315.4	288.8	1281.36	449.16	1065.52	198.36	408.12
	718.2	2861.4	405.08	307.8	428.64	190.76	97.28	289.56	79.04	2359.8	210.52	456
	272.08	3750.6	570.76	266.76	277.4	329.84	797.24	342.76	224.2	975.84	375.44	2658.48
	1130.12	3404.04	72.96	4052.32	876.28	419.52	144.4	367.08	145.92	1675.8	379.24	678.68
	188.48	2049.72	243.2	462.84	431.68	330.6	542.64	161.88	99.56	613.32	188.48	728.84
	899.84	1384.72	927.2	785.08	942.4	2400.08	166.44	307.04	195.32	1254	129.96	729.6
	404.32	1149.12	195.32	300.96	387.6	1326.96	159.6	178.6	308.56	3657.88	257.64	3901.08
	475.76	1136.96	137.56	247	812.44	284.24	172.52	1106.56	392.16	1745.72	232.56	2460.12
	671.08	1022.96	304	392.92	268.28	626.24	284.24	1207.64	404.32	3258.88	180.12	1653
	490.96	1776.88	298.68	84.36	410.4	1070.08	263.72	142.12	192.28	1622.6	233.32	1901.52
	79.8	1095.92	86.64	227.24	279.68	552.52	1042.72	275.12	158.84	1325.44	339.72	825.36
	1362.68	1667.44	231.04	428.64	609.52	780.52	72.2	1577	265.24	462.84	445.36	1050.32
	275.12	1408.28	107.92	524.4	153.52	523.64	160.36	333.64	153.52	2058.84	389.88	495.52
	600.4	848.92	129.2	226.48	158.84	362.52	345.8	294.12	200.64	2023.12	273.6	326.8
	699.96	768.36	453.72	433.96	150.48	498.56	103.36	392.92	376.96	642.2	534.28	1849.84
	485.64	1754.08	188.48	93.48	290.32	1642.36	576.08	953.8	351.12	2200.96	136.04	7031.52
	418	651.32	538.08	585.96	313.12	478.04	216.6	670.32	355.68	1478.96	159.6	234.84
	430.92	1333.8	439.28	309.32	526.68	1102.76	137.56	272.84	91.2	3027.84	157.32	344.28
	1479.72	479.56	342	1671.24	313.12	218.88	209.76	255.36	202.92	3844.08	693.88	760
	388.36	2265.56	256.12	744.04	657.4	1830.84	261.44	631.56	383.8	759.24	302.48	916.56
	798	2523.96	716.68	262.2	267.52	1718.36	230.28	1269.96	389.12	2645.56	164.16	4808.52
	256.12	4724.92	69.92	281.2	255.36	269.8	481.84	205.96	343.52	1377.12	770.64	2016.28
	1118.72	1442.48	1031.32	753.92	294.88	433.96	261.44	712.88	333.64	1111.12	143.64	3451.16
	417.24	4996.24	465.12	223.44	617.12	1356.6	469.68	396.72	237.12	1375.6	364.8	1554.2
	606.48	3834.96	855	367.08	756.96	460.56	226.48	565.44	280.44	2285.32	446.12	5988.8
	736.44	508.44	162.64	172.52	357.2	448.4	81.32	819.28	524.4	3169.2	217.36	1253.24
	848.92	2292.92	157.32	213.56	275.12	810.92	259.16	263.72	421.8	1519.24	159.6	1183.32
	665.76	1991.96	266	430.16	250.04	1143.8	271.32	290.32	297.92	684.76	924.92	448.4
	321.48	2039.84	731.12	1392.32	209	339.72	221.16	653.6	554.04	1809.56	529.72	836.76
	655.12	3822.04	175.56	203.68	846.64	576.08	261.44	3522.6	104.88	1725.2	782.04	3435.96
	405.84	1762.44	79.04	193.8	297.16	707.56	436.24	234.84	369.36	2146.24	361.76	5380.8
	989.52	2112.8	264.48	310.84	215.08	418	275.88	869.44	250.04	1304.16	107.92	412.68
	686.28	1624.88	471.2	327.56	386.84	152	183.92	671.84	719.72	1523.04	116.28	1412.08
	124.64	1260.84	89.68	134.52	656.64	491.72	343.52	171.76	268.28	1443.24	228.76	972.04
	1527.6	1509.36	427.12	494	220.4	376.2	457.52	319.2	688.56	708.32	247.76	7005.68
	380	3476.24	154.28	271.32	576.08	842.84	127.68	1153.68	1003.2	2850	506.16	1747.24
	266	1652.24	128.44	109.44	185.44	328.32	513	775.96	531.24	2170.56	341.24	1368.76
	2227.56	3850.16	244.72	240.16	297.92	468.16	367.84	209	247.76	759.24	225.72	87.4
	371.64	2032.24	175.56	255.36	152.76	1293.52	270.56	1290.48	267.52	1295.8	218.12	1842.24
	263.72	619.4	133.76	283.48	4134.4	686.28	231.04	1076.92	341.24	971.28	420.28	382.28
	560.12	1132.4	848.16	866.4	478.8	608.76	102.6	684.76	492.48	1902.28	313.88	1705.44
	1903.04	636.88	1637.04	246.24	435.48	571.52	874	197.6	1318.6	1685.68	258.4	2375
	469.68	2467.72	205.96	224.96	299.44	918.08	122.36	682.48	286.52	3033.92	639.16	400.52
	572.28	2437.32	319.2	345.04	191.52	1729	1108.08	345.8	392.92	1024.48	363.28	1532.16
	485.64	2227.56	145.92	294.12	114	623.96	227.24	246.24	398.24	324.52	490.96	1937.24
	463.6	905.16	229.52	174.8	525.16	2485.2	198.36	275.12	256.12	1759.4	129.2	2768.68
	544.16	1376.36	271.32	474.24	370.88	1283.64	354.16	927.2	375.44	5132.28	642.2	2547.52
	467.4	3543.12	104.88	407.36	557.08	1160.52	123.88	504.64	438.52	3214.04	632.32	4605.6
	744.04	867.16	201.4	356.44	420.28	392.92	513	769.12	118.56	331.36	160.36	2028.44
	332.88	815.48	320.72	268.28	109.44	500.84	431.68	1200.8	361.76	543.4	703.76	2739.04
	592.04	2414.52	143.64	285	140.6	833.72	595.08	769.88	189.24	1387.76	319.96	626.24
	267.52	1950.92	165.68	467.4	304	460.56	690.08	193.04	303.24	687.04	300.2	3007.32
	1117.2	1862	117.8	215.84	1045	437	108.68	525.92	365.56	1773.08	129.96	530.48
	267.52	1733.56	743.28	156.56	300.96	1999.56	163.4	204.44	405.08	2523.96	385.32	1339.12
	297.92	849.68	91.96	259.92	270.56	164.16	177.84	1304.16	986.48	873.24	200.64	3477
	1691	1776.12	293.36	250.8	917.32	550.24	152.76	694.64	371.64	4137.44	321.48	3272.56
	733.4	1193.2	183.92	486.4	863.36	430.16	205.96	393.68	155.04	370.88	214.32	514.52
	718.2	649.8	367.08	310.84	242.44	2242.76	91.2	408.88	238.64	1909.88	132.24	750.88
	924.16	1976.76	158.84	1093.64	895.28	1210.68	194.56	200.64	3315.12	2154.6	1132.4	1323.92
	393.68	1563.32	272.84	136.8	270.56	1624.12	133.76	298.68	403.56	1212.96	981.16	1804.24
	420.28	3313.6	262.2	180.12	277.4	122.36	143.64	564.68	367.08	1514.68	581.4	1505.56
	343.52	2267.08	291.08	205.2	298.68	1316.32	188.48	235.6	447.64	1190.16	387.6	1765.48
	1706.96	896.8	350.36	1536.72	785.08	715.92	210.52	671.84	3989.24	1392.32	119.32	525.16
	524.4	1231.96	473.48	217.36	569.24	935.56	196.84	1518.48	174.8	1142.28	345.8	2909.28
	250.8	1768.52	140.6	702.24	359.48	381.52	325.28	200.64	507.68	2216.16	449.92	4129.84
	1933.44	555.56	642.2	208.24	117.04	2014	268.28	444.6	234.08	2010.96	174.8	1133.16
	613.32	1074.64	184.68	733.4	246.24	619.4	318.44	374.68	501.6	838.28	228.76	1120.24
	858.8	3561.36	166.44	356.44	369.36	971.28	408.12	327.56	466.64	2525.48	405.84	1228.16
	1141.52	2270.88	253.84	366.32	239.4	704.52	183.92	213.56	597.36	353.4	427.88	422.56
	564.68	237.88	106.4	167.2	162.64	190.76	274.36	166.44	294.12	1454.64	107.92	151.24
	3112.96	1690.24	278.92	2375.76	854.24	372.4	357.2	212.04	892.24	2800.6	424.08	442.32
	452.2	952.28	318.44	207.48	961.4	3005.04	404.32	299.44	257.64	1906.08	405.84	547.96
	334.4	1663.64	342.76	492.48	176.32	1431.84	540.36	1965.36	490.96	874	151.24	556.32
	1769.28	1738.12	129.96	1116.44	407.36	606.48	1098.96	1250.96	585.2	81.32	589	1252.48
	362.52	2013.24	243.96	1160.52	307.04	516.8	347.32	670.32	262.2	2112.04	220.4	1816.4
	102.6	253.84	176.32	182.4	371.64	395.2	183.92	496.28	436.24	1908.36	360.24	478.8
	1383.2	2216.92	245.48	484.12	287.28	620.92	155.8	1181.04	123.12	1146.08	158.84	1378.64
	820.04	2036.04	215.08	1078.44	180.12	1099.72	331.36	102.6	1149.12	1463.76	310.08	1925.08
	449.92	1532.92	2755.76	171.76	516.8	589.76	562.4	226.48	222.68	1976.76	326.8	4643.6
	475	2066.44	219.64	305.52	376.96	240.16	376.2	456	1276.04	1900.76	278.92	1288.2
	376.2	924.92	277.4	287.28	402.8	1209.16	85.12	413.44	552.52	1072.36	342	4514.4
	604.2	1518.48	339.72	560.12	278.92	202.92	228	382.28	633.08	1105.04	386.84	153.52
	139.84	1630.2	133.76	377.72	222.68	992.56	597.36	338.96	829.92	1248.68	238.64	1875.68
	500.08	2053.52	180.12	341.24	430.16	601.16	157.32	189.24	281.96	5463.64	669.56	234.08
	2660	2120.4	248.52	266.76	1303.4	462.08	398.24	311.6	399	2657.72	183.92	937.08
	1948.64	1976	172.52	196.08	481.84	1140.76	1009.28	1569.4	228.76	1694.04	317.68	2096.84
	792.68	823.84	221.92	124.64	281.96	509.2	134.52	285.76	589	812.44	351.12	2543.72
	790.4	3565.92	215.84	357.96	1485.04	547.96	126.92	84.36	172.52	1820.96	403.56	775.96
	560.88	1828.56	108.68	874	326.8	466.64	199.12	1935.72	307.8	1621.08	440.04	1075.4
	100.32	1210.68	318.44	851.2	280.44	762.28	266.76	1578.52	486.4	6349.04	309.32	1291.24
	1299.6	1746.48	155.8	418.76	399	822.32	900.6	3603.16	316.92	1720.64	975.84	611.04
	679.44	2207.04	141.36	1256.28	429.4	291.84	223.44	164.92	228.76	969.76	962.16	1709.24
	883.12	2850	582.92	237.12	511.48	85.88	78.28	1225.12	392.16	3300.68	362.52	2037.56
	256.12	4747.72	251.56	461.32	120.08	467.4	421.04	1292	171.76	1168.88	307.04	411.92
	962.16	1224.36	158.84	147.44	238.64	756.2	1578.52	2248.84	344.28	696.16	320.72	742.52
	440.8	1751.8	224.96	378.48	320.72	598.88	256.88	224.96	75.24	2542.2	555.56	1250.2
	718.96	880.84	429.4	134.52	285	798.76	404.32	215.84	269.04	411.16	386.84	1757.12
	409.64	1375.6	509.2	345.8	256.88	293.36	131.48	310.08	491.72	1209.92	732.64	323.76
	90.44	2679	706.04	403.56	517.56	392.92	438.52	335.92	264.48	1118.72	189.24	677.92
	1127.08	3586.44	289.56	537.32	182.4	358.72	170.24	126.92	795.72	1394.6	437.76	4522
	509.2	1082.24	63.08	2162.96	465.88	1407.52	268.28	104.12	216.6	1593.72	147.44	1268.44
	434.72	730.36	117.04	290.32	270.56	300.96	277.4	373.16	490.96	1637.8	230.28	6422
	128.44	4519.72	456	190	262.96	1229.68	241.68	1018.4	332.12	1148.36	152	3010.36
	541.12	4816.88	122.36	1204.6	327.56	471.96	154.28	1963.08	246.24	1131.64	138.32	4134.4
	87.4	836	80.56	245.48	410.4	919.6	725.04	490.96	107.16	1897.72	1003.2	920.36
	676.4	1854.4	354.92	161.12	162.64	618.64	399.76	1279.84	253.84	1359.64	397.48	1491.88
	599.64	2467.72	835.24	174.8	307.04	716.68	381.52	69.16	198.36	6143.08	242.44	1127.84
	303.24	7900.96	1326.96	179.36	236.36	351.88	1884.8	187.72	157.32	1017.64	516.8	2555.88
	1444	792.68	149.72	103.36	376.2	351.12	135.28	312.36	201.4	2732.2	489.44	1865.04
	2209.32	3178.32	329.08	133.76	408.12	603.44	188.48	1762.44	239.4	671.08	522.88	2764.12
	262.2	3070.4	195.32	165.68	826.12	237.88	224.2	110.96	336.68	1596	119.32	1429.56
	1122.52	1286.68	111.72	356.44	147.44	818.52	576.84	521.36	263.72	1452.36	148.2	3829.64
	201.4	2034.52	82.08	439.28	665	1225.88	120.84	384.56	109.44	1790.56	493.24	1189.4
	969.76	1212.96	351.88	195.32	929.48	1132.4	750.12	538.08	419.52	543.4	398.24	788.12
	104.12	2595.4	174.8	244.72	428.64	1608.92	262.2	359.48	208.24	1189.4	123.88	1478.2
	633.08	1272.24	136.8	999.4	1019.92	742.52	199.12	513.76	489.44	2192.6	174.8	1123.28
	345.8	1700.12	190.76	313.88	207.48	2435.8	127.68	662.72	219.64	3587.2	1235.76	1095.16
	158.08	5236.4	664.24	199.88	309.32	551	404.32	590.52	1004.72	3074.96	691.6	760.76
	595.84	1066.28	153.52	100.32	377.72	733.4	2263.28	212.04	154.28	1434.88	326.04	360.24
	731.88	4148.84	1025.24	158.08	1009.28	617.88	579.88	256.12	588.24	1645.4	281.96	2699.52
	848.92	1235.76	994.84	93.48	655.88	247.76	649.04	377.72	453.72	2529.28	414.2	1069.32
	295.64	1680.36	225.72	164.92	894.52	1232.72	250.8	2670.64	421.04	1887.08	514.52	1199.28
	1937.24	929.48	180.88	269.04	155.8	313.88	270.56	1200.8	430.92	1244.12	1377.12	437.76
	386.08	1634.76	304	654.36	819.28	683.24	367.08	816.24	693.12	1035.12	200.64	712.12
	775.96	1612.72	134.52	256.88	373.92	404.32	157.32	329.08	187.72	1636.28	136.04	1656.04
	1196.24	2175.12	392.16	546.44	206.72	199.12	92.72	1315.56	497.04	1994.24	107.16	829.92
	646	1855.92	1327.72	389.12	269.04	2048.96	111.72	897.56	423.32	1846.8	380.76	1972.96
	972.8	1867.32	1530.64	1226.64	422.56	383.04	255.36	953.8	870.2	1935.72	157.32	1225.88
	1054.88	4828.28	148.2	260.68	373.16	482.6	202.16	2192.6	535.8	1312.52	89.68	1431.08
	295.64	443.84	597.36	252.32	171.76	342	183.16	3043.8	115.52	779.76	372.4	2444.92
	766.84	561.64	455.24	752.4	242.44	351.88	275.12	358.72	174.8	851.2	137.56	526.68
	194.56	2691.16	240.92	686.28	290.32	967.48	442.32	347.32	503.88	95	297.92	2688.88
	483.36	611.04	437.76	215.08	310.84	591.28	994.08	1022.96	667.28	1580.8	327.56	2204.76
	386.08	3150.2	302.48	1184.08	438.52	1005.48	343.52	212.8	535.04	3740.72	342.76	2964
	238.64	2265.56	205.2	585.96	206.72	992.56	289.56	268.28	168.72	2338.52	142.88	2059.6
	398.24	1981.32	297.16	216.6	826.12	2677.48	122.36	592.04	1260.08	731.88	218.88	1154.44
	163.4	3375.92	799.52	427.88	1260.08	402.8	223.44	329.08	427.88	2919.92	1136.96	1398.4
	825.36	696.92	169.48	751.64	346.56	384.56	409.64	2388.68	361.76	953.04	348.08	2863.68
	1721.4	2118.88	579.12	459.04	172.52	628.52	178.6	569.24	332.88	1371.04	1661.36	1113.4
	605.72	3414.68	118.56	321.48	181.64	3055.2	348.84	325.28	223.44	2248.84	423.32	1169.64
	1205.36	801.8	502.36	269.04	341.24	379.24	161.88	1988.92	492.48	1000.16	359.48	2395.52
	1118.72	2642.52	228.76	234.84	449.92	848.16	372.4	383.04	90.44	1269.96	262.96	1748.76
	407.36	2692.68	303.24	289.56	336.68	272.08	209	643.72	209	788.12	98.8	357.96
	196.84	1197.76	489.44	54.72	1126.32	1170.4	146.68	1000.16	216.6	994.08	133.76	4886.04
	1574.72	5430.2	304.76	275.88	583.68	2865.2	212.8	259.16	351.88	563.92	1034.36	356.44
	469.68	1969.92	142.88	195.32	614.84	589	157.32	1020.68	295.64	1282.12	434.72	232.56
	1433.36	1356.6	231.04	310.84	194.56	3718.68	182.4	379.24	598.12	4807	432.44	601.16
	1038.16	1998.8	200.64	1709.24	915.04	640.68	342	1221.32	863.36	1998.04	833.72	1719.12
	845.88	4259.8	173.28	316.16	281.2	585.2	332.88	2727.64	152.76	1096.68	744.04	624.72
	359.48	787.36	205.96	523.64	173.28	364.8	133	320.72	155.04	3669.28	649.8	2862.92
	488.68	2378.04	224.96	131.48	153.52	2548.28	300.2	250.8	213.56	1748.76	1257.04	5167.24
	651.32	525.92	264.48	557.08	715.16	1095.16	631.56	173.28	202.16	3049.88	366.32	4252.2
	457.52	786.6	132.24	699.2	592.8	1374.08	95.76	1139.24	596.6	432.44	374.68	1459.2
	848.92	2006.4	205.96	1402.2	274.36	2770.96	1616.52	558.6	82.84	2205.52	183.92	810.16
	264.48	2180.44	92.72	360.24	343.52	441.56	82.08	429.4	260.68	1374.84	219.64	2045.16
	202.92	2837.08	422.56	820.04	218.88	518.32	433.96	281.96	519.08	3123.6	98.04	1126.32
	810.16	1920.52	130.72	253.08	527.44	271.32	236.36	827.64	369.36	1387	690.08	743.28
	282.72	1584.6	239.4	201.4	346.56	392.92	343.52	1281.36	562.4	3716.4	237.12	1149.12
	208.24	2107.48	454.48	1284.4	247.76	1152.92	601.16	1051.84	251.56	2229.08	592.04	573.04
	221.92	2891.8	150.48	699.96	279.68	495.52	177.84	145.16	991.8	2919.16	588.24	717.44
	506.92	826.12	579.88	153.52	204.44	427.12	160.36	246.24	95	1177.24	232.56	457.52
	2039.08	818.52	459.8	279.68	133.76	380.76	270.56	310.08	221.16	2977.68	1292.76	1047.28
	269.8	2337	223.44	215.08	1157.48	497.8	354.16	161.12	151.24	1159	199.12	1406
	492.48	525.16	285.76	105.64	181.64	1691.76	109.44	558.6	658.92	1464.52	345.04	8375.2
	300.96	3100.8	230.28	178.6	91.96	1178.76	143.64	156.56	658.92	3948.2	101.84	398.24
	442.32	1769.28	425.6	242.44	303.24	447.64	164.92	3451.92	367.08	1624.88	396.72	329.84
	1078.44	1995.76	269.8	348.84	361.76	196.84	2396.28	229.52	351.88	2476.84	199.88	555.56
	706.8	935.56	306.28	348.84	399	2438.08	319.2	180.12	269.04	934.8	278.16	3695.88
	491.72	1746.48	158.84	522.12	323.76	536.56	329.08	727.32	367.08	1842.24	222.68	4075.88
	142.88	1289.72	614.84	215.84	208.24	324.52	373.92	613.32	498.56	796.48	539.6	1523.8
	802.56	293.36	281.96	198.36	156.56	695.4	429.4	736.44	112.48	425.6	279.68	1124.8
	148.96	1140.76	200.64	241.68	338.2	697.68	335.92	386.84	805.6	1120.24	707.56	479.56
	712.12	2084.68	160.36	371.64	653.6	1109.6	212.04	233.32	158.84	507.68	1302.64	2166
	426.36	1297.32	199.12	513.76	354.92	351.88	225.72	1311.76	623.2	1311.76	305.52	906.68
	469.68	2818.08	97.28	238.64	2281.52	753.92	258.4	257.64	161.12	671.84	70.68	934.8
	633.08	1664.4	473.48	170.24	165.68	1110.36	198.36	373.92	514.52	4482.48	288.04	1088.32
	489.44	1107.32	129.2	136.04	352.64	724.28	157.32	473.48	134.52	568.48	125.4	1761.68
	1437.16	1765.48	382.28	1001.68	226.48	658.92	1842.24	239.4	346.56	2029.96	225.72	2370.44
	433.2	5270.6	126.16	437	243.2	2805.92	769.12	738.72	90.44	4855.64	409.64	750.12
	810.16	1216	253.84	142.12	421.04	459.04	361	163.4	437	832.2	275.12	361
	452.96	3590.24	164.16	335.16	513	898.32	177.08	341.24	133.76	1879.48	351.88	3472.44
	515.28	1141.52	589.76	466.64	264.48	514.52	318.44	597.36	317.68	2931.32	147.44	581.4
	1282.12	3224.68	201.4	409.64	674.88	741.76	560.88	328.32	413.44	3800	526.68	5462.88
	309.32	934.04	361	139.08	323.76	511.48	79.04	634.6	604.2	1670.48	1435.64	212.8
	348.84	3805.32	256.12	407.36	369.36	326.8	82.84	1187.88	155.04	2033	629.28	6931.96
	264.48	877.8	217.36	232.56	506.16	1270.72	181.64	462.84	183.16	2301.28	305.52	2070.24
	611.04	2014	382.28	185.44	706.8	650.56	325.28	1396.88	126.92	708.32	801.8	3401.76
	1011.56	1192.44	243.2	196.08	418.76	1000.16	1826.28	99.56	173.28	1983.6	407.36	1141.52
	927.2	327.56	251.56	188.48	389.12	2520.92	116.28	488.68	657.4	1684.92	297.92	995.6
	129.2	3082.56	167.96	167.96	269.04	963.68	319.2	535.04	661.2	5302.52	94.24	552.52
	227.24	2364.36	136.04	466.64	164.16	723.52	278.92	321.48	398.24	1314.8	3705.76	624.72
	1222.08	2897.88	131.48	191.52	440.8	730.36	465.88	372.4	189.24	1592.96	289.56	1070.08
	705.28	930.24	171	129.2	459.04	849.68	183.16	98.04	69.92	734.92	195.32	3641.92
	369.36	1431.08	69.92	503.88	167.96	946.96	81.32	1432.6	350.36	1923.56	317.68	2257.2
	177.84	1162.8	778.24	199.88	525.16	2451.76	142.88	871.72	185.44	1387	1533.68	901.36
	353.4	2375	456.76	468.92	722	824.6	364.8	841.32	741.76	7713.24	260.68	1475.16
	408.12	1343.68	160.36	251.56	270.56	963.68	171	114	760.76	838.28	143.64	587.48
	833.72	774.44	158.08	368.6	386.08	202.92	338.2	214.32	433.96	1844.52	483.36	699.2
	1000.16	333.64	322.24	164.16	159.6	2049.72	521.36	180.12	296.4	3302.96	110.2	987.24
	658.92	1051.08	116.28	430.92	166.44	810.16	732.64	256.12	562.4	1792.08	260.68	1168.12
	1806.52	2988.32	1722.16	500.84	285	896.04	99.56	1165.84	585.96	3087.12	912.76	1453.88
	453.72	916.56	385.32	56.24	284.24	261.44	95.76	995.6	306.28	5268.32	991.8	1582.32
	2419.84	2342.32	726.56	835.24	265.24	405.08	1455.4	764.56	462.08	1709.24	629.28	114
	262.96	1342.92	696.92	180.12	515.28	979.64	247.76	279.68	280.44	2245.8	848.16	3346.28
	434.72	3478.52	511.48	199.88	334.4	1440.96	126.92	699.2	352.64	1095.92	269.04	1159
	259.16	432.44	85.88	189.24	276.64	4085	439.28	1075.4	801.04	2047.44	1982.08	1710.76
	1081.48	2713.2	270.56	631.56	299.44	367.08	124.64	614.08	123.12	690.84	348.08	2911.56
	1132.4	828.4	157.32	270.56	401.28	311.6	413.44	1319.36	1409.8	546.44	278.92	1030.56
	234.84	3914	294.88	278.16	297.16	1059.44	354.92	912	603.44	2234.4	177.08	3337.16
	280.44	1374.84	332.12	1031.32	402.8	673.36	310.84	469.68	184.68	1431.84	310.84	500.84
	613.32	1078.44	156.56	1026.76	199.12	341.24	443.08	192.28	234.84	1269.2	440.04	973.56
	1024.48	1096.68	125.4	290.32	211.28	918.84	437	60.04	376.96	1779.92	849.68	1656.8
	547.96	3601.64	525.16	359.48	643.72	364.8	473.48	1012.32	617.12	1768.52	475.76	1721.4
	192.28	1684.16	155.8	830.68	177.84	1069.32	122.36	317.68	4984.84	731.88	372.4	1755.6
	117.04	2228.32	563.92	408.88	415.72	281.2	318.44	722	272.08	2786.16	199.12	518.32
	851.2	2071	457.52	100.32	326.04	1667.44	525.16	256.88	394.44	1108.84	159.6	7557.44
	1147.6	834.48	582.16	206.72	937.08	317.68	86.64	813.96	657.4	1332.28	1073.88	1653.76
	2291.4	1450.08	196.08	402.04	309.32	555.56	164.16	258.4	133.76	997.12	234.08	1105.8
	803.32	3432.92	817.76	592.04	869.44	1774.6	288.8	465.12	298.68	2453.28	641.44	640.68
	307.8	3551.48	218.88	492.48	171.76	1732.04	507.68	1300.36	148.2	3786.32	169.48	5513.8
	329.08	2652.4	1087.56	193.8	240.16	285	193.04	883.88	1172.68	924.92	140.6	2251.88
	689.32	3131.96	259.16	354.92	659.68	461.32	411.16	124.64	130.72	3489.92	361.76	381.52
	478.8	2678.24	180.12	361.76	461.32	473.48	264.48	577.6	517.56	2077.08	310.08	719.72
	212.04	1345.96	104.12	399	1122.52	611.8	602.68	991.8	183.16	3192	272.84	1481.24
	829.92	1076.16	110.2	339.72	430.16	752.4	365.56	364.04	551	2333.96	195.32	854.24
	1570.92	1210.68	129.96	245.48	190.76	1323.16	248.52	237.12	327.56	2477.6	214.32	1057.92
	1069.32	2189.56	395.96	659.68	250.04	905.16	449.92	508.44	163.4	1067.04	490.96	2521.68
	230.28	2782.36	251.56	870.96	236.36	2780.08	141.36	1490.36	333.64	1792.08	317.68	234.84
	750.88	4492.36	197.6	337.44	346.56	663.48	195.32	529.72	482.6	2895.6	366.32	989.52
	562.4	1355.08	340.48	202.92	180.88	902.12	155.04	221.92	2226.8	763.8	103.36	245.48
	76.76	6033.64	175.56	443.08	503.88	329.84	183.16	1285.16	95	791.92	415.72	934.04
	945.44	2090.76	390.64	764.56	361.76	235.6	198.36	186.2	237.12	642.2	93.48	635.36
	210.52	2524.72	120.84	490.96	286.52	402.04	388.36	733.4	141.36	2938.16	220.4	885.4
	554.8	1075.4	97.28	2305.84	158.08	384.56	415.72	781.28	220.4	1358.12	209.76	424.84
	335.92	728.84	155.04	625.48	403.56	1013.84	482.6	247.76	119.32	1092.88	4001.4	1453.12
	231.04	1395.36	329.08	439.28	107.16	638.4	316.92	809.4	327.56	3565.92	326.8	2807.44
	2017.8	2533.84	486.4	245.48	766.84	1250.96	200.64	568.48	156.56	4229.4	380.76	998.64
	283.48	1081.48	413.44	148.96	281.96	2790.72	498.56	288.8	148.2	1431.08	61.56	2520.92
	555.56	1142.28	135.28	460.56	451.44	786.6	255.36	161.12	265.24	923.4	1320.88	92.72
	505.4	918.08	134.52	192.28	142.12	181.64	119.32	534.28	1264.64	3388.08	490.96	5583.72
	522.88	945.44	477.28	563.92	335.92	633.08	230.28	573.04	493.24	1950.92	199.88	2339.28
	196.08	360.24	123.12	295.64	302.48	169.48	186.2	112.48	354.16	2405.4	302.48	361.76
	102.6	1822.48	98.8	193.8	861.08	999.4	258.4	791.16	427.88	2140.92	177.84	1477.44
	966.72	1334.56	71.44	253.84	374.68	627.76	693.12	355.68	435.48	817	449.92	841.32
	619.4	993.32	310.84	154.28	234.08	1615.76	314.64	709.84	308.56	529.72	329.84	1060.2
	408.12	2543.72	186.96	296.4	407.36	775.96	193.8	558.6	664.24	1326.2	576.84	369.36
	1214.48	2933.6	308.56	399	180.12	393.68	379.24	695.4	449.92	3505.88	160.36	240.16
	345.8	1675.8	494.76	1108.08	199.12	420.28	219.64	301.72	247	2067.96	187.72	1089.08
	603.44	1194.72	205.96	418.76	753.92	341.24	164.92	115.52	419.52	668.8	223.44	1423.48
	446.88	1118.72	61.56	353.4	435.48	388.36	215.84	956.08	119.32	1389.28	146.68	498.56
	169.48	1298.84	127.68	254.6	488.68	746.32	122.36	252.32	373.92	1577.76	680.96	2146.24
	409.64	4007.48	56.24	685.52	295.64	731.12	171.76	616.36	243.96	3447.36	179.36	2704.84
	1256.28	3600.12	300.2	768.36	161.88	267.52	297.92	595.84	297.16	1868.08	252.32	644.48
	1770.04	734.92	392.92	478.04	1011.56	504.64	112.48	303.24	309.32	1089.08	241.68	527.44
	1553.44	1304.92	446.88	415.72	212.8	161.88	320.72	2344.6	1073.12	1618.04	172.52	1082.24
	918.08	614.08	455.24	203.68	136.04	1379.4	190	1372.56	320.72	2538.4	720.48	649.04
	1196.24	3194.28	117.8	146.68	290.32	962.16	304	199.88	487.92	1043.48	421.8	1789.04
	4836.64	1847.56	342.76	456	975.08	709.08	348.84	313.12	2576.4	1840.72	282.72	2454.8
	472.72	411.92	144.4	193.8	287.28	661.2	182.4	244.72	190.76	1781.44	2212.36	927.96
	444.6	4767.48	257.64	661.96	2099.88	2123.44	208.24	1024.48	1009.28	1524.56	317.68	393.68
	463.6	2023.12	294.88	78.28	297.16	382.28	244.72	391.4	313.88	838.28	323	1403.72
	184.68	4322.88	319.96	208.24	257.64	513	163.4	330.6	281.96	791.16	981.16	1687.2
	903.64	1220.56	434.72	440.04	297.92	817	310.08	296.4	717.44	1452.36	244.72	500.84
	864.12	4850.32	232.56	234.84	189.24	815.48	89.68	734.16	449.16	1671.24	154.28	1253.24
	271.32	921.88	426.36	716.68	110.96	1222.84	143.64	351.88	144.4	2878.88	128.44	3598.6
	269.04	2344.6	756.2	221.92	412.68	779.76	344.28	1102	402.04	2799.84	307.8	337.44
	408.88	1378.64	209	294.88	297.16	813.2	155.04	251.56	3301.44	97.28	210.52	4965.08
	408.88	1362.68	202.92	200.64	205.96	180.12	565.44	666.52	263.72	2814.28	145.16	3024.8
	1342.16	2010.96	169.48	264.48	333.64	610.28	593.56	231.04	248.52	671.84	271.32	1640.08
	506.92	2792.24	566.2	337.44	269.04	555.56	176.32	1219.04	148.2	1800.44	661.2	1421.96
	810.16	3997.6	288.04	259.92	236.36	483.36	248.52	236.36	122.36	1428.04	126.16	492.48
	211.28	5643	247	207.48	193.8	620.92	599.64	172.52	1191.68	2615.16	893	471.96
	556.32	2544.48	296.4	351.12	196.84	1067.04	171	269.04	619.4	1958.52	338.96	927.2
	812.44	2964	82.08	93.48	387.6	671.84	97.28	549.48	294.12	1163.56	308.56	677.16
	1197.76	877.8	216.6	326.04	219.64	320.72	1108.84	441.56	744.04	1513.16	534.28	442.32
	412.68	969	209.76	1310.24	297.16	542.64	580.64	295.64	319.96	2890.28	162.64	2167.52
	51.68	1905.32	209	934.04	266.76	348.08	105.64	830.68	220.4	1750.28	260.68	639.16
	864.88	1692.52	95.76	381.52	1157.48	855.76	599.64	1930.4	310.08	1953.2	435.48	677.92
	1767.76	2929.8	364.04	519.84	1185.6	634.6	274.36	2131.04	167.96	1216	464.36	940.12
	1241.84	4658.8	162.64	902.12	988.76	1204.6	228.76	207.48	550.24	2337	514.52	930.24
	126.92	1368	543.4	553.28	114	354.92	326.8	239.4	1072.36	3765.8	471.2	2474.56
	395.96	1628.68	138.32	3621.4	252.32	487.92	83.6	440.04	241.68	3025.56	528.2	352.64
	1390.04	3836.48	264.48	180.88	310.08	376.2	212.8	240.16	170.24	1893.16	140.6	1773.84
	1055.64	1110.36	627	289.56	616.36	1273.76	930.24	425.6	101.08	2507.24	520.6	655.12
	1276.8	1460.72	123.12	278.92	909.72	642.96	96.52	535.04	722	690.84	110.96	1617.28
	535.8	2110.52	419.52	100.32	206.72	304.76	527.44	320.72	173.28	3927.68	181.64	3388.84
	172.52	542.64	75.24	248.52	436.24	510.72	541.12	334.4	484.12	2668.36	446.88	2594.64
	1065.52	1109.6	149.72	1166.6	445.36	2533.08	232.56	631.56	370.88	3274.84	140.6	389.88
	691.6	4512.88	362.52	174.8	186.2	180.12	212.04	668.04	558.6	1776.88	289.56	2545.24
	107.16	929.48	231.04	216.6	161.88	1747.24	310.08	307.04	283.48	2099.88	686.28	1858.96
	1299.6	2704.08	164.16	338.96	183.92	250.8	288.8	150.48	421.04	3008.08	291.84	1184.84
	731.88	2102.92	490.96	338.2	272.84	137.56	880.08	498.56	212.04	1203.08	1422.72	1363.44
	959.88	3060.52	217.36	282.72	248.52	379.24	579.12	418	202.16	3339.44	231.04	2147
	344.28	2392.48	443.84	251.56	239.4	983.44	511.48	886.16	151.24	1596	93.48	8691.36
	264.48	1957	233.32	472.72	171.76	3370.6	224.96	668.8	323	1519.24	319.96	2115.84
	212.04	1901.52	299.44	171.76	215.84	924.16	213.56	155.8	129.96	1260.84	287.28	2344.6
	138.32	5372.44	269.04	272.84	513.76	600.4	191.52	414.2	250.04	2086.96	120.08	879.32
	555.56	2966.28	573.04	199.88	280.44	306.28	110.96	585.2	630.04	1598.28	807.12	4009
	269.8	1456.92	167.96	791.16	379.24	827.64	553.28	190.76	480.32	2747.4	466.64	1770.8
	741	1073.12	323	1411.32	275.88	2089.24	247	193.04	812.44	1700.88	379.24	3716.4
	278.92	3062.8	59.28	305.52	304.76	1306.44	50.92	345.8	487.16	1091.36	182.4	1276.8
	290.32	2249.6	195.32	1181.8	278.16	324.52	152	141.36	440.8	2458.6	200.64	1478.96
	858.04	986.48	204.44	170.24	191.52	348.08	440.04	120.84	4452.08	4393.56	234.08	3365.28
	1463	1279.84	541.12	486.4	250.8	226.48	205.2	514.52	103.36	1481.24	500.08	1301.12
	243.2	1732.04	817.76	183.16	261.44	1847.56	182.4	228.76	251.56	446.12	171.76	3609.24
	359.48	8683	171	885.4	382.28	308.56	135.28	1901.52	480.32	1978.28	4877.68	1469.84
	456.76	2763.36	319.2	345.8	585.96	250.8	222.68	387.6	202.92	687.8	557.84	4889.08
	479.56	348.08	281.96	373.16	418.76	397.48	281.96	411.16	737.96	1358.12	183.16	1772.32
	101.08	1875.68	1852.12	207.48	351.88	417.24	153.52	380	550.24	2482.92	422.56	1677.32
	389.12	1910.64	1002.44	950.76	336.68	894.52	145.16	1279.08	504.64	1159.76	523.64	720.48
	1002.44	1520	334.4	183.16	136.04	265.24	398.24	206.72	1044.24	544.92	412.68	468.16
	415.72	3985.44	83.6	250.04	328.32	886.92	76	362.52	259.16	1852.88	237.12	688.56
	360.24	1422.72	221.92	320.72	291.84	532	167.2	247.76	260.68	4883.76	1160.52	767.6
	706.04	3263.44	886.92	424.08	399.76	4060.68	262.96	3883.6	599.64	1402.96	88.92	758.48
	286.52	1662.12	158.08	458.28	369.36	908.96	135.28	528.2	373.16	1179.52	215.08	578.36
	383.8	1543.56	251.56	114	200.64	424.08	142.12	205.2	296.4	1836.16	619.4	4047.76
	1089.84	1436.4	273.6	394.44	268.28	2477.6	290.32	342.76	381.52	2007.92	297.92	595.08
	193.04	2111.28	153.52	143.64	204.44	646	326.8	146.68	79.8	342.76	325.28	3741.48
	589	2419.84	217.36	159.6	74.48	326.8	373.92	440.8	479.56	3900.32	1542.8	2042.12
	1023.72	3737.68	1232.72	178.6	167.96	533.52	176.32	884.64	1082.24	652.84	422.56	1029.8
	516.04	433.2	250.8	254.6	320.72	503.88	149.72	636.12	219.64	802.56	235.6	1227.4
	427.12	2458.6	137.56	373.16	392.92	826.12	371.64	1003.96	146.68	2067.96	351.12	928.72
	1274.52	769.88	446.88	801.04	724.28	120.08	289.56	1383.2	153.52	822.32	437.76	2413.76
	397.48	2688.88	571.52	323.76	321.48	475.76	145.92	289.56	69.16	1513.92	952.28	745.56
	350.36	729.6	1487.32	329.08	245.48	464.36	98.8	300.96	381.52	1305.68	459.8	415.72
	1022.96	2981.48	73.72	3210.24	460.56	140.6	238.64	500.08	254.6	1181.04	395.96	1297.32
	651.32	509.2	178.6	471.2	446.88	1128.6	452.96	231.8	381.52	605.72	247	471.2
	544.16	1007.76	367.08	250.8	412.68	378.48	166.44	913.52	129.2	2813.52	522.88	3339.44
	1010.04	6841.52	165.68	598.12	196.08	491.72	158.84	381.52	259.16	1203.08	512.24	1250.2
	551.76	1488.84	508.44	2064.92	217.36	1754.08	332.12	482.6	572.28	1663.64	180.88	4427
	969.76	1174.96	217.36	310.84	224.2	267.52	184.68	528.2	274.36	402.04	104.88	1459.2
	709.84	3945.16	52.44	315.4	1761.68	433.96	141.36	186.2	569.24	2346.88	826.88	2018.56
	254.6	5811.72	133	332.88	403.56	855.76	375.44	149.72	257.64	2827.2	338.96	337.44
	275.88	1053.36	234.84	514.52	378.48	795.72	190.76	1033.6	338.2	5041.08	373.92	449.16
	326.04	1466.8	592.8	463.6	222.68	904.4	1029.8	250.04	641.44	2695.72	465.88	2650.88
	224.2	1625.64	478.04	586.72	743.28	1064.76	174.04	307.8	1149.88	1466.04	782.8	9360.92
	2476.84	2246.56	855	1000.92	558.6	2269.36	113.24	493.24	202.16	2403.12	391.4	883.88
	224.2	2492.04	118.56	171	838.28	896.04	234.84	399	1099.72	1370.28	2260.24	481.08
	267.52	2264.8	127.68	547.96	288.8	355.68	183.16	155.04	389.88	1599.04	437.76	2888.76
	1800.44	4140.48	308.56	250.04	463.6	1279.08	245.48	360.24	150.48	1461.48	125.4	2713.2
	307.8	2496.6	92.72	319.2	616.36	1331.52	199.88	839.8	300.2	535.04	405.08	1140.76
	1023.72	1292.76	395.2	688.56	1086.8	332.12	1151.4	250.04	256.88	2084.68	475	2984.52
	440.8	1988.16	267.52	657.4	435.48	363.28	80.56	660.44	334.4	2255.68	600.4	3005.04
	1496.44	1789.04	399.76	410.4	439.28	804.08	203.68	522.88	174.04	1274.52	237.12	471.96
	392.92	1746.48	418.76	1469.84	355.68	1105.8	486.4	361	230.28	1166.6	290.32	4451.32
	1651.48	1545.84	199.12	715.16	343.52	899.08	253.84	190.76	249.28	1091.36	119.32	601.16
	862.6	3446.6	141.36	221.92	139.84	764.56	251.56	165.68	425.6	896.8	889.96	1578.52
	483.36	1002.44	341.24	224.96	310.84	820.04	330.6	578.36	142.88	2339.28	191.52	769.12
	544.16	1501.76	285	190.76	126.16	589.76	208.24	963.68	344.28	2625.8	125.4	7353.76
	310.08	1341.4	149.72	936.32	2904.72	1440.2	214.32	169.48	769.88	19563.9	488.68	466.64
	172.52	1980.56	60.8	148.2	464.36	870.2	510.72	202.16	494.76	967.48	326.8	1114.92
	523.64	699.96	180.88	472.72	364.04	354.92	570	212.8	148.96	1196.24	644.48	517.56
	434.72	650.56	91.96	1848.32	219.64	247.76	200.64	1080.72	635.36	443.84	395.96	3616.84
	2170.56	1054.12	303.24	342	1299.6	654.36	253.08	226.48	188.48	3793.16	231.8	2177.4
	462.84	2674.44	291.84	95	404.32	498.56	312.36	306.28	292.6	1735.84	171.76	788.12
	570.76	1648.44	145.92	556.32	503.88	1345.96	458.28	276.64	221.92	1262.36	912.76	1485.04
	360.24	155.04	126.92	495.52	343.52	797.24	485.64	399	595.84	948.48	195.32	2270.88
	873.24	2062.64	166.44	1342.92	443.08	805.6	285	1114.92	144.4	4294.76	278.92	2296.72
	463.6	1116.44	475	572.28	573.04	456.76	307.04	191.52	618.64	1104.28	1399.16	718.96
	172.52	1520	136.04	116.28	376.96	306.28	769.12	851.96	167.2	1607.4	388.36	888.44
	574.56	558.6	184.68	228.76	870.96	937.84	82.08	535.8	335.16	3436.72	1578.52	2713.2
	98.04	329.08	527.44	269.04	305.52	283.48	329.08	373.92	223.44	4164.04	215.08	1703.92
	867.16	1898.48	262.2	880.08	513	706.04	226.48	222.68	2033.76	943.92	454.48	1356.6
	579.88	3400.24	349.6	1226.64	369.36	880.84	221.16	3111.44	174.8	1335.32	321.48	501.6
	235.6	1254.76	651.32	332.88	228	1807.28	538.08	287.28	214.32	1406.76	310.08	479.56
	649.8	117.04	278.16	1024.48	269.04	835.24	253.08	831.44	2540.68	887.68	438.52	433.96
	739.48	1801.2	251.56	190.76	249.28	1726.72	488.68	1540.52	296.4	1003.2	179.36	653.6
	295.64	8370.64	256.88	170.24	193.04	168.72	548.72	681.72	375.44	2534.6	539.6	902.88
	629.28	2787.68	120.08	1973.72	172.52	605.72	155.8	422.56	287.28	1626.4	208.24	1472.12
	403.56	3608.48	1254	366.32	788.12	488.68	161.12	407.36	480.32	901.36	481.08	1065.52
	707.56	4106.28	159.6	359.48	145.16	690.08	326.04	335.16	642.96	1583.84	582.16	1850.6
	393.68	1219.04	359.48	202.16	442.32	579.12	110.96	204.44	152.76	2732.2	272.08	979.64
	473.48	1618.04	269.04	863.36	228.76	214.32	455.24	348.08	1174.96	2372.72	262.2	2374.24
	692.36	699.96	288.04	288.04	231.8	688.56	186.96	2048.2	433.2	1849.08	275.12	2023.12
	735.68	1354.32	106.4	2777.8	319.96	484.88	683.24	525.16	253.08	3090.16	178.6	930.24
	893	1133.92	94.24	240.16	293.36	627	267.52	254.6	535.8	1449.32	282.72	503.88
	497.04	3010.36	450.68	937.84	237.12	583.68	369.36	445.36	280.44	1697.84	287.28	741
	769.88	836.76	210.52	315.4	384.56	300.2	916.56	1051.84	623.96	905.92	565.44	174.04
	488.68	2299.76	326.8	469.68	460.56	282.72	231.04	797.24	558.6	2619.72	232.56	1855.92
	1112.64	617.12	133	160.36	161.12	560.88	81.32	367.08	389.12	777.48	243.96	1323.16
	304	2397.04	139.08	354.16	112.48	345.04	98.04	245.48	84.36	2024.64	746.32	941.64
	232.56	1145.32	535.8	421.8	423.32	515.28	145.92	1078.44	318.44	1686.44	387.6	2091.52
	429.4	3675.36	532	1167.36	325.28	335.16	700.72	150.48	842.84	1070.08	198.36	496.28
	1836.92	2875.84	336.68	208.24	604.2	1827.04	275.88	501.6	291.08	1428.04	381.52	1284.4
	796.48	5091.24	114	729.6	760	696.92	201.4	242.44	332.88	1194.72	251.56	2770.2
	465.88	474.24	158.08	731.88	426.36	687.04	240.16	253.84	1365.72	1230.44	155.04	338.96
	768.36	2042.88	708.32	270.56	497.8	356.44	83.6	1871.88	405.08	1122.52	231.04	267.52
	494.76	3050.64	1215.24	272.84	332.12	568.48	614.08	284.24	294.12	1405.24	154.28	1879.48
	633.84	2710.92	297.92	256.12	237.12	1004.72	364.8	253.08	1163.56	1918.24	628.52	677.16
	571.52	2521.68	344.28	232.56	256.88	1611.96	274.36	2252.64	454.48	1163.56	521.36	4742.4
	742.52	2770.96	143.64	1516.96	350.36	733.4	195.32	791.92	290.32	1324.68	299.44	1890.88
	361	2325.6	360.24	232.56	385.32	1850.6	351.12	480.32	344.28	1356.6	452.96	2279.24
	1082.24	2096.08	371.64	236.36	256.12	788.88	247.76	611.8	241.68	1829.32	107.16	789.64
	593.56	1310.24	120.08	300.2	267.52	326.04	343.52	226.48	282.72	2249.6	252.32	963.68
	133.76	959.88	142.12	401.28	234.08	341.24	709.08	379.24	715.92	1135.44	138.32	1781.44
	136.8	596.6	150.48	396.72	959.88	2315.72	576.84	718.2	120.08	1399.92	122.36	1007.76
	83.6	1865.04	168.72	815.48	232.56	563.16	209.76	614.84	1127.08	1200.04	1643.88	706.8
	826.12	2007.16	128.44	477.28	326.04	255.36	101.08	216.6	143.64	517.56	262.96	217.36
	1256.28	635.36	149.72	161.12	265.24	842.08	123.88	741	148.96	1627.16	1087.56	1497.2
	193.8	1672	224.96	425.6	320.72	347.32	276.64	178.6	281.96	848.16	205.2	781.28
	741.76	335.16	148.96	1148.36	342.76	359.48	300.96	117.8	504.64	927.96	498.56	1893.16
	940.12	786.6	118.56	726.56	512.24	543.4	183.16	755.44	296.4	1596.76	145.92	620.16
	268.28	451.44	133	427.12	524.4	527.44	272.08	665	207.48	2861.4	539.6	3959.6
	978.12	2554.36	80.56	855.76	740.24	217.36	243.96	100.32	140.6	861.84	432.44	2555.12
	1916.72	2092.28	256.88	471.96	53.2	370.12	636.12	415.72	736.44	1140.76	1025.24	556.32
	112.48	2233.64	292.6	2315.72	308.56	266	250.8	177.84	217.36	1602.84	475	650.56
	640.68	2612.88	136.04	687.04	322.24	357.2	93.48	598.88	258.4	6254.8	236.36	248.52
	1397.64	767.6	220.4	3194.28	688.56	606.48	530.48	357.2	347.32	1315.56	1300.36	2125.72
	655.12	291.08	593.56	181.64	524.4	325.28	224.2	318.44	314.64	1662.12	228	1084.52
	248.52	4177.72	193.04	582.16	268.28	502.36	323.76	563.92	243.96	721.24	665.76	1319.36
	456	1203.84	115.52	651.32	330.6	836	728.08	509.2	181.64	1698.6	171	495.52
	359.48	1291.24	482.6	184.68	245.48	1532.92	274.36	200.64	635.36	1406.76	164.92	2465.44
	986.48	1263.88	265.24	418.76	179.36	428.64	142.12	231.8	250.04	2561.96	570	3025.56
	300.96	2688.88	72.2	301.72	171.76	276.64	176.32	348.84	202.92	891.48	672.6	1190.92
	443.84	1045	652.08	683.24	215.84	686.28	124.64	272.08	247.76	842.84	218.12	429.4
	384.56	3425.32	114	236.36	181.64	751.64	403.56	900.6	1648.44	1519.24	1925.08	655.88
	282.72	2081.64	92.72	152.76	698.44	2359.8	101.08	815.48	487.16	1242.6	611.8	3684.48
	295.64	615.6	123.12	340.48	166.44	223.44	146.68	285	175.56	1526.84	321.48	980.4
	709.08	2489.76	877.04	148.2	432.44	1200.8	168.72	320.72	338.96	1393.84	219.64	772.92
	1119.48	733.4	604.96	720.48	623.2	1762.44	596.6	259.16	316.16	2304.32	760	1510.12
	440.04	2213.12	274.36	801.04	346.56	988.76	227.24	500.08	427.88	1984.36	1440.2	1546.6
	534.28	1920.52	224.96	343.52	352.64	464.36	269.04	457.52	288.8	1242.6	256.12	4404.2
	346.56	2000.32	611.04	460.56	266	148.96	174.04	632.32	300.2	2068.72	189.24	322.24
	1316.32	2520.92	392.16	211.28	810.16	898.32	120.08	399	1165.84	1850.6	221.16	148.2
	315.4	944.68	342.76	722	125.4	617.88	849.68	1028.28	1013.84	3622.92	258.4	2067.96
	154.28	4680.84	152.76	592.04	288.04	329.84	228	241.68	619.4	727.32	318.44	988
	346.56	1245.64	117.8	704.52	204.44	192.28	222.68	409.64	253.08	1718.36	443.84	1483.52
	1526.84	1368.76	590.52	265.24	322.24	1853.64	893.76	603.44	133	2249.6	839.8	3723.24
	114	776.72	263.72	345.04	365.56	660.44	278.16	654.36	251.56	2361.32	186.96	1149.12
	623.2	3099.28	170.24	155.04	382.28	367.84	1554.2	328.32	354.92	2169.04	608.76	1008.52
	87.4	335.92	268.28	1083.76	566.96	737.2	126.16	473.48	697.68	1300.36	280.44	1672.76
	483.36	2020.08	663.48	281.2	259.92	1638.56	490.96	213.56	684.76	1123.28	3565.92	906.68
	519.84	2229.08	265.24	1510.88	494.76	2248.84	96.52	209	228	339.72	1163.56	5093.52
	1135.44	1950.92	266.76	166.44	298.68	4456.64	99.56	222.68	557.84	872.48	191.52	2109
	240.92	2152.32	449.16	395.96	524.4	745.56	152	278.16	420.28	2888	240.16	1791.32
	97.28	1734.32	151.24	901.36	310.84	981.92	108.68	130.72	124.64	2617.44	377.72	785.84
	836	3144.12	660.44	536.56	254.6	433.2	1315.56	631.56	651.32	3351.6	202.16	1406.76
	431.68	3733.88	171	300.96	234.84	592.04	93.48	199.88	711.36	2249.6	282.72	787.36
	303.24	3509.68	544.92	382.28	361.76	623.2	231.8	985.72	281.96	2399.32	421.8	729.6
	1150.64	232.56	201.4	159.6	508.44	381.52	79.8	369.36	986.48	2514.08	229.52	3428.36
	468.16	2496.6	178.6	549.48	249.28	2550.56	219.64	171	191.52	1159.76	580.64	2194.88
	1416.64	1345.96	440.8	252.32	291.08	380.76	536.56	4870.08	249.28	983.44	343.52	3965.68
	764.56	1736.6	572.28	741	307.8	2753.48	395.2	114	443.08	703.76	160.36	931
	851.2	1727.48	300.2	262.2	208.24	538.08	177.84	355.68	186.96	2175.12	376.96	909.72
	462.84	4612.44	238.64	139.84	259.16	1137.72	202.16	671.08	175.56	3341.72	473.48	224.96
	785.08	1225.88	97.28	427.88	170.24	969.76	597.36	687.8	277.4	1713.8	187.72	8260.44
	872.48	2256.44	312.36	467.4	357.96	473.48	186.2	244.72	293.36	1224.36	721.24	1748
	123.12	3708.04	948.48	1428.8	331.36	243.2	232.56	200.64	200.64	1428.04	152	342.76
	136.8	785.08	174.8	378.48	439.28	448.4	323	877.04	370.88	1368.76	380	162.64
	219.64	3086.36	371.64	252.32	320.72	1526.84	546.44	224.2	177.84	693.12	156.56	1934.2
	1719.12	2793.76	140.6	152.76	357.2	542.64	607.24	196.84	505.4	1612.72	305.52	2033
	240.16	1189.4	183.16	496.28	563.92	916.56	1069.32	360.24	1079.96	601.16	518.32	798.76
	72.96	2308.12	64.6	243.2	2640.24	217.36	632.32	451.44	276.64	1169.64	307.8	274.36
	429.4	1247.16	635.36	198.36	192.28	2186.52	443.08	350.36	692.36	188.48	297.16	1393.08
	243.2	2166	397.48	542.64	522.12	867.92	611.8	219.64	436.24	3900.32	332.88	1604.36
	459.8	2807.44	278.92	316.92	253.08	433.96	1044.24	105.64	202.92	2488.24	413.44	2254.92
	1467.56	2234.4	851.2	151.24	268.28	108.68	322.24	383.04	913.52	1933.44	345.04	1066.28
	389.12	5755.48	383.8	414.2	715.16	651.32	60.8	358.72	367.84	1494.16	264.48	1881.76
	968.24	6275.32	393.68	141.36	307.8	470.44	275.88	313.12	439.28	1529.12	569.24	2067.2
	1830.08	2410.72	330.6	362.52	81.32	3086.36	163.4	912	117.8	1147.6	117.8	726.56
	487.16	775.96	109.44	288.04	837.52	148.96	189.24	414.96	220.4	3059	579.88	791.16
	579.12	2289.88	218.88	147.44	154.28	1124.04	572.28	674.88	243.2	713.64	633.08	665
	218.88	1495.68	101.08	541.88	228.76	924.92	580.64	331.36	677.92	2028.44	218.88	1102
	408.88	1789.8	221.92	561.64	367.84	238.64	392.92	277.4	242.44	1274.52	219.64	2738.28
	625.48	2508	226.48	188.48	842.84	2777.04	472.72	142.88	1326.96	1605.12	332.12	3158.56
	775.96	2592.36	106.4	639.16	1364.96	870.96	252.32	242.44	161.12	3061.28	519.84	3204.92
	400.52	1347.48	82.84	824.6	470.44	2799.08	883.88	722.76	537.32	1738.88	198.36	575.32
	239.4	829.16	200.64	708.32	583.68	730.36	148.96	250.8	155.8	2367.4	197.6	643.72
	418	7192.64	496.28	349.6	304	1617.28	125.4	364.8	234.84	940.88	385.32	2640.24
	1785.24	2566.52	80.56	1266.92	228.76	290.32	156.56	209.76	190.76	1461.48	414.2	2388.68
	1023.72	1140.76	621.68	301.72	245.48	1927.36	167.2	730.36	155.04	2713.96	266	3087.88
	391.4	325.28	399	300.2	198.36	595.84	997.88	4337.32	340.48	1913.68	209.76	1470.6
	1096.68	1653	89.68	218.88	218.12	973.56	190.76	687.8	394.44	1573.96	585.2	2397.04
	584.44	2821.12	178.6	425.6	279.68	658.16	281.2	419.52	943.16	5075.28	376.96	655.12
	343.52	1979.04	1299.6	579.12	400.52	745.56	112.48	418.76	427.88	679.44	165.68	684
	373.16	1703.16	46.36	1260.08	298.68	3393.4	171	1068.56	195.32	2122.68	282.72	1115.68
	661.2	2358.28	224.2	196.08	630.04	1415.12	442.32	275.12	758.48	997.88	180.88	766.84
	362.52	2511.04	281.96	217.36	347.32	617.12	50.16	1048.8	332.12	662.72	126.92	2001.84
	241.68	1292.76	173.28	266	172.52	766.84	222.68	237.88	684.76	2001.84	240.16	769.12
	207.48	2881.16	324.52	299.44	348.84	825.36	95	100.32	294.12	322.24	500.08	1570.16
	475.76	2626.56	488.68	137.56	421.8	1100.48	162.64	442.32	632.32	1525.32	135.28	1471.36
	625.48	1287.44	769.88	144.4	818.52	830.68	104.88	829.16	300.96	1473.64	206.72	1653
	542.64	329.08	177.84	1131.64	348.84	2162.96	294.88	805.6	1249.44	5477.32	177.08	1311.76
	457.52	551	144.4	1263.88	216.6	465.12	383.04	234.84	593.56	1790.56	153.52	1213.72
	842.84	2327.88	91.96	503.88	125.4	449.92	532.76	525.16	1496.44	2064.16	518.32	127.68
	335.92	357.96	198.36	181.64	231.04	789.64	880.84	234.84	136.8	639.92	272.84	824.6
	382.28	2824.16	348.84	399.76	278.16	433.2	312.36	363.28	137.56	1767.76	71.44	805.6
	727.32	2757.28	271.32	177.08	285	1070.84	326.8	477.28	217.36	2527.76	259.16	2723.08
	2345.36	362.52	270.56	357.96	416.48	509.2	148.96	227.24	765.32	3290.8	433.2	1523.8
	1165.84	196.08	279.68	794.2	662.72	391.4	219.64	364.04	161.88	970.52	250.04	4770.52
	577.6	2399.32	122.36	258.4	268.28	812.44	79.04	952.28	1632.48	329.08	799.52	1160.52
	598.12	1964.6	247	440.8	638.4	918.84	276.64	1209.16	167.96	329.08	486.4	798.76
	459.04	253.84	212.8	1054.88	342.76	146.68	206.72	520.6	513	546.44	355.68	269.8
	364.8	1058.68	1156.72	687.8	235.6	2618.96	139.08	642.2	72.2	1538.24	175.56	1260.84
	1079.2	2121.92	63.08	1314.8	405.84	352.64	360.24	525.92	203.68	1157.48	253.84	1718.36
	284.24	2603	439.28	54.72	1029.8	973.56	394.44	1861.24	594.32	136.8	1454.64	553.28
	474.24	1184.08	82.84	300.96	219.64	710.6	434.72	1292	949.24	1687.2	323	1189.4
	477.28	832.96	209.76	104.12	133	504.64	794.96	155.04	959.88	666.52	519.08	633.08
	270.56	2057.32	136.8	250.04	407.36	819.28	419.52	167.2	1248.68	1288.96	239.4	780.52
	1149.12	1539	262.96	913.52	388.36	1497.2	267.52	410.4	177.08	1912.16	238.64	226.48
	973.56	1325.44	598.88	929.48	265.24	439.28	206.72	323.76	323	1724.44	533.52	490.2
	234.08	5047.16	167.2	151.24	216.6	1437.92	848.92	509.96	418.76	1271.48	551	1402.2
	361	1501.76	298.68	367.08	219.64	2159.92	301.72	1572.44	433.96	1618.8	259.92	846.64
	497.04	1764.72	205.2	303.24	208.24	1873.4	176.32	209	202.16	1528.36	1387	828.4
	817	1138.48	370.12	157.32	243.2	732.64	450.68	207.48	211.28	1758.64	680.2	2831
	382.28	2594.64	227.24	69.92	629.28	427.12	252.32	782.8	316.92	1382.44	85.12	313.12
	702.24	894.52	209	202.92	426.36	715.16	247.76	199.12	420.28	2198.68	332.88	728.84
	497.8	2267.08	136.8	952.28	170.24	1683.4	152	158.08	2074.04	1166.6	91.96	3572
	121.6	2053.52	337.44	302.48	288.8	735.68	205.2	209.76	610.28	1178.76	892.24	2500.4
	588.24	3582.64	116.28	186.2	332.88	335.92	232.56	683.24	113.24	1584.6	687.8	2005.64
	1249.44	5003.08	389.88	459.04	458.28	243.96	172.52	817	673.36	4426.24	267.52	252.32
	589.76	1708.48	329.84	854.24	294.88	562.4	388.36	891.48	205.2	3234.56	174.04	954.56
	1649.2	2808.2	398.24	1355.84	340.48	3631.28	554.04	234.08	219.64	1288.96	256.12	3056.72
	585.2	570	107.92	403.56	256.12	990.28	506.16	832.2	535.04	744.8	237.12	1381.68
	1564.84	2278.48	401.28	260.68	142.12	486.4	383.8	292.6	284.24	561.64	756.2	1412.08
	471.2	1646.16	641.44	526.68	253.08	862.6	242.44	164.92	211.28	1845.28	696.92	1976.76
	3235.32	1341.4	104.88	277.4	270.56	962.16	209.76	623.96	451.44	927.96	684.76	636.12
	1021.44	2437.32	99.56	433.2	389.88	1811.84	370.88	243.96	729.6	883.12	149.72	705.28
	503.88	1098.96	397.48	724.28	262.96	297.16	226.48	287.28	654.36	3251.28	382.28	1651.48
	805.6	733.4	159.6	1244.88	129.2	547.96	202.92	141.36	601.92	993.32	246.24	2257.96
	430.16	1424.24	279.68	465.88	205.2	1193.2	320.72	289.56	1981.32	1545.08	74.48	706.04
	711.36	2070.24	161.12	332.88	1220.56	1583.84	525.92	276.64	313.88	1685.68	525.16	559.36
[truncated: 3,789 more rows]

## Sheet: Fig. 2g
Details for calculating the fold attenuation is deiscribed in 'Methods' section.
	mCherry	WT	F585A	F588E	F585A_R588E	F585A_R588A
fold attenuation	1	4.93642	4.16585	2.68553	1.10194	1.37299
	1	7.39197	4.23904	2.04767	1.2316
	1	4.46061		2.91485	1.03662	1.77136
	1	4.02857	2.89066	2.3764	0.867396	1.70107
	1	7.70588	4.98169	2.88264	1.46885	2.22313

## Sheet: Fig. 2i
Percent SG positive C+G+ (mCherry+G3BP-GFP+) cells
8A_UK880 mCherry N3	8B_UK1250-WT	9B&6B -F585A_R588E
81.6	0	94.7
92.3	0	96.3
96.3	3.7	72.7
90.2	2.8	68.2
81	3.9	48
88.6	7.6	68.2
90.9	3.1	57.9
81.8	1.6	64.7
90.7	1.3	82.4
	0	64.9
		65.7
		73.3
		76.7
		59.3
		71.6
		80.9
		67.6
		70.6
