# Supplementary material for: Higher-order phosphatase–substrate contacts terminate the integrated stress response
Source: Nat Struct Mol Biol. 2021 Oct 8;28(10):835–46. doi: 10.1038/s41594-021-00666-7 (PMC8500838; doi:10.1038/s41594-021-00666-7)
Supplement: Source Data Fig. 3 — Statistical source data. [file 41594_2021_666_MOESM7_ESM.xlsx]

## Sheet: Fig 3b
R15 vector:	mCherry UT_BFP	mCherry TG-BFP	mCherry UT_WT actin	mCherry TG_WT actin	mCherry UT_E334R actin	mCherry TG_E334R actin	blank	WT UT _BFP	WT TG_BFP	WT UT _WT_Actin	WT TG _WT_Actin	WT UT _E334_Actin	WT TG _E334_Actin	blank	W575A_UT_BFP	W575A_TG_BFP	W575A_UT_WT actin	W575A_TG_WT actin	W575A_UT_E334R actin	W575A_TG_E334R actin	blank	F585A_R588E_UT_BFP	F585A_R588E_TG_BFP	F585A_R588E_UT_WT actin	F585A_R588E_TG_WT actin	F585A_R588E_UT_E334_actin	F585A_R588E_TG_E334_actin	blank	F585A_R588A_UT_BFP	F585A_R588A_TG_BFP	F585A_R588A_UT_WT actin	F585A_R588A_TG_WT actin	F585A_R588A_UT_E334R actub	F585A_R588A_UT_E334R actin
Actin vector	BFP	BFP	WT actin	WT actin	E334R Actin	E334R Actin		BFP	BFP	WT actin	WT actin	E334R Actin	E334R Actin		BFP	BFP	WT actin	WT actin	E334R Actin	E334R Actin		BFP	BFP	WT actin	WT actin	E334R Actin	E334R Actin		BFP	BFP	WT actin	WT actin	E334R Actin	E334R Actin
Treatment:	Untreated	Tg	Untreated	Tg	Untreated	Tg		Untreated	Tg	Untreated	Tg	Untreated	Tg		Untreated	Tg	Untreated	Tg	Untreated	Tg		Untreated	Tg	Untreated	Tg	Untreated	Tg		Untreated	Tg	Untreated	Tg	Untreated	Tg
Number of values	3232	4453	4358	2899	3709	2988		3602	3515	4658	4272	4323	3182		4157	5529	3994	3746	3447	2842		4382	5778	3433	3439	4591	3433		3896	2619	4324	3681	2784	3644
Minimum	27.36	41.04	21.28	85.88	15.96	25.08		19.76	44.84	31.16	38	18.24	37.24		21.28	46.36	21.28	67.64	31.92	41.8		18.24	50.16	14.44	26.6	19	42.56		32.68	54.72	17.48	36.48	30.4	50.92
25% Percentile	326.8	1077	316.9	1054	348.8	1117		155.8	222.7	157.1	214.3	135.3	209.8		236.4	1081	213.6	1055	191.5	1081		208.2	1071	193.8	798.8	170.2	334.8		207.5	719	184.7	336.7	163.4	279.7
Median	531.2	1708	527.8	1750	567.7	1816		237.1	345.8	235.2	342.8	204.4	338.2		386.8	1687	360.2	1677	326	1702		336.3	1548	313.9	1356	265.2	681.7		319.2	1243	295.6	646.8	248.1	536.6
75% Percentile	850.4	2527	844.7	2813	904	2843		378.7	647.5	398.2	611.8	350.4	631.6		661.6	2536	652.8	2688	576.8	2613		549.1	2262	557.8	2192	462.1	1430		514.5	2104	522.5	1237	424.8	1106
Maximum	8056	12432	7915	23354	7985	13568		3840	6164	4594	11824	6443	6999		10889	23019	7545	12751	7016	13677		4985	19564	7691	20826	9939	11918		6573	11861	9705	11574	5557	8022
Mean	682.7	1989	698	2118	747.8	2162		319.8	533	340	542	300	544		555.1	1998	560.5	2083	508.5	2018		465.4	1830	466.7	1695	408.7	1091		445.5	1611	453.6	960.3	382.1	877.6
Std. Deviation	584.6	1329	648.2	1497	687.2	1488		284	550.1	340.7	640.8	320.1	609.1		597.8	1378	622.9	1488	600.7	1377		452.9	1192	485.7	1338	456	1159		454.4	1331	518.7	951.7	438.8	947.5
Std. Error	10.28	19.91	9.818	27.79	11.28	27.22		4.732	9.278	4.991	9.804	4.869	10.8		9.271	18.54	9.856	24.31	10.23	25.83		6.842	15.68	8.289	22.82	6.73	19.78		7.281	26.02	7.889	15.69	8.317	15.7
Lower 95% CI of mean	662.5	1950	678.8	2064	725.7	2108		310.5	514.8	330.2	522.8	290.4	522.8		536.9	1962	541.2	2035	488.4	1967		452	1799	450.4	1651	395.5	1053		431.2	1560	438.1	929.5	365.8	846.8
Upper 95% CI of mean	702.8	2028	717.3	2173	770	2215		329.1	551.2	349.8	561.3	309.5	565.2		573.3	2034	579.8	2130	528.6	2069		478.8	1861	482.9	1740	421.9	1130		459.8	1662	469	991	398.4	908.4
data points	418.76	1155.96	387.6	848.92	856.52	1108.08		222.68	901.36	510.72	259.92	50.16	1213.72		294.88	4469.56	240.16	6533.72	628.52	1599.8		374.68	3413.92	310.08	1085.28	111.72	540.36		243.2	1931.16	354.16	664.24	236.36	547.2
	1634	2713.96	1350.52	2834.8	487.92	2051.24		1548.88	264.48	333.64	522.12	270.56	297.16		142.12	693.12	249.28	5291.88	438.52	1080.72		159.6	1577	481.84	3011.12	139.84	506.16		916.56	1130.88	1432.6	737.2	223.44	431.68
	289.56	466.64	727.32	773.68	297.16	1968.4		373.16	200.64	125.4	801.8	64.6	193.04		585.96	1072.36	457.52	1222.08	565.44	3131.2		389.88	2476.84	449.92	1122.52	399.76	98.04		212.8	1340.64	685.52	1182.56	234.84	175.56
	807.88	1114.16	310.08	1373.32	820.8	1396.88		481.84	169.48	199.12	383.04	67.64	203.68		1005.48	1387	433.2	1036.64	269.04	1713.8		426.36	1530.64	301.72	3565.92	1400.68	1400.68		438.52	1516.96	106.4	865.64	497.8	357.2
	453.72	627.76	709.84	4109.32	601.92	1767		238.64	481.08	136.8	1297.32	196.08	215.84		5934.08	1941.04	370.88	2938.16	2872.8	2267.84		3021	1086.04	660.44	725.04	368.6	231.04		440.04	1636.28	184.68	605.72	72.96	691.6
	551	3856.24	1185.6	905.92	491.72	2995.92		84.36	801.8	161.88	182.4	175.56	167.2		267.52	5399.8	397.48	2944.24	574.56	2990.6		435.48	1138.48	756.96	3448.12	167.2	1015.36		152.76	2197.16	513	516.8	113.24	799.52
	79.04	4012.04	889.2	1201.56	463.6	1582.32		1672	81.32	246.24	190.76	390.64	1934.2		378.48	3948.2	877.04	2275.44	891.48	3559.84		260.68	7534.64	261.44	3341.72	114.76	2866.72		389.88	1981.32	182.4	1326.2	516.8	426.36
	665	2401.6	549.48	285.76	1176.48	493.24		278.92	1067.8	535.8	4312.24	32.68	179.36		712.12	2826.44	355.68	1000.92	331.36	1660.6		376.2	1627.92	178.6	1123.28	353.4	2109.76		1086.8	1513.92	934.8	2060.36	457.52	1706.2
	569.24	1437.92	246.24	2264.8	345.8	2121.92		984.96	275.88	507.68	351.12	96.52	458.28		484.88	2460.12	575.32	4638.28	116.28	635.36		365.56	2720.8	104.12	163.4	309.32	207.48		543.4	3023.28	531.24	166.44	504.64	506.16
	321.48	3831.92	201.4	2429.72	588.24	3584.92		189.24	473.48	375.44	102.6	480.32	668.8		387.6	1850.6	291.84	1714.56	934.04	3445.84		491.72	1818.68	156.56	668.8	190	300.96		216.6	1558	150.48	901.36	260.68	126.16
	334.4	4629.16	599.64	944.68	1155.96	2387.16		475	349.6	511.48	3970.24	243.96	1019.16		153.52	310.08	176.32	1181.8	256.12	2706.36		381.52	885.4	433.2	728.08	345.8	447.64		127.68	3149.44	303.24	3519.56	243.96	935.56
	1591.44	2779.32	852.72	2624.28	985.72	1663.64		220.4	99.56	429.4	193.04	291.08	485.64		557.08	5448.44	137.56	569.24	164.92	907.44		397.48	1713.8	498.56	120.84	252.32	3354.64		247	1252.48	171.76	1797.4	275.88	216.6
	253.08	3598.6	290.32	843.6	254.6	1742.68		129.96	1017.64	161.12	531.24	78.28	145.16		215.84	3309.04	988.76	509.2	377.72	3914.76		132.24	716.68	755.44	504.64	391.4	495.52		136.04	1452.36	198.36	234.84	234.08	646
	684	1228.16	3105.36	689.32	734.16	1759.4		198.36	896.8	1143.8	173.28	98.8	991.8		275.12	2194.88	164.16	2612.12	191.52	2691.16		173.28	1494.92	1040.44	1073.12	228.76	205.2		1237.28	2062.64	259.92	165.68	189.24	1907.6
	219.64	8489.2	380.76	2185	329.84	3894.24		443.08	3430.64	251.56	130.72	390.64	278.16		139.08	585.2	222.68	2839.36	349.6	1719.88		161.12	1539.76	327.56	2740.56	137.56	366.32		553.28	3237.6	465.12	540.36	200.64	224.96
	470.44	3909.44	1089.08	4028.76	490.96	2037.56		209.76	1342.16	79.8	303.24	129.2	141.36		306.28	1027.52	347.32	2847.72	171.76	6868.88		413.44	2153.84	269.04	3860.8	128.44	321.48		61.56	1902.28	1410.56	507.68	678.68	1774.6
	900.6	566.96	471.96	2118.12	259.16	497.8		203.68	647.52	1024.48	760	294.88	2359.04		310.08	593.56	705.28	484.12	2180.44	2311.16		764.56	378.48	342	2511.8	914.28	1147.6		408.12	1512.4	475.76	260.68	482.6	778.24
	696.16	1881	3060.52	2378.04	238.64	3473.2		251.56	538.08	124.64	261.44	193.04	689.32		983.44	3810.64	2694.96	1808.04	1177.24	1856.68		218.12	2096.84	450.68	449.16	1513.16	334.4		189.24	367.84	614.08	2230.6	138.32	205.96
	2125.72	4054.6	602.68	2333.2	808.64	3031.64		727.32	394.44	413.44	386.08	319.96	269.04		291.08	1471.36	313.12	1004.72	2753.48	2165.24		163.4	2137.12	114	560.88	374.68	974.32		205.96	1268.44	267.52	601.92	145.92	533.52
	1776.12	2948.8	198.36	4563.8	240.92	3105.36		2034.52	1382.44	122.36	319.2	1071.6	426.36		393.68	3182.12	237.12	867.16	91.96	1488.84		273.6	1951.68	329.84	2048.96	287.28	468.92		256.12	3729.32	100.32	1196.24	197.6	566.2
	1115.68	1396.12	570.76	2026.92	626.24	535.8		180.12	277.4	82.08	310.08	130.72	1049.56		131.48	1778.4	406.6	233.32	155.8	2147		258.4	1865.8	642.96	3869.16	332.88	1202.32		553.28	1456.16	545.68	3515.76	891.48	1436.4
	494	1553.44	440.8	3047.6	465.12	4698.32		127.68	441.56	475.76	205.2	126.92	56.24		525.92	2337	110.96	1193.96	877.04	2273.92		325.28	1303.4	230.28	2119.64	376.96	3799.24		256.88	1106.56	267.52	1445.52	577.6	824.6
	528.2	1128.6	673.36	994.08	94.24	3686.76		300.96	1206.12	122.36	331.36	1045	642.96		148.96	4037.12	652.08	5953.08	296.4	609.52		798.76	452.2	760.76	1791.32	285	760.76		336.68	1205.36	345.8	4772.04	115.52	819.28
	270.56	300.2	1624.12	1150.64	453.72	1025.24		698.44	647.52	212.8	93.48	218.12	3302.2		1286.68	1332.28	973.56	1370.28	412.68	597.36		219.64	1201.56	190.76	2170.56	179.36	397.48		629.28	1460.72	566.96	449.16	123.88	111.72
	858.8	2239.72	145.16	1711.52	1308.72	2349.16		573.04	273.6	183.92	142.88	92.72	207.48		308.56	566.2	355.68	1663.64	98.8	4533.4		139.84	1492.64	536.56	711.36	172.52	3370.6		243.2	4141.24	551	247.76	224.2	364.04
	1606.64	2037.56	210.52	1982.84	862.6	4668.68		329.84	827.64	346.56	821.56	183.16	149.72		467.4	2288.36	670.32	1308.72	123.88	3729.32		929.48	5079.08	229.52	2378.04	487.16	747.08		632.32	3108.4	96.52	334.4	172.52	1274.52
	1616.52	654.36	706.8	532.76	2120.4	5588.28		148.2	2321.8	120.84	142.88	188.48	861.84		202.16	3941.36	139.08	1664.4	760	1263.88		246.24	2248.08	289.56	1443.24	778.24	1180.28		668.04	3614.56	325.28	329.84	465.88	749.36
	337.44	2108.24	664.24	1723.68	1290.48	1312.52		168.72	608	178.6	228.76	144.4	281.2		281.96	1151.4	1095.16	6214.52	128.44	2403.12		382.28	6360.44	345.04	2018.56	48.64	709.84		238.64	2514.84	116.28	601.92	195.32	706.8
	1231.96	1871.12	105.64	2793.76	300.96	2425.16		225.72	101.84	639.92	275.88	511.48	1013.08		198.36	1801.2	142.12	1349.76	646.76	4594.2		325.28	722.76	329.84	1098.96	327.56	290.32		111.72	1132.4	547.2	1019.16	56.24	251.56
	243.96	298.68	85.88	2156.88	1338.36	1408.28		403.56	401.28	241.68	1014.6	95	709.08		442.32	1701.64	215.84	1159.76	428.64	1072.36		442.32	5807.16	113.24	2892.56	224.96	1516.2		276.64	2156.12	1436.4	396.72	254.6	868.68
	576.84	5210.56	677.92	1395.36	1624.88	1653.76		197.6	445.36	2024.64	577.6	164.16	663.48		554.8	4838.16	190	649.04	262.2	6021.48		98.04	3756.68	1657.56	1133.92	242.44	106.4		126.16	2969.32	418	2830.24	234.08	389.12
	649.04	2296.72	877.04	2286.84	966.72	1651.48		375.44	394.44	231.8	554.8	218.88	305.52		502.36	742.52	603.44	2584	560.88	2087.72		88.16	1957	337.44	1326.2	215.84	1572.44		128.44	1184.08	503.88	517.56	212.8	1094.4
	1105.04	1301.12	1767.76	1176.48	2045.92	1503.28		471.96	286.52	291.08	1404.48	139.84	328.32		349.6	1636.28	722.76	756.96	487.16	1618.04		76	1062.48	598.12	4029.52	3670.8	336.68		362.52	1076.92	709.84	370.12	535.04	202.16
	2197.16	725.04	459.04	1649.2	2722.32	1937.24		212.04	1085.28	399.76	913.52	264.48	164.92		1111.12	2434.28	710.6	1541.28	326.04	1849.84		319.96	2797.56	183.16	2589.32	288.04	3918.56		678.68	1333.8	1027.52	312.36	216.6	321.48
	256.88	4664.88	1114.16	1909.88	6012.36	1483.52		175.56	209	429.4	288.04	209	256.12		202.16	1483.52	421.04	1926.6	421.8	1947.88		570.76	2745.12	305.52	1144.56	211.28	361		462.84	443.84	167.96	620.92	2032.24	282.72
	838.28	3616.08	456.76	1173.44	564.68	3318.92		706.8	186.96	123.12	328.32	77.52	1660.6		222.68	2029.2	337.44	1450.84	535.04	1523.8		342.76	2203.24	310.84	3324.24	671.08	1859.72		486.4	298.68	203.68	1472.88	822.32	388.36
	506.16	5972.84	522.12	3058.24	734.92	2099.12		264.48	180.88	253.84	1753.32	882.36	395.2		883.88	1972.96	259.92	2083.92	487.92	753.16		507.68	1976.76	129.96	2214.64	155.04	421.8		383.8	3736.16	516.04	297.16	2087.72	576.84
	318.44	989.52	689.32	3264.2	905.92	755.44		131.48	168.72	109.44	367.84	259.92	261.44		497.04	3028.6	1282.12	1660.6	186.96	1174.96		900.6	706.8	247	1059.44	214.32	2250.36		113.24	859.56	346.56	1199.28	573.04	511.48
	535.8	1706.2	1009.28	788.12	746.32	3177.56		130.72	557.08	88.16	535.04	115.52	461.32		616.36	2174.36	506.92	1385.48	992.56	729.6		390.64	889.2	392.92	3110.68	221.92	320.72		1005.48	1925.08	621.68	2197.16	545.68	914.28
	839.8	3537.8	2043.64	6071.64	438.52	1469.84		326.8	975.84	763.8	165.68	351.88	552.52		299.44	1114.16	376.2	2002.6	195.32	1000.92		791.16	1129.36	167.96	192.28	699.96	307.04		96.52	785.84	209	275.12	810.92	1756.36
	370.88	2877.36	418	2791.48	1141.52	447.64		200.64	102.6	151.24	190	494	260.68		627	1269.96	150.48	1760.92	1061.72	5940.92		328.32	3311.32	254.6	1689.48	240.92	209.76		275.12	2117.36	744.8	583.68	450.68	156.56
	213.56	1958.52	299.44	1060.2	1265.4	2922.2		336.68	839.8	515.28	157.32	834.48	469.68		313.88	3008.08	141.36	1188.64	382.28	1628.68		332.12	348.84	95	935.56	266	224.2		1434.12	285.76	186.96	846.64	639.16	2422.12
	1450.08	757.72	706.04	824.6	689.32	1040.44		684.76	96.52	222.68	344.28	99.56	175.56		83.6	2859.12	1140	1992.72	202.16	3014.92		378.48	4989.4	1000.16	1239.56	145.16	1926.6		335.16	1542.8	679.44	1474.4	345.8	213.56
	175.56	1966.88	456	4898.2	244.72	3851.68		528.96	161.88	318.44	221.16	98.8	171.76		420.28	1811.84	215.08	3542.36	379.24	3041.52		190.76	738.72	253.08	582.16	2685.84	174.8		466.64	292.6	128.44	224.96	164.16	355.68
	85.12	519.84	650.56	6138.52	374.68	994.08		174.8	182.4	177.08	1252.48	193.8	567.72		341.24	2938.16	208.24	1146.84	78.28	3200.36		256.12	3309.04	158.84	560.88	170.24	489.44		366.32	869.44	113.24	135.28	205.2	1262.36
	546.44	2843.92	767.6	4322.88	466.64	1754.08		199.12	270.56	183.16	662.72	220.4	718.96		240.92	1209.92	956.84	2189.56	1303.4	3686		2613.64	2476.84	233.32	785.84	156.56	275.88		522.12	380	486.4	2200.2	1708.48	868.68
	813.2	1694.04	421.04	2596.16	1680.36	2666.84		79.8	2292.16	491.72	232.56	147.44	383.8		408.12	2825.68	268.28	449.92	334.4	2799.08		271.32	4595.72	198.36	2954.12	300.96	1925.08		309.32	5431.72	273.6	2118.12	776.72	384.56
	468.16	3913.24	155.8	1153.68	704.52	666.52		199.12	160.36	370.12	2214.64	86.64	2532.32		250.04	4550.88	612.56	1631.72	467.4	1358.12		642.2	2029.2	519.84	2796.04	690.84	707.56		622.44	4810.04	305.52	740.24	383.8	183.16
	664.24	829.16	505.4	3172.24	243.2	2382.6		682.48	710.6	658.16	397.48	578.36	200.64		542.64	2060.36	100.32	1996.52	778.24	1881		978.12	4137.44	161.88	3535.52	208.24	511.48		148.2	370.88	174.04	264.48	213.56	628.52
	850.44	2823.4	237.12	3080.28	304	1302.64		490.2	593.56	183.92	326.04	252.32	315.4		301.72	795.72	268.28	3641.92	281.96	2783.88		188.48	1200.8	153.52	570.76	561.64	896.8		742.52	266	1007	2064.16	204.44	1239.56
	980.4	1350.52	209.76	546.44	535.04	567.72		210.52	956.84	290.32	631.56	674.12	420.28		427.88	133	278.92	1610.44	136.04	1493.4		361.76	273.6	358.72	1931.16	314.64	1368		2409.96	1079.96	170.24	2736.76	53.96	949.24
	129.2	696.92	1548.12	963.68	534.28	1373.32		450.68	235.6	235.6	1504.04	183.16	269.04		477.28	1098.2	306.28	2044.4	356.44	8260.44		249.28	2720.04	243.96	1557.24	126.16	810.16		408.12	2087.72	202.92	1478.96	100.32	352.64
	302.48	2885.72	689.32	826.88	1219.8	547.2		319.2	407.36	146.68	250.04	91.96	1048.8		915.04	1682.64	406.6	1684.92	226.48	1520.76		592.04	1000.92	234.84	414.2	163.4	1513.16		521.36	1416.64	787.36	803.32	187.72	158.08
	844.36	2878.88	159.6	2926	4101.72	1542.04		509.2	152	161.88	1149.12	112.48	411.92		275.88	2202.48	210.52	885.4	216.6	5167.24		221.92	2660.76	383.8	1244.12	167.2	1569.4		349.6	2019.32	501.6	449.16	348.08	206.72
	607.24	6491.92	775.2	784.32	960.64	2331.68		104.88	456	174.04	115.52	163.4	294.88		178.6	3858.52	310.08	1493.4	88.92	1691.76		202.92	2436.56	755.44	473.48	123.88	171		110.96	444.6	294.88	139.08	377.72	1176.48
	1238.04	1483.52	383.04	3871.44	506.92	4484.76		222.68	1118.72	458.28	357.2	687.8	2574.12		1049.56	3162.36	315.4	2941.96	94.24	1194.72		205.96	687.8	2220.72	1616.52	123.12	976.6		231.8	991.8	98.04	1309.48	435.48	953.04
	1355.84	1427.28	151.24	1018.4	678.68	316.16		585.2	593.56	734.16	279.68	418	570		578.36	680.2	401.28	1869.6	198.36	7840.16		1686.44	760.76	372.4	801.8	232.56	262.2		479.56	979.64	135.28	533.52	275.12	301.72
	263.72	3271.8	230.28	1564.08	574.56	72.96		196.08	386.08	409.64	506.16	268.28	513.76		265.24	1279.84	180.88	2506.48	304	688.56		164.92	646.76	462.08	1006.24	1072.36	234.08		200.64	737.96	459.04	1083	242.44	408.88
	644.48	2157.64	335.16	2373.48	342.76	357.96		166.44	92.72	174.8	1717.6	123.12	155.04		184.68	6776.92	406.6	1132.4	256.88	2771.72		348.84	3017.96	741.76	1363.44	922.64	276.64		1586.12	1080.72	485.64	645.24	497.04	76.76
	288.04	1059.44	511.48	938.6	497.8	421.8		161.12	389.88	278.16	339.72	272.84	1008.52		212.8	815.48	441.56	911.24	340.48	1122.52		206.72	3378.2	1875.68	506.92	151.24	827.64		81.32	938.6	538.08	1317.84	396.72	595.08
	2290.64	2371.2	298.68	1390.04	546.44	1358.12		560.88	287.28	259.92	451.44	197.6	2081.64		715.16	1526.08	225.72	3825.84	367.84	3053.68		623.96	1214.48	110.96	1501.76	374.68	2444.16		661.2	2492.8	170.24	796.48	116.28	320.72
	480.32	1621.08	888.44	1116.44	2179.68	1330		450.68	278.92	281.96	752.4	380.76	342		656.64	905.16	613.32	778.24	114	2167.52		608.76	587.48	1241.08	1744.2	135.28	2951.84		266	3040.76	459.8	2147.76	162.64	384.56
	607.24	1631.72	1684.16	871.72	459.8	824.6		198.36	180.12	132.24	245.48	268.28	382.28		511.48	1819.44	1037.4	1852.88	528.2	923.4		223.44	1763.2	326.04	1527.6	1882.52	424.08		270.56	2965.52	186.96	2653.92	310.08	848.92
	801.8	2867.48	357.2	5032.72	579.88	3199.6		115.52	295.64	290.32	320.72	142.12	182.4		638.4	412.68	997.88	1139.24	622.44	2260.24		596.6	1708.48	169.48	2336.24	339.72	847.4		209	1445.52	440.04	236.36	186.2	671.84
	374.68	1354.32	348.08	335.92	595.08	791.16		303.24	276.64	107.92	1238.04	1974.48	257.64		459.04	3377.44	646.76	1785.24	1473.64	1968.4		348.84	1341.4	174.04	295.64	193.04	173.28		140.6	1867.32	552.52	347.32	1016.12	615.6
	335.92	5006.88	84.36	2721.56	652.08	1162.8		465.88	259.16	142.88	715.92	143.64	661.96		782.04	1290.48	1666.68	3555.28	608.76	5086.68		266	3518.04	193.04	1033.6	148.2	585.2		903.64	1339.88	147.44	390.64	703.76	295.64
	1225.12	1304.92	336.68	5611.08	788.12	3275.6		837.52	321.48	424.08	388.36	137.56	117.8		203.68	2463.16	189.24	4018.88	160.36	3331.08		351.12	1193.96	206.72	2590.84	180.88	652.08		4892.12	929.48	781.28	454.48	105.64	1594.48
	212.04	1824	566.96	646	522.88	1218.28		262.2	2374.24	634.6	656.64	152	241.68		294.12	1762.44	883.12	3138.04	88.16	3219.36		166.44	1890.88	617.12	649.8	98.04	2636.44		633.84	1793.6	187.72	1382.44	72.96	808.64
	369.36	496.28	440.04	2247.32	392.92	1587.64		212.8	481.08	134.52	253.08	167.96	265.24		258.4	2739.8	72.2	4683.88	120.84	414.2		225.72	428.64	130.72	636.12	1453.12	297.92		411.92	4543.28	446.12	345.04	5557.12	4392.8
	737.2	1376.36	577.6	1458.44	432.44	625.48		194.56	380	171	73.72	218.88	122.36		249.28	1410.56	250.8	5427.16	231.8	1012.32		418	272.08	164.16	737.2	148.2	401.28		578.36	3420	755.44	1744.96	761.52	1152.16
	1008.52	1562.56	504.64	1348.24	687.8	3860.8		340.48	389.88	154.28	2409.2	98.04	304.76		176.32	2894.84	653.6	1494.16	335.16	1820.2		360.24	1382.44	654.36	2109	223.44	436.24		256.88	599.64	465.88	1038.16	480.32	153.52
	509.96	2870.52	401.28	1598.28	994.84	3169.96		131.48	169.48	252.32	166.44	882.36	1415.12		395.2	971.28	378.48	551.76	810.16	2197.92		367.84	1236.52	257.64	178.6	104.12	1789.04		81.32	11003.3	110.2	686.28	209	2042.88
	338.2	2308.12	77.52	2274.68	721.24	153.52		1400.68	69.16	212.04	204.44	156.56	928.72		234.08	1431.08	228.76	956.84	3891.96	2564.24		389.88	2507.24	202.92	2616.68	365.56	1461.48		109.44	1590.68	370.88	317.68	923.4	266.76
	815.48	2217.68	455.24	978.88	190.76	513		343.52	2143.96	676.4	158.08	135.28	484.12		260.68	1558.76	359.48	3619.88	218.12	1936.48		243.96	1548.12	468.92	1410.56	1308.72	4686.16		2278.48	1242.6	267.52	307.8	164.92	3923.88
	4660.32	2663.04	303.24	1113.4	1130.12	2397.04		227.24	415.72	168.72	291.08	88.92	133		433.2	383.04	1009.28	716.68	500.84	4012.04		409.64	1748	127.68	3037.72	92.72	1115.68		637.64	1098.2	360.24	2234.4	497.04	725.04
	101.84	3207.96	385.32	1532.92	1008.52	2600.72		235.6	436.24	203.68	196.08	437.76	86.64		415.72	2404.64	1431.84	2466.2	116.28	2115.08		132.24	675.64	162.64	911.24	277.4	1738.88		415.72	525.16	275.88	294.88	365.56	684.76
	366.32	811.68	573.8	931	791.92	797.24		180.12	302.48	1260.84	254.6	189.24	253.08		516.8	189.24	2485.2	2914.6	501.6	923.4		369.36	1156.72	410.4	2818.08	430.16	173.28		426.36	1497.2	449.92	148.96	335.16	570
	636.88	747.84	1297.32	1177.24	3433.68	1667.44		1138.48	215.84	209	223.44	232.56	304.76		427.88	1700.88	181.64	2252.64	148.96	872.48		578.36	1419.68	155.04	1116.44	256.12	307.8		307.04	440.04	566.96	376.2	448.4	8021.8
	494	2064.92	871.72	2196.4	866.4	471.96		269.04	437.76	134.52	243.96	407.36	415.72		554.04	267.52	173.28	3631.28	196.08	1446.28		157.32	3559.84	653.6	3077.24	168.72	349.6		329.08	2580.96	1214.48	531.24	3539.32	207.48
	199.88	253.08	4141.24	4408	677.92	1861.24		215.84	223.44	91.2	170.24	143.64	172.52		133.76	1630.2	227.24	578.36	443.84	2651.64		208.24	1703.16	242.44	712.88	142.12	2163.72		294.88	756.96	1796.64	1123.28	284.24	3068.88
	338.96	2795.28	332.12	1963.08	641.44	2105.2		516.04	443.84	121.6	234.08	418.76	128.44		444.6	1499.48	460.56	695.4	912	1254		380	1355.84	3158.56	2096.84	95	993.32		266.76	2426.68	779.76	292.6	203.68	804.08
	240.16	1774.6	657.4	2659.24	820.04	1620.32		133.76	603.44	110.2	104.88	459.04	2920.68		339.72	881.6	1054.12	376.96	87.4	3578.84		170.24	1218.28	504.64	2696.48	184.68	383.04		203.68	946.2	680.2	228	199.12	1347.48
	335.16	1583.84	737.96	1790.56	405.08	2028.44		110.96	845.88	274.36	190	342	186.2		176.32	3876	193.8	1043.48	665	363.28		484.12	3144.12	198.36	653.6	203.68	763.8		116.28	471.96	144.4	2891.8	259.92	265.24
	664.24	2453.28	250.04	3500.56	699.96	2088.48		144.4	658.92	179.36	1288.2	98.8	677.16		571.52	611.04	152	2033	373.92	339.72		376.2	1273.76	338.96	2323.32	956.84	883.88		330.6	2500.4	101.08	208.24	398.24	495.52
	961.4	2461.64	699.96	3817.48	698.44	4046.24		160.36	127.68	318.44	465.12	136.04	188.48		547.2	815.48	597.36	2420.6	467.4	2369.68		737.96	3806.08	220.4	1581.56	415.72	872.48		393.68	543.4	136.04	189.24	214.32	1265.4
	500.84	1216	325.28	2701.04	441.56	2175.88		51.68	237.12	464.36	813.2	363.28	120.08		133	1767.76	307.04	586.72	446.12	2444.92		513.76	880.08	582.16	508.44	367.84	223.44		1474.4	1657.56	174.04	513	526.68	220.4
	733.4	1535.2	596.6	4594.2	288.04	2639.48		1716.08	299.44	221.16	242.44	1087.56	136.8		637.64	2850	2207.8	1241.84	769.88	3270.28		143.64	2844.68	617.88	2971.6	132.24	855		444.6	2368.16	528.96	858.04	413.44	243.96
	509.96	2575.64	604.96	766.08	566.2	5839.08		103.36	525.92	318.44	614.84	603.44	323		802.56	3589.48	1887.08	3435.96	246.24	585.2		157.32	1192.44	569.24	4047	433.2	3777.96		381.52	1916.72	549.48	305.52	219.64	1109.6
	179.36	3214.04	313.12	5646.8	592.04	1934.2		275.12	2384.88	1464.52	304.76	753.92	375.44		728.84	1969.16	829.16	814.72	272.84	934.04		525.92	3129.68	228.76	2844.68	127.68	1786.76		518.32	1074.64	1124.04	1016.12	115.52	585.2
	630.8	2492.04	521.36	1225.12	744.8	4502.24		294.12	212.04	116.28	380	107.92	192.28		424.08	453.72	344.28	2931.32	287.28	2558.92		167.2	4138.96	340.48	1240.32	82.08	935.56		188.48	1944.84	339.72	585.2	186.2	687.04
	458.28	1471.36	319.96	1474.4	500.84	2587.04		495.52	617.12	112.48	508.44	231.8	143.64		123.12	966.72	188.48	566.96	149.72	284.24		212.8	1900	1622.6	995.6	250.8	1353.56		427.88	1732.8	136.04	1694.8	256.88	1440.96
	197.6	2587.8	698.44	746.32	863.36	1257.04		253.08	872.48	877.8	253.08	123.88	2541.44		597.36	2627.32	486.4	813.96	225.72	532		581.4	612.56	528.96	8637.4	226.48	385.32		636.88	1048.04	582.92	440.8	248.52	546.44
	218.88	2115.84	280.44	887.68	752.4	804.84		265.24	1675.8	255.36	370.88	2055.04	418.76		420.28	2958.68	128.44	867.16	1475.16	1060.2		300.96	1205.36	2407.68	1337.6	102.6	906.68		459.8	701.48	107.92	560.12	195.32	279.68
	433.96	958.36	430.16	4228.64	338.2	1818.68		320.72	188.48	266	424.84	432.44	975.84		214.32	1346.72	925.68	3430.64	294.12	1695.56		166.44	1057.16	390.64	646.76	152	305.52		277.4	6506.36	94.24	257.64	94.24	1144.56
	522.88	1327.72	200.64	459.04	198.36	5122.4		210.52	228.76	305.52	409.64	164.16	210.52		4291.72	1738.88	310.84	1681.88	632.32	519.84		306.28	2414.52	1177.24	1825.52	335.16	737.96		552.52	2045.16	331.36	181.64	152	561.64
	425.6	2285.32	131.48	576.08	353.4	1621.84		96.52	689.32	258.4	199.12	95.76	178.6		138.32	724.28	1425.76	528.2	245.48	1454.64		773.68	4478.68	423.32	1479.72	160.36	1406.76		148.96	780.52	227.24	1156.72	131.48	284.24
	227.24	2025.4	433.2	1440.96	589	1414.36		213.56	1341.4	126.16	456	629.28	291.08		222.68	798	234.08	1398.4	238.64	5767.64		437	1450.84	619.4	2453.28	114.76	843.6		354.16	1571.68	1592.96	547.96	129.2	1134.68
	1097.44	528.96	274.36	2477.6	448.4	600.4		154.28	606.48	175.56	125.4	152.76	828.4		966.72	1713.8	227.24	877.8	1773.08	4100.96		597.36	940.12	235.6	3291.56	396.72	1513.16		243.96	3194.28	269.04	1081.48	177.84	422.56
	209.76	316.92	1364.2	2074.8	130.72	2454.04		199.12	583.68	281.2	304	471.96	440.04		948.48	498.56	311.6	418	274.36	3888.16		378.48	2353.72	4373.04	396.72	456	429.4		379.24	870.96	448.4	2190.32	162.64	1423.48
	266	4408	823.08	1247.16	394.44	3190.48		63.84	1788.28	320.72	493.24	402.04	244.72		259.92	1200.04	315.4	3724.76	984.2	1963.08		294.88	4723.4	881.6	2884.2	686.28	143.64		272.08	1741.16	494	1518.48	1693.28	271.32
	494	4704.4	124.64	469.68	750.12	560.88		172.52	152	254.6	243.2	391.4	166.44		523.64	2586.28	274.36	1083	412.68	810.92		278.16	2107.48	140.6	1691	196.08	893		495.52	1718.36	501.6	1361.16	375.44	340.48
	511.48	1647.68	114.76	1333.04	1209.92	1928.12		1108.84	242.44	216.6	319.2	671.84	356.44		215.84	3211.76	1033.6	1912.16	456.76	2000.32		269.04	1966.12	104.88	1695.56	158.08	477.28		304	133.76	161.12	330.6	682.48	593.56
	664.24	903.64	620.16	1502.52	297.16	12102.2		221.16	317.68	123.88	1139.24	211.28	133		139.08	1045.76	918.08	3135.76	240.16	1503.28		61.56	2517.88	243.2	3516.52	163.4	3429.88		158.08	1522.28	211.28	3166.16	266	313.88
	526.68	3993.04	1160.52	1116.44	171.76	5751.68		183.16	1187.12	544.16	1404.48	331.36	183.16		248.52	861.84	240.16	2469.24	405.08	3611.52		870.96	202.92	250.04	1291.24	916.56	1559.52		709.08	1166.6	118.56	1551.16	257.64	1037.4
	566.2	361.76	921.88	452.2	525.16	903.64		177.08	877.8	1056.4	371.64	119.32	941.64		164.16	1672	228.76	4492.36	1009.28	456.76		989.52	1464.52	130.72	722	608	768.36		144.4	618.64	295.64	139.84	297.92	568.48
	257.64	2561.2	231.04	3990.76	168.72	5760.04		136.8	307.8	202.92	1615	229.52	994.08		595.84	1454.64	167.96	1270.72	977.36	3098.52		128.44	2245.04	233.32	1459.96	144.4	3489.16		968.24	2504.2	371.64	511.48	237.88	1042.72
	607.24	3516.52	67.64	1887.08	363.28	1442.48		198.36	213.56	105.64	269.8	1004.72	407.36		955.32	3298.4	123.88	2387.92	332.12	1633.24		401.28	1070.08	132.24	2330.16	1149.88	214.32		237.12	5455.28	91.2	3006.56	322.24	284.24
	339.72	7140.96	579.12	3011.12	703.76	1135.44		557.08	282.72	142.88	384.56	214.32	446.12		347.32	2953.36	4173.16	1766.24	715.16	944.68		192.28	1542.8	560.88	1940.28	52.44	497.04		336.68	1029.8	281.2	911.24	290.32	604.96
	1033.6	1147.6	785.84	5774.48	145.92	384.56		1199.28	155.04	144.4	488.68	177.08	179.36		318.44	1437.92	836.76	1503.28	196.08	799.52		87.4	2854.56	243.2	2113.56	141.36	7380.36		143.64	3199.6	218.12	1767	107.92	123.88
	687.04	1146.08	916.56	2464.68	563.92	2268.6		92.72	999.4	345.04	243.2	360.24	145.16		623.2	864.88	1391.56	307.04	378.48	357.96		106.4	1324.68	240.16	2381.08	418.76	824.6		403.56	699.96	1772.32	641.44	250.8	2516.36
	697.68	4573.68	331.36	3230.76	487.16	2119.64		219.64	412.68	144.4	380	133	1018.4		149.72	2624.28	432.44	513.76	2560.44	2967.8		331.36	1687.96	139.84	851.96	377.72	1315.56		342.76	258.4	270.56	453.72	392.92	345.8
	357.96	1454.64	306.28	3203.4	707.56	2388.68		557.84	268.28	425.6	582.16	161.88	164.92		205.96	848.16	388.36	1465.28	152	2033		418	4197.48	88.92	1166.6	156.56	607.24		514.52	893	278.92	321.48	139.08	328.32
	630.04	1970.68	491.72	6047.32	862.6	1361.16		447.64	158.08	303.24	868.68	89.68	182.4		294.12	1038.16	691.6	5050.96	190	3461.8		296.4	864.88	178.6	1168.12	193.8	904.4		1248.68	202.16	206.72	4708.96	196.84	955.32
	522.12	3990.76	386.84	275.12	403.56	1969.16		537.32	463.6	292.6	325.28	98.04	918.08		201.4	2860.64	177.08	445.36	397.48	1557.24		736.44	1534.44	181.64	1143.04	693.88	3123.6		152.76	3169.2	310.08	146.68	175.56	775.2
	1488.08	1393.08	598.88	432.44	238.64	4070.56		124.64	145.16	612.56	339.72	93.48	835.24		836.76	1919	557.84	852.72	179.36	1777.64		247.76	3627.48	142.12	1007.76	129.2	240.16		764.56	389.12	329.08	2092.28	721.24	2966.28
	369.36	2873.56	676.4	4500.72	1414.36	2909.28		497.04	95.76	208.24	344.28	329.08	348.08		386.08	2442.64	329.84	1528.36	608.76	905.92		181.64	953.8	2437.32	1789.8	124.64	194.56		443.84	1537.48	272.84	1280.6	808.64	988.76
	1644.64	2460.12	223.44	3714.12	1717.6	7859.16		123.88	297.16	201.4	464.36	874	424.84		608	2656.96	1600.56	1986.64	367.08	3337.16		295.64	802.56	289.56	871.72	170.24	323		1181.04	2555.88	421.04	348.08	178.6	375.44
	213.56	2285.32	317.68	1136.2	407.36	1893.16		231.8	204.44	344.28	207.48	905.92	183.16		165.68	2810.48	134.52	3093.96	367.08	1039.68		231.8	2584.76	345.8	2350.68	1444	582.92		207.48	5312.4	421.8	212.8	129.2	329.84
	1348.24	2514.08	506.16	1723.68	610.28	1756.36		890.72	405.84	481.84	886.92	272.84	939.36		183.92	2063.4	160.36	312.36	166.44	2127.24		240.16	1515.44	218.12	1326.2	133.76	132.24		444.6	614.84	1790.56	186.2	63.08	1691
	270.56	499.32	303.24	1000.92	600.4	1400.68		488.68	429.4	103.36	592.04	271.32	725.8		471.2	2100.64	602.68	7803.68	202.92	2217.68		418	4787.24	213.56	1855.16	1285.16	1244.12		272.08	3040.76	346.56	361.76	186.2	284.24
	643.72	713.64	677.92	3291.56	490.96	4253.72		488.68	209.76	226.48	1817.16	234.84	431.68		366.32	843.6	641.44	3106.88	889.96	1196.24		446.12	1869.6	341.24	3648.76	2267.84	2400.08		259.92	1618.8	96.52	652.84	475	971.28
	1463	908.96	455.24	3961.12	694.64	2840.12		312.36	757.72	117.8	236.36	870.96	214.32		292.6	4256.76	158.84	1822.48	199.88	1427.28		1257.04	1794.36	128.44	2615.92	97.28	290.32		481.08	1370.28	3331.84	467.4	1395.36	448.4
	568.48	886.16	384.56	4600.28	1529.12	4849.56		267.52	167.96	810.92	272.84	135.28	306.28		138.32	2019.32	845.12	2482.16	332.12	1451.6		145.92	3803.04	937.84	1738.12	159.6	1240.32		1032.08	1380.92	143.64	386.08	148.96	461.32
	730.36	1266.92	462.84	3737.68	344.28	3853.96		183.92	405.08	646	171.76	127.68	163.4		150.48	743.28	300.96	2159.92	945.44	1646.92		354.16	3261.92	134.52	589	324.52	358.72		509.96	1205.36	219.64	1588.4	237.12	386.84
	169.48	959.88	1023.72	1300.36	2208.56	4474.88		567.72	218.12	133	195.32	1112.64	165.68		195.32	3035.44	250.8	2618.2	237.12	880.08		3978.6	2596.92	161.12	1055.64	152.76	203.68		236.36	5503.92	284.24	251.56	266	5962.96
	341.24	1604.36	1399.92	1900	1111.12	1161.28		199.12	287.28	308.56	300.96	319.96	174.04		358.72	951.52	445.36	1571.68	202.16	1474.4		509.2	784.32	217.36	1817.16	1069.32	583.68		205.2	889.96	491.72	1680.36	370.88	73.72
	364.04	1805.76	305.52	3126.64	410.4	4585.08		130.72	371.64	166.44	248.52	377.72	101.08		283.48	2960.2	2472.28	405.84	202.92	1099.72		251.56	2395.52	121.6	471.2	1659.08	984.2		63.84	1345.96	489.44	1672	818.52	524.4
	462.08	2083.16	354.16	3687.52	617.12	1833.88		256.12	207.48	99.56	170.24	157.32	772.92		749.36	2982.24	207.48	4579	595.84	305.52		355.68	2024.64	291.84	340.48	181.64	988		438.52	577.6	229.52	190	265.24	282.72
	199.88	1647.68	769.12	5126.96	945.44	4049.28		350.36	399	219.64	582.16	459.8	249.28		306.28	4308.44	386.84	4386.72	161.88	1766.24		176.32	1124.8	167.96	1332.28	915.8	617.12		375.44	2716.24	185.44	1047.28	225.72	1211.44
	423.32	921.12	889.96	3365.28	607.24	1000.92		223.44	310.84	1388.52	461.32	84.36	253.84		441.56	1767	1976	2102.92	260.68	995.6		432.44	1084.52	177.84	1051.08	67.64	181.64		251.56	2705.6	1034.36	756.96	500.08	252.32
	237.88	2171.32	654.36	2122.68	420.28	2506.48		275.12	354.92	155.8	377.72	162.64	633.08		695.4	3017.96	131.48	528.2	128.44	651.32		746.32	629.28	152	937.84	94.24	775.2		82.84	281.96	438.52	317.68	248.52	1638.56
	302.48	1817.16	512.24	3346.28	750.12	2982.24		311.6	1369.52	88.92	444.6	106.4	100.32		332.88	684	716.68	1495.68	349.6	2004.88		896.8	490.2	950.76	789.64	145.16	1503.28		176.32	2557.4	197.6	801.04	324.52	135.28
	1597.52	804.08	354.16	589	852.72	3459.52		314.64	367.08	126.16	486.4	52.44	1091.36		267.52	2859.88	415.72	6166.64	116.28	1565.6		861.84	2887.24	834.48	1408.28	241.68	225.72		491.72	2801.36	582.16	1228.92	437	475
	103.36	2206.28	663.48	1423.48	1073.12	776.72		245.48	242.44	153.52	596.6	240.16	134.52		343.52	1646.16	367.84	905.16	143.64	753.92		178.6	1672	235.6	917.32	345.04	2834.04		436.24	1017.64	769.88	1868.08	201.4	351.12
	1253.24	1729.76	1437.92	928.72	668.04	1600.56		174.8	929.48	600.4	1532.16	398.24	186.96		1418.92	1216.76	501.6	2270.88	180.88	2544.48		186.2	2327.12	315.4	1714.56	176.32	177.08		296.4	229.52	264.48	1130.12	165.68	544.92
	363.28	1621.84	646	592.8	820.04	5033.48		151.24	441.56	392.16	330.6	338.2	1208.4		169.48	2217.68	224.96	425.6	2793.76	3738.44		102.6	4128.32	361	515.28	50.16	418		506.16	1488.08	386.84	859.56	328.32	291.84
	398.24	1195.48	1136.2	1173.44	395.96	4955.2		331.36	373.92	186.96	3277.12	451.44	1161.28		242.44	1257.04	1129.36	1187.88	396.72	1846.8		123.88	1387	1745.72	1513.16	288.8	922.64		853.48	470.44	259.92	258.4	498.56	221.16
	583.68	1165.84	1012.32	371.64	3834.2	2349.92		361.76	251.56	170.24	250.04	375.44	658.16		346.56	1303.4	5731.16	783.56	1966.12	1712.28		487.92	1646.16	91.96	2045.16	617.88	275.88		384.56	2368.92	391.4	808.64	149.72	353.4
	683.24	1627.16	212.8	2892.56	128.44	2277.72		322.24	3673.84	176.32	220.4	281.2	1930.4		155.04	951.52	250.04	1105.8	98.8	983.44		158.08	1586.88	542.64	2071.76	558.6	3470.92		499.32	1395.36	765.32	234.84	131.48	838.28
	671.08	1542.04	113.24	1779.16	443.08	4028.76		161.12	607.24	512.24	152.76	198.36	487.16		240.16	1824.76	232.56	1734.32	145.16	342		400.52	2279.24	77.52	1292	139.84	585.2		274.36	1146.84	310.84	3488.4	347.32	1565.6
	443.08	1535.2	712.12	1076.16	708.32	3553		224.96	249.28	114.76	167.96	410.4	165.68		1494.16	1624.88	440.04	2799.08	290.32	2099.88		429.4	1731.28	152	685.52	170.24	756.2		120.08	3650.28	1535.96	5583.72	883.12	538.84
	1353.56	1160.52	424.84	3688.28	112.48	2668.36		612.56	84.36	240.92	310.84	158.84	468.16		214.32	1434.12	275.88	1495.68	401.28	1615		478.04	1114.92	484.88	533.52	409.64	550.24		518.32	727.32	327.56	386.08	582.92	842.08
	815.48	550.24	537.32	1250.2	978.88	2691.16		104.88	244.72	225.72	2348.4	91.2	580.64		4905.8	3297.64	976.6	526.68	167.96	1159		475.76	3676.12	334.4	622.44	93.48	936.32		277.4	3195.8	380.76	485.64	131.48	1155.96
	800.28	2272.4	370.88	753.92	215.84	1887.08		528.96	376.2	245.48	275.12	126.16	355.68		554.04	1242.6	2071.76	2026.92	215.08	1309.48		249.28	1079.96	194.56	4370	412.68	858.8		923.4	1046.52	99.56	437.76	300.96	483.36
	609.52	498.56	478.8	1475.92	314.64	3663.96		441.56	1206.12	197.6	893	636.12	609.52		377.72	1540.52	521.36	1651.48	356.44	763.04		111.72	2109.76	1032.08	1897.72	367.08	329.84		144.4	2132.56	242.44	481.84	684	185.44
	262.2	4508.32	768.36	945.44	908.2	1980.56		142.88	275.12	187.72	136.8	1085.28	148.96		401.28	729.6	402.04	1067.8	690.84	1374.08		335.16	2724.6	126.92	715.16	145.92	937.08		232.56	3727.04	287.28	385.32	162.64	107.92
	706.04	590.52	541.88	2074.04	221.92	2006.4		892.24	315.4	138.32	171	81.32	215.08		218.12	890.72	736.44	3819.76	321.48	2125.72		641.44	946.96	767.6	1036.64	114	2929.8		326.8	1149.12	165.68	1499.48	1117.2	454.48
	845.88	2262.52	101.08	1751.04	1457.68	1026		408.12	169.48	265.24	541.12	224.96	617.88		97.28	2844.68	344.28	721.24	273.6	2886.48		318.44	1390.04	444.6	388.36	95	106.4		251.56	1887.08	217.36	691.6	239.4	436.24
	1558	1332.28	588.24	886.16	1348.24	747.84		166.44	148.96	45.6	455.24	139.84	1569.4		207.48	2194.88	569.24	869.44	218.12	3811.4		560.12	3090.92	234.08	1415.88	164.92	1477.44		107.92	1919.76	205.2	611.04	221.16	1029.04
	582.16	8148.72	2289.88	1533.68	1649.96	3010.36		133	845.12	191.52	435.48	278.16	309.32		849.68	4293.24	155.04	549.48	253.08	1411.32		684	1230.44	174.8	453.72	256.88	471.96		151.24	253.08	193.8	2592.36	156.56	265.24
	71.44	1881.76	633.84	1811.08	252.32	2061.12		637.64	259.92	236.36	250.04	601.16	376.96		480.32	4495.4	116.28	589.76	410.4	799.52		351.12	2606.04	499.32	2062.64	1510.88	1704.68		350.36	960.64	271.32	142.88	250.04	350.36
	1175.72	3818.24	191.52	2515.6	517.56	2223		151.24	491.72	246.24	307.8	116.28	247.76		210.52	696.16	1248.68	1369.52	327.56	2618.96		278.16	970.52	485.64	2331.68	166.44	274.36		262.2	3630.52	372.4	346.56	194.56	4688.44
	1292.76	1181.04	862.6	1242.6	1298.08	261.44		806.36	624.72	151.24	833.72	409.64	1553.44		320.72	1606.64	490.2	765.32	778.24	3108.4		171.76	1747.24	435.48	565.44	184.68	297.92		424.08	627.76	307.04	1026	408.88	718.2
	1050.32	1064	709.08	687.04	501.6	2261		433.2	356.44	335.16	807.88	217.36	335.16		1573.96	874.76	234.84	807.88	251.56	4067.52		514.52	1213.72	283.48	510.72	145.16	368.6		101.08	845.88	753.16	1140.76	141.36	2621.24
	228.76	1653.76	95.76	3521.08	1404.48	1486.56		173.28	785.08	253.84	247.76	763.8	123.88		518.32	1826.28	754.68	1014.6	405.84	1678.84		211.28	1472.88	424.08	4654.24	181.64	1906.84		104.12	1076.92	287.28	408.88	89.68	1276.04
	230.28	1763.96	769.12	3540.84	552.52	2399.32		474.24	402.8	128.44	1787.52	193.04	133.76		656.64	1687.2	183.92	1687.96	229.52	3452.68		321.48	1934.2	408.88	3991.52	1000.16	567.72		334.4	452.2	220.4	1499.48	82.08	2061.88
	1426.52	1554.96	164.92	7533.88	486.4	3223.92		136.04	1159	494.76	502.36	217.36	241.68		357.2	1763.2	86.64	1808.04	1012.32	639.92		278.16	676.4	357.96	1261.6	658.16	383.8		142.12	570	137.56	373.16	412.68	309.32
	845.88	4488.56	330.6	796.48	694.64	1257.04		162.64	839.8	332.88	160.36	167.96	451.44		186.96	1761.68	423.32	1944.84	2134.08	690.08		195.32	3080.28	304	1666.68	194.56	2900.16		281.96	855	105.64	470.44	1035.12	96.52
	247.76	783.56	929.48	422.56	741.76	1976.76		67.64	226.48	1276.04	203.68	480.32	279.68		348.08	2634.16	1014.6	4022.68	196.84	1940.28		282.72	2191.08	206.72	3492.2	345.04	297.16		754.68	773.68	171.76	1375.6	221.92	1121.76
	148.96	6538.28	848.16	831.44	902.88	731.12		93.48	307.8	337.44	560.12	112.48	630.04		713.64	640.68	426.36	4862.48	447.64	785.08		243.96	1145.32	188.48	2910.8	1292.76	1604.36		178.6	1641.6	487.92	478.04	2257.2	937.84
	1087.56	3510.44	286.52	1982.08	417.24	2771.72		832.96	690.08	355.68	201.4	91.2	164.92		262.96	2181.96	264.48	1411.32	404.32	3878.28		326.8	614.08	273.6	1108.08	175.56	1146.84		2137.12	753.16	218.88	655.88	130.72	2140.92
	346.56	2043.64	386.08	2800.6	4607.88	3434.44		376.2	382.28	516.8	170.24	102.6	269.8		1377.12	2126.48	222.68	2425.16	251.56	649.04		259.92	4788.76	597.36	5787.4	108.68	5638.44		908.2	962.16	709.84	737.2	318.44	214.32
	602.68	1772.32	2701.8	2932.08	2159.16	333.64		226.48	116.28	139.08	398.24	211.28	110.2		465.88	1419.68	2332.44	816.24	1081.48	1504.04		156.56	846.64	494.76	1262.36	163.4	1343.68		411.92	2201.72	240.16	1013.84	1684.92	5460.6
	604.2	2114.32	766.08	1723.68	766.08	1022.2		710.6	272.84	155.04	245.48	170.24	165.68		617.12	1263.88	287.28	4084.24	418.76	438.52		105.64	1484.28	157.32	1293.52	128.44	1999.56		285.76	1618.8	314.64	278.16	148.96	255.36
	424.08	984.96	982.68	1861.24	67.64	685.52		3840.28	243.96	646.76	382.28	544.92	200.64		246.24	715.16	385.32	911.24	126.16	1871.88		464.36	5125.44	712.12	2971.6	129.2	525.16		914.28	4040.16	220.4	225.72	129.2	251.56
	60.04	589.76	123.12	1085.28	619.4	1853.64		191.52	1557.24	101.84	287.28	799.52	1186.36		453.72	1374.84	302.48	2150.8	146.68	1481.24		784.32	1979.8	484.88	1631.72	202.92	3584.92		684	2656.96	148.96	962.16	768.36	760
	812.44	3670.8	262.2	958.36	275.12	983.44		184.68	135.28	250.04	554.04	104.88	321.48		584.44	1512.4	299.44	519.84	209.76	910.48		778.24	1102.76	310.84	3244.44	924.16	680.96		200.64	694.64	553.28	1906.08	105.64	2980.72
	1618.04	355.68	1035.88	1338.36	496.28	4956.72		148.2	1493.4	149.72	118.56	199.12	395.2		675.64	3485.36	227.24	829.16	4024.96	4365.44		325.28	1010.8	457.52	481.84	187.72	924.16		1431.08	655.88	207.48	865.64	342.76	1938
	564.68	1422.72	558.6	826.12	596.6	3119.8		130.72	415.72	149.72	1105.8	70.68	645.24		146.68	1735.08	319.2	2796.8	107.16	3191.24		2856.84	2531.56	242.44	1252.48	104.12	1067.04		447.64	554.8	557.84	266	250.04	393.68
	571.52	1857.44	304.76	3596.32	1023.72	1852.88		532	790.4	342	205.96	208.24	402.04		525.92	2344.6	256.88	521.36	66.88	1682.64		516.8	1596.76	461.32	911.24	269.8	598.12		197.6	462.08	503.12	2286.08	215.08	2109
	151.24	2061.88	363.28	1279.08	1063.24	1690.24		109.44	1486.56	112.48	158.08	152.76	1376.36		158.84	1316.32	76.76	2324.84	176.32	3562.12		282.72	2913.84	885.4	5760.8	117.8	217.36		495.52	823.84	199.12	2796.8	269.8	449.16
	857.28	98.8	269.8	1387	1738.88	1915.2		209.76	222.68	1292	278.16	1478.96	965.2		202.16	4059.16	175.56	1839.2	295.64	1459.96		1094.4	2208.56	366.32	440.04	177.84	439.28		86.64	1112.64	294.88	477.28	213.56	230.28
	957.6	1602.08	896.04	2238.2	152.76	739.48		253.84	1284.4	443.08	424.08	132.24	972.8		354.92	2764.88	617.88	984.2	277.4	3433.68		864.12	845.12	250.04	2682.04	390.64	5336.72		459.04	1463.76	189.24	1057.92	117.04	622.44
	1323.92	746.32	547.2	1013.08	145.16	1162.04		115.52	1602.08	140.6	625.48	955.32	269.8		4395.08	1352.8	949.24	533.52	141.36	1308.72		531.24	1279.08	1062.48	2623.52	1108.84	179.36		359.48	1488.08	173.28	133.76	480.32	244.72
	565.44	1675.8	2405.4	2278.48	253.08	1504.8		174.8	259.16	151.24	231.04	120.08	204.44		1160.52	3516.52	155.04	2245.04	698.44	5428.68		201.4	1035.88	807.12	6368.8	919.6	274.36		456	574.56	243.96	142.12	76	853.48
	1499.48	2173.6	162.64	2867.48	438.52	1887.08		535.8	264.48	280.44	364.8	107.16	81.32		259.16	1004.72	297.92	1463.76	1330.76	886.16		3761.24	1537.48	760.76	294.12	146.68	1075.4		775.96	626.24	160.36	925.68	173.28	150.48
	522.88	1330.76	242.44	885.4	352.64	888.44		95.76	376.2	152	314.64	193.04	228		278.92	2573.36	116.28	2071.76	411.92	3411.64		345.04	4350.24	457.52	1387	120.08	452.96		1016.88	925.68	838.28	445.36	199.12	2688.88
	1574.72	1084.52	181.64	2017.04	565.44	3100.04		158.84	93.48	538.08	239.4	275.12	78.28		508.44	2135.6	212.8	2413	143.64	3234.56		307.8	3182.12	408.88	763.04	78.28	769.12		320.72	807.88	551.76	1769.28	983.44	1311.76
	399	2355.24	159.6	294.88	2903.96	2405.4		638.4	400.52	373.16	687.04	129.2	171		405.84	1302.64	291.84	6951.72	317.68	1633.24		422.56	1402.96	193.04	4186.84	2269.36	937.08		32.68	299.44	433.96	323.76	120.84	582.92
	587.48	570	173.28	2173.6	216.6	750.12		1121	239.4	310.08	475.76	218.12	361		600.4	3536.28	537.32	2607.56	461.32	2784.64		573.04	5068.44	468.16	1549.64	207.48	206.72		394.44	997.12	143.64	836	215.08	388.36
	189.24	1790.56	207.48	3776.44	722	7028.48		185.44	1407.52	201.4	2078.6	95.76	566.96		1190.92	1412.84	1398.4	2214.64	1555.72	1236.52		1468.32	1010.8	215.84	243.2	98.8	2493.56		359.48	1887.84	86.64	2347.64	235.6	386.84
	229.52	3287.76	782.8	2153.08	1374.84	1398.4		272.84	504.64	298.68	244.72	94.24	201.4		469.68	2495.84	162.64	1471.36	415.72	1443.24		444.6	4948.36	483.36	619.4	427.88	1802.72		247	1041.2	471.2	120.08	241.68	2477.6
	391.4	766.08	538.84	2080.88	1283.64	1650.72		682.48	740.24	145.16	1047.28	309.32	204.44		125.4	4485.52	156.56	1556.48	156.56	1383.96		302.48	1233.48	509.96	2817.32	424.08	952.28		268.28	1003.96	99.56	1165.84	250.04	395.96
	611.8	1017.64	774.44	3824.32	824.6	254.6		98.8	294.12	524.4	1242.6	735.68	238.64		4871.6	2381.84	1947.88	3597.08	197.6	57.76		289.56	2567.28	156.56	357.96	200.64	880.84		199.88	1640.84	819.28	153.52	229.52	151.24
	1734.32	1979.8	897.56	1025.24	798	1382.44		391.4	100.32	136.04	419.52	44.08	283.48		337.44	994.08	162.64	2099.12	623.2	2191.08		375.44	780.52	240.16	598.88	145.92	1065.52		320.72	2287.6	172.52	281.2	289.56	310.84
	471.2	399.76	275.88	2017.04	1060.96	3327.28		1064	309.32	208.24	304	66.88	4452.08		634.6	744.8	1125.56	2067.2	145.92	2761.08		85.88	635.36	1557.24	1229.68	1433.36	2794.52		415.72	161.12	2679.76	497.04	275.12	1925.08
	433.96	3677.64	2028.44	1877.2	1577.76	1366.48		379.24	172.52	405.08	111.72	91.2	614.84		357.2	6033.64	265.24	2469.24	1130.12	2118.12		535.8	2856.84	572.28	1416.64	228	234.08		169.48	528.2	224.96	406.6	557.08	559.36
	728.84	777.48	969.76	1528.36	350.36	2150.04		202.16	101.84	215.08	453.72	178.6	1013.84		285	4189.12	294.12	1586.12	253.08	2544.48		974.32	3101.56	250.8	1060.2	339.72	654.36		638.4	4740.12	459.8	406.6	498.56	1560.28
	2901.68	786.6	721.24	2878.88	164.92	2256.44		275.88	213.56	321.48	547.96	390.64	193.04		476.52	2100.64	128.44	1259.32	264.48	1738.12		544.16	1563.32	142.12	1186.36	198.36	1555.72		456	1140	276.64	3227.72	176.32	563.16
	619.4	1558	2060.36	1418.92	268.28	2600.72		311.6	181.64	323.76	370.88	128.44	3089.4		823.84	3553.76	212.04	661.2	314.64	1391.56		200.64	1114.92	634.6	2362.08	228	216.6		2365.88	1241.84	255.36	2381.08	88.16	163.4
	403.56	1542.8	1175.72	670.32	305.52	1957.76		107.92	466.64	2492.04	161.88	234.08	787.36		130.72	3819	589	2324.08	568.48	2211.6		1250.2	1053.36	315.4	1625.64	114.76	991.04		476.52	198.36	114.76	144.4	374.68	1231.2
	138.32	212.04	286.52	2035.28	591.28	280.44		677.92	300.2	289.56	191.52	1036.64	260.68		406.6	1736.6	1482.76	1678.84	893	328.32		136.04	1340.64	414.96	1255.52	487.16	2344.6		316.92	1877.96	524.4	754.68	729.6	1555.72
	1881	1681.12	698.44	4352.52	545.68	3719.44		283.48	310.08	378.48	532.76	231.04	741		383.04	925.68	213.56	6482.8	1162.8	1796.64		164.92	388.36	1067.8	3964.16	278.16	1855.16		1001.68	1524.56	1949.4	1282.12	129.96	254.6
	188.48	452.2	465.88	2678.24	425.6	1994.24		281.2	126.92	88.16	258.4	138.32	516.8		326.04	3694.36	503.88	311.6	2862.92	1832.36		116.28	2102.16	299.44	379.24	117.8	403.56		609.52	603.44	539.6	952.28	714.4	1025.24
	340.48	1052.6	284.24	2222.24	519.08	1966.88		337.44	283.48	41.04	484.12	205.2	192.28		524.4	298.68	173.28	1842.24	328.32	937.08		123.12	1980.56	342.76	433.2	247.76	950		360.24	234.84	497.8	1711.52	191.52	242.44
	196.84	1284.4	828.4	2068.72	501.6	2155.36		461.32	142.88	177.84	173.28	88.16	1101.24		1549.64	972.04	257.64	787.36	298.68	2207.04		516.04	1868.08	182.4	1098.96	63.08	374.68		203.68	2938.16	173.28	896.8	136.04	827.64
	250.8	563.16	139.08	1347.48	403.56	2884.96		104.12	278.16	139.08	600.4	95	894.52		148.96	1634	681.72	1003.2	183.16	791.16		1035.12	655.12	196.08	1142.28	211.28	417.24		240.92	290.32	144.4	1609.68	1153.68	161.12
	102.6	1111.12	706.8	2674.44	2286.08	1392.32		144.4	600.4	212.8	1866.56	209.76	345.8		594.32	1468.32	1023.72	818.52	573.8	2024.64		91.96	1100.48	413.44	839.8	474.24	575.32		455.24	1124.04	674.88	182.4	431.68	806.36
	618.64	1477.44	212.8	1593.72	2874.32	4217.24		120.08	1393.08	649.04	2321.8	411.16	310.84		692.36	3730.84	880.08	1229.68	354.92	858.04		180.88	1447.04	233.32	1174.96	99.56	186.2		199.12	354.16	343.52	192.28	193.8	315.4
	428.64	1728.24	1188.64	1193.96	887.68	1226.64		371.64	864.12	351.12	360.24	142.88	167.96		290.32	1402.2	1489.6	567.72	196.84	4252.2		260.68	1244.12	465.12	519.08	121.6	2138.64		291.84	688.56	287.28	414.96	2540.68	440.04
	529.72	1771.56	443.08	1516.96	942.4	1013.84		197.6	198.36	108.68	287.28	188.48	294.12		595.08	747.84	474.24	2340.04	198.36	880.84		785.84	1671.24	197.6	1643.12	237.12	2472.28		292.6	487.16	252.32	2235.16	655.88	4018.12
	670.32	2520.92	3871.44	3287	715.92	1397.64		684.76	91.2	642.96	256.12	183.92	212.04		117.8	6443.28	284.24	917.32	97.28	1625.64		144.4	720.48	638.4	3107.64	165.68	677.92		242.44	1475.16	331.36	1049.56	87.4	152
	131.48	1624.12	171	1694.8	760.76	2534.6		297.92	243.2	382.28	11824.1	32.68	156.56		251.56	1740.4	757.72	2294.44	364.8	2574.88		1455.4	1285.92	1377.12	2878.12	1784.48	706.04		270.56	1690.24	155.8	332.12	262.2	297.92
	500.84	1420.44	409.64	8834.24	80.56	4644.36		538.84	221.92	163.4	160.36	165.68	311.6		323	3162.36	601.16	3092.44	446.12	2398.56		651.32	2380.32	237.88	1770.04	228.76	205.2		167.2	433.2	95.76	206.72	115.52	469.68
	269.04	2029.2	354.92	1374.84	673.36	3173.76		143.64	139.84	253.08	307.8	139.08	289.56		357.2	982.68	167.2	759.24	133	3445.08		271.32	1032.08	161.12	2803.64	1098.2	367.08		326.04	209	295.64	136.8	394.44	2808.96
	706.8	970.52	1453.12	674.88	1659.08	3664.72		162.64	261.44	254.6	156.56	405.08	272.84		367.84	3217.08	855.76	2411.48	357.2	1811.84		377.72	1562.56	1081.48	598.88	161.12	1433.36		203.68	2843.16	207.48	1147.6	138.32	490.96
	981.92	814.72	132.24	4215.72	537.32	1834.64		655.12	1249.44	178.6	773.68	202.92	1978.28		579.88	1257.04	1325.44	2648.6	1943.32	4788		166.44	694.64	455.24	953.04	296.4	408.12		513	3025.56	272.84	3017.2	267.52	197.6
	477.28	5313.16	881.6	1834.64	637.64	2216.92		161.12	877.04	500.84	164.92	86.64	2850.76		118.56	1867.32	247.76	1085.28	141.36	1314.8		190.76	2789.96	214.32	3520.32	220.4	1060.96		427.12	2821.12	307.04	484.88	373.92	247.76
	207.48	817.76	465.88	673.36	1625.64	130.72		162.64	773.68	180.12	683.24	126.16	211.28		155.8	423.32	424.08	2017.8	491.72	2209.32		189.24	1382.44	471.96	1972.2	541.12	1643.88		105.64	511.48	140.6	330.6	196.84	1051.08
	231.8	3228.48	424.84	596.6	1234.24	1083.76		91.2	331.36	3565.16	225.72	333.64	155.8		324.52	724.28	832.2	433.2	240.92	1143.04		652.84	2208.56	344.28	2883.44	231.04	845.88		235.6	933.28	603.44	200.64	604.2	1029.8
	202.16	1035.88	614.84	3610	258.4	4437.64		157.32	104.12	165.68	229.52	162.64	303.24		1138.48	3920.84	475	3411.64	324.52	4016.6		427.12	1721.4	235.6	2003.36	95.76	409.64		136.04	3250.52	519.08	931.76	646.76	1266.16
	402.8	718.2	66.12	1651.48	788.88	897.56		785.84	718.2	725.04	412.68	185.44	433.96		133.76	722	797.24	3459.52	414.2	1661.36		359.48	1165.84	450.68	2916.12	399.76	1496.44		226.48	2727.64	387.6	952.28	193.04	854.24
	97.28	2403.12	775.96	1336.08	363.28	3218.6		703	155.04	153.52	607.24	280.44	266		278.92	2115.84	428.64	553.28	883.88	2561.96		328.32	781.28	760.76	1228.92	232.56	3018.72		560.12	2064.92	190.76	433.96	359.48	193.8
	632.32	605.72	239.4	4126.8	277.4	1725.96		204.44	909.72	138.32	1300.36	255.36	190.76		634.6	8483.12	279.68	1135.44	575.32	373.16		669.56	1875.68	228	1248.68	158.08	472.72		315.4	1640.08	148.2	886.92	781.28	441.56
	532.76	421.04	265.24	2538.4	551	1190.16		1247.92	164.16	174.8	84.36	343.52	934.04		177.84	1076.92	785.08	1339.12	79.04	2802.88		137.56	1567.12	114	500.84	342.76	287.28		178.6	2414.52	1012.32	1339.12	382.28	144.4
	1142.28	1248.68	810.92	7751.24	606.48	2471.52		160.36	620.16	134.52	1078.44	154.28	5559.4		168.72	3799.24	202.16	2166.76	380.76	1957.76		972.04	1811.84	437.76	1236.52	352.64	476.52		148.96	1317.84	930.24	181.64	147.44	380.76
	808.64	2695.72	90.44	2390.96	839.8	3035.44		421.04	579.12	491.72	696.92	103.36	181.64		200.64	1108.84	250.04	375.44	130.72	784.32		741.76	437	118.56	538.84	358.72	1102.76		274.36	302.48	236.36	1934.96	163.4	737.96
	218.88	1951.68	184.68	506.16	668.8	3911.72		138.32	736.44	168.72	461.32	498.56	228.76		514.52	821.56	187.72	4368.48	135.28	1330		557.84	6166.64	380.76	944.68	436.24	237.88		183.16	1203.84	223.44	599.64	212.8	619.4
	332.88	1299.6	220.4	1379.4	402.8	2160.68		138.32	672.6	351.88	944.68	278.92	141.36		784.32	2172.84	359.48	2346.12	883.88	9202.84		1105.04	1776.12	922.64	1243.36	151.24	3260.4		435.48	1288.2	536.56	1070.84	554.8	862.6
	908.2	2964	579.88	2736	154.28	932.52		591.28	227.24	287.28	345.04	279.68	82.08		684	2734.48	542.64	376.2	190.76	932.52		441.56	1919.76	361	1623.36	129.96	2897.12		95	850.44	199.88	152.76	295.64	364.04
	1312.52	934.04	1726.72	538.84	1086.8	509.2		200.64	250.8	327.56	119.32	297.16	153.52		174.04	2945	165.68	2027.68	192.28	2694.2		311.6	927.2	1112.64	2137.88	97.28	231.04		587.48	2540.68	175.56	503.88	244.72	722.76
	399	1709.24	444.6	1489.6	663.48	13568.3		709.08	226.48	267.52	402.04	723.52	831.44		595.84	1954.72	972.8	1779.16	547.2	1744.2		409.64	585.96	121.6	433.2	231.04	329.84		81.32	559.36	377.72	3801.52	246.24	249.28
	1200.04	2832.52	528.2	1109.6	566.2	682.48		159.6	546.44	149.72	218.88	258.4	149.72		180.88	5069.2	310.08	5259.2	2859.12	1739.64		250.04	1659.08	681.72	5713.68	397.48	408.88		418	1358.88	934.04	1199.28	698.44	427.88
	699.96	731.12	459.8	503.12	1062.48	7801.4		192.28	198.36	197.6	709.08	316.16	1145.32		224.2	1634.76	179.36	1364.2	205.2	1315.56		2336.24	474.24	788.88	498.56	274.36	191.52		419.52	2113.56	204.44	2106.72	218.12	2023.88
	486.4	1439.44	361	2805.92	636.88	3668.52		573.8	404.32	276.64	527.44	114	278.92		919.6	3651.8	704.52	1893.16	620.16	2167.52		190.76	2938.92	247.76	2533.08	314.64	1111.12		327.56	3591	283.48	370.12	554.8	3350.08
	1855.92	3226.2	338.96	4188.36	399.76	1910.64		117.8	293.36	213.56	196.84	220.4	178.6		235.6	3397.96	628.52	1562.56	555.56	1383.96		598.12	1674.28	518.32	2665.32	421.8	1400.68		174.8	211.28	209.76	822.32	373.16	2522.44
	381.52	7628.88	918.08	3034.68	586.72	965.96		389.88	439.28	1257.8	316.92	383.04	175.56		298.68	580.64	199.12	4344.16	477.28	1105.04		1087.56	2625.04	94.24	1272.24	452.96	2863.68		606.48	1527.6	353.4	1497.2	256.12	2451.76
	1022.96	3352.36	630.8	3537.04	2264.8	3289.28		262.2	2920.68	92.72	731.12	285	684.76		467.4	1578.52	237.12	480.32	369.36	2559.68		757.72	2415.28	239.4	8007.36	418.76	638.4		201.4	816.24	1523.8	444.6	239.4	775.2
	351.12	3404.04	373.92	1611.96	202.16	2264.8		157.32	2820.36	152	535.8	780.52	820.04		615.6	1594.48	207.48	3375.92	346.56	2415.28		155.04	994.08	91.2	1337.6	161.12	969		434.72	1470.6	79.04	570.76	136.04	196.08
	214.32	3036.2	1266.16	1571.68	611.8	506.16		387.6	202.92	473.48	1456.16	89.68	208.24		228.76	1512.4	129.2	2063.4	99.56	690.08		459.8	759.24	304	1260.84	302.48	1285.92		628.52	362.52	130.72	351.88	614.84	447.64
	665	1194.72	200.64	1146.08	462.08	3429.88		948.48	531.24	134.52	202.92	174.04	899.84		336.68	2871.28	1305.68	1476.68	273.6	2244.28		367.84	542.64	731.88	794.2	641.44	475.76		440.8	357.96	238.64	1902.28	167.96	446.12
	406.6	444.6	435.48	555.56	836	2451		147.44	544.92	130.72	281.96	327.56	949.24		194.56	1722.16	260.68	1564.84	117.04	1812.6		301.72	2489	400.52	538.08	69.92	1622.6		230.28	3188.96	228.76	2127.24	198.36	455.24
	737.2	1745.72	356.44	1939.52	515.28	1706.2		265.24	554.04	384.56	307.8	214.32	1335.32		641.44	988.76	255.36	1226.64	529.72	2869.76		109.44	1212.2	373.16	577.6	194.56	722		886.16	1628.68	792.68	1447.8	170.24	290.32
	141.36	3164.64	296.4	3009.6	595.84	1957.76		201.4	193.8	333.64	863.36	620.16	152.76		292.6	1368	206.72	4672.48	92.72	2269.36		188.48	1877.2	704.52	3727.04	97.28	1098.2		535.8	1561.8	289.56	351.88	179.36	4859.44
	1039.68	1100.48	1335.32	1120.24	452.96	408.88		238.64	218.12	115.52	218.88	288.8	126.92		111.72	548.72	1012.32	2587.8	161.88	1587.64		479.56	1956.24	863.36	1352.8	427.12	572.28		1089.08	671.84	198.36	839.8	562.4	148.2
	190.76	2033	310.08	1195.48	52.44	3648.76		199.88	450.68	118.56	431.68	147.44	265.24		110.2	1261.6	568.48	2375	255.36	2011.72		580.64	1124.04	346.56	213.56	237.88	471.96		376.2	2156.88	532.76	2359.04	134.52	155.8
	151.24	3548.44	616.36	3040.76	1208.4	2134.08		161.12	136.04	297.16	364.04	920.36	194.56		246.24	687.04	2199.44	5533.56	562.4	3724		151.24	541.12	357.96	1401.44	367.84	3742.24		1797.4	1298.84	126.16	1287.44	484.88	629.28
	950	4946.08	384.56	926.44	100.32	959.88		208.24	463.6	377.72	559.36	665.76	180.88		1479.72	2235.92	247.76	8314.4	1512.4	2653.92		307.8	2587.04	433.2	1517.72	148.96	295.64		230.28	1507.84	455.24	1456.92	636.88	111.72
	196.08	2685.84	530.48	2561.2	589.76	2799.08		605.72	181.64	131.48	1687.96	144.4	153.52		437.76	3467.12	474.24	761.52	806.36	3492.96		260.68	1227.4	358.72	2127.24	117.8	808.64		251.56	578.36	402.04	627	190.76	334.4
	658.92	2983.76	752.4	2119.64	1260.84	2099.12		216.6	154.28	95.76	73.72	183.92	532.76		1175.72	1350.52	371.64	281.2	120.08	1826.28		161.88	847.4	1255.52	705.28	293.36	950		124.64	2492.8	231.04	285.76	125.4	918.08
	984.2	2517.12	677.92	4706.68	620.92	4880.72		469.68	470.44	107.16	209.76	1426.52	520.6		406.6	2860.64	303.24	8490.72	222.68	1622.6		631.56	2007.16	221.92	2388.68	117.8	560.12		219.64	411.16	242.44	848.16	251.56	1190.16
	388.36	380	373.16	4796.36	840.56	3740.72		202.16	1586.88	297.92	405.84	199.88	379.24		358.72	1007	128.44	108.68	224.2	1808.04		478.04	1078.44	1266.92	2121.16	724.28	1224.36		417.24	1046.52	465.12	2058.84	1069.32	252.32
	702.24	1175.72	963.68	2806.68	345.8	1452.36		372.4	215.08	399	411.16	158.84	443.84		313.88	3637.36	158.08	1000.16	449.92	2403.88		237.88	849.68	432.44	726.56	541.88	931		140.6	328.32	820.04	1222.84	662.72	955.32
	596.6	1900.76	616.36	788.88	133.76	1438.68		438.52	104.12	241.68	504.64	142.12	227.24		54.72	1511.64	182.4	3026.32	161.88	2384.12		519.84	2795.28	505.4	1247.92	226.48	1154.44		227.24	1418.16	348.08	675.64	190	357.2
	1212.96	1898.48	341.24	2554.36	310.84	2317.24		478.8	197.6	350.36	605.72	460.56	789.64		1283.64	1417.4	301.72	2962.48	661.2	1207.64		282.72	1202.32	127.68	1204.6	270.56	704.52		925.68	399	632.32	199.12	89.68	235.6
	1459.96	1346.72	482.6	2751.2	782.04	582.16		501.6	174.8	604.2	196.84	85.88	321.48		1378.64	576.84	2758.8	1767.76	490.2	1719.12		297.16	1352.04	104.88	465.88	255.36	874.76		448.4	1475.16	125.4	129.2	161.88	408.88
	1113.4	943.92	373.16	2295.2	437.76	1688.72		189.24	566.96	482.6	292.6	250.8	162.64		1154.44	1065.52	582.16	1236.52	1938	1111.12		563.92	617.88	168.72	1142.28	315.4	1710.76		386.84	430.16	737.2	337.44	692.36	1335.32
	1219.04	779.76	165.68	2736.76	319.96	2453.28		186.96	377.72	671.08	454.48	126.92	162.64		1544.32	2507.24	588.24	1022.96	285	1833.12		327.56	2324.84	1118.72	1791.32	173.28	1391.56		321.48	935.56	501.6	197.6	189.24	116.28
	604.96	1054.88	379.24	1561.04	497.04	834.48		178.6	569.24	1079.96	1032.08	387.6	886.92		3346.28	2267.84	952.28	1269.2	152.76	1007		185.44	1176.48	186.2	727.32	285.76	1087.56		115.52	1640.84	390.64	1127.84	313.88	1189.4
	839.04	3172.24	371.64	1588.4	810.92	4080.44		75.24	365.56	112.48	477.28	93.48	1090.6		250.8	910.48	180.12	1818.68	117.8	895.28		238.64	2215.4	128.44	1808.8	88.16	212.8		1504.8	203.68	125.4	189.24	449.92	728.08
	133.76	175.56	166.44	512.24	990.28	4178.48		113.24	1025.24	144.4	275.12	105.64	242.44		566.2	1999.56	653.6	12751.3	802.56	1653.76		671.84	2105.96	319.2	1249.44	934.04	1020.68		160.36	1705.44	105.64	165.68	3893.48	877.8
	2212.36	1814.12	1093.64	1574.72	93.48	1266.92		227.24	337.44	79.04	413.44	566.2	238.64		196.84	2292.92	570.76	2732.2	151.24	1266.92		180.12	1359.64	90.44	970.52	288.04	6444.04		855.76	2397.04	561.64	1656.04	382.28	1919
	299.44	2578.68	295.64	816.24	2276.2	2270.88		360.24	1222.08	453.72	1006.24	51.68	1137.72		354.92	1797.4	625.48	566.2	688.56	2555.88		2376.52	1641.6	232.56	720.48	350.36	257.64		160.36	1468.32	1273.76	466.64	272.84	636.88
	945.44	2615.16	385.32	3192	551	1530.64		133	1057.92	175.56	97.28	285	204.44		204.44	892.24	621.68	2015.52	275.88	2053.52		221.16	1675.04	908.2	4157.2	310.84	554.04		415.72	8227.76	398.24	1862.76	275.12	709.08
	1117.2	370.12	190	7823.44	823.84	213.56		725.8	140.6	234.08	245.48	123.12	281.96		262.2	6904.6	1737.36	2529.28	734.16	1777.64		313.88	1490.36	145.16	2169.04	281.2	1374.08		746.32	1268.44	139.08	262.96	248.52	1415.12
	607.24	2710.92	1028.28	1324.68	365.56	1776.88		63.08	282.72	353.4	1513.92	276.64	161.88		286.52	3928.44	648.28	5473.52	398.24	1558.76		140.6	2815.04	342	3188.96	354.92	579.88		948.48	1040.44	202.16	908.96	387.6	1434.88
	1190.92	3104.6	625.48	736.44	628.52	589.76		112.48	339.72	420.28	97.28	106.4	216.6		101.08	2390.2	876.28	1063.24	478.04	2324.84		248.52	2029.2	845.12	1586.12	219.64	5436.28		152	2498.12	258.4	1315.56	414.2	493.24
	435.48	3137.28	2417.56	647.52	293.36	1093.64		625.48	285	202.16	1016.12	188.48	452.96		162.64	2030.72	428.64	878.56	3751.36	4139.72		318.44	1022.2	719.72	3333.36	167.2	1754.84		500.08	821.56	161.12	1714.56	122.36	196.08
	389.12	4791.04	1269.96	1166.6	904.4	2301.28		297.16	389.12	201.4	100.32	573.8	325.28		202.16	2269.36	359.48	1679.6	112.48	1130.88		391.4	749.36	177.08	8398.76	162.64	310.08		161.88	1894.68	548.72	101.84	211.28	281.2
	199.88	2879.64	934.04	3464.84	737.2	3562.88		335.16	421.8	134.52	270.56	384.56	199.12		215.08	1852.88	489.44	1130.12	135.28	2548.28		84.36	2039.08	959.88	1463.76	215.08	303.24		142.88	576.08	196.84	456.76	338.2	302.48
	618.64	1336.84	551.76	497.8	2361.32	1817.16		231.8	151.24	667.28	690.08	414.2	180.88		503.12	4799.4	484.88	493.24	345.8	1205.36		183.92	2094.56	1182.56	1332.28	358.72	1034.36		269.8	85.88	133	434.72	654.36	66.12
	708.32	791.16	724.28	4645.88	993.32	5130		248.52	346.56	399	408.12	209.76	190.76		1064.76	2987.56	408.12	1376.36	1111.88	2185		646.76	1542.8	155.8	1273	666.52	2102.92		680.96	3612.28	154.28	1567.88	164.16	689.32
	867.92	1205.36	943.92	561.64	1043.48	3336.4		396.72	271.32	132.24	1490.36	165.68	237.88		257.64	1285.16	284.24	662.72	154.28	2635.68		1452.36	4250.68	243.2	660.44	280.44	1786		328.32	4564.56	494	247	103.36	239.4
	124.64	1986.64	259.16	2765.64	458.28	5915.84		207.48	408.12	623.2	731.12	186.96	337.44		106.4	3191.24	599.64	3059.76	1395.36	4813.08		106.4	1759.4	612.56	1713.8	192.28	278.16		316.16	2441.88	267.52	332.12	442.32	1094.4
	582.16	2959.44	487.16	2067.2	1501.76	2771.72		62.32	411.92	562.4	420.28	177.08	236.36		171.76	1656.04	229.52	1146.84	88.16	1102.76		309.32	1944.84	120.84	375.44	182.4	2832.52		266	1056.4	313.88	541.12	136.8	1313.28
	428.64	1843	791.92	2542.96	1224.36	4294.76		479.56	237.12	392.16	104.88	242.44	389.88		256.12	1631.72	416.48	2418.32	269.8	2411.48		361.76	1140	1069.32	1465.28	382.28	975.84		440.8	319.96	145.92	822.32	163.4	1352.04
	389.12	1846.8	721.24	3505.88	909.72	3506.64		158.84	133.76	287.28	1529.12	169.48	2385.64		297.16	1888.6	968.24	4386.72	423.32	124.64		414.2	1347.48	515.28	1309.48	357.96	588.24		619.4	757.72	154.28	3280.92	161.88	181.64
	493.24	3533.24	520.6	1681.88	399.76	3717.92		229.52	233.32	129.2	108.68	201.4	98.04		1664.4	2385.64	207.48	673.36	801.8	891.48		736.44	1532.16	126.92	1203.08	133.76	646.76		283.48	4282.6	415.72	772.92	77.52	1578.52
	573.8	1814.88	1225.88	570.76	99.56	3783.28		125.4	514.52	167.2	253.08	874.76	90.44		1809.56	1048.8	633.08	1054.12	466.64	1459.96		82.84	1883.28	579.88	1186.36	655.12	158.08		316.92	1166.6	112.48	881.6	215.08	431.68
	1763.96	1108.08	1260.84	2660.76	405.84	4594.2		321.48	184.68	274.36	372.4	166.44	215.08		443.08	1640.08	228	1963.08	177.08	1487.32		133	1529.12	1305.68	867.16	462.08	5288.08		320.72	1680.36	959.88	608.76	230.28	424.84
	516.8	2701.04	196.84	3523.36	1216.76	4608.64		128.44	222.68	478.8	182.4	179.36	1800.44		250.04	2397.8	933.28	1547.36	119.32	1203.08		510.72	2899.4	267.52	2246.56	116.28	525.92		440.04	217.36	134.52	948.48	180.12	197.6
	879.32	504.64	382.28	979.64	275.12	2007.92		139.84	988	307.04	544.92	578.36	294.12		186.2	2205.52	551	295.64	947.72	88.92		353.4	4623.08	658.16	1367.24	215.84	3071.92		756.2	3928.44	158.84	483.36	201.4	4218.76
	265.24	1560.28	559.36	1551.92	4200.52	3873.72		138.32	125.4	152.76	126.16	150.48	3635.08		209.76	2464.68	304	880.08	1575.48	3093.2		722.76	6006.28	358.72	985.72	152.76	211.28		115.52	3055.2	435.48	801.8	782.04	440.8
	1129.36	4110.08	186.96	2062.64	706.8	2710.92		96.52	395.2	129.2	408.88	578.36	191.52		294.88	3277.12	198.36	4383.68	604.2	2472.28		544.16	1418.16	83.6	4229.4	133	1823.24		350.36	1190.92	226.48	988	270.56	834.48
	1134.68	4298.56	871.72	2975.4	943.16	2977.68		503.12	786.6	202.92	412.68	384.56	190		161.88	889.2	748.6	6726.76	121.6	2038.32		154.28	699.96	693.88	1012.32	528.2	944.68		326.04	1035.88	214.32	1112.64	120.08	885.4
	361	1981.32	787.36	1412.84	576.84	1551.92		178.6	189.24	270.56	253.08	236.36	138.32		160.36	216.6	399.76	4304.64	686.28	2173.6		221.16	1422.72	118.56	1403.72	234.84	1003.96		247	784.32	141.36	458.28	142.88	389.88
	297.16	1666.68	704.52	3253.56	1653.76	5931.8		462.84	1705.44	91.2	196.84	79.04	198.36		1198.52	1963.84	175.56	5196.12	481.84	506.16		85.88	1725.2	139.08	2372.72	194.56	1947.12		223.44	842.08	230.28	143.64	851.96	185.44
	1287.44	2330.92	515.28	1135.44	546.44	2829.48		632.32	120.84	277.4	307.8	445.36	300.2		157.32	2498.88	164.16	172.52	537.32	1868.08		831.44	2453.28	420.28	851.96	671.08	189.24		487.92	1222.08	334.4	1611.96	497.04	396.72
	657.4	2275.44	1599.04	871.72	449.92	3344.76		98.8	782.04	934.8	519.08	180.12	288.04		193.04	1015.36	160.36	1472.88	162.64	3971.76		56.24	2552.84	88.92	784.32	179.36	2697.24		119.32	482.6	558.6	401.28	74.48	244.72
	442.32	1770.04	155.04	706.04	129.2	7478.4		288.04	281.2	614.84	235.6	120.84	491.72		353.4	2106.72	557.08	1331.52	308.56	1747.24		274.36	1457.68	717.44	432.44	310.08	605.72		667.28	1342.16	128.44	324.52	74.48	105.64
	732.64	3597.08	110.2	1544.32	1089.08	3337.92		123.88	528.2	417.24	816.24	280.44	512.24		250.04	1079.2	1074.64	379.24	117.8	972.04		826.12	1273.76	358.72	2656.2	100.32	114.76		1583.08	355.68	248.52	3810.64	242.44	139.08
	262.2	1058.68	250.8	465.12	293.36	5681		310.84	323.76	503.88	566.2	252.32	966.72		105.64	5715.96	1098.2	3647.24	125.4	1342.92		601.16	3872.2	212.8	1541.28	135.28	469.68		588.24	6312.56	240.16	1491.12	380.76	278.92
	329.08	2229.08	749.36	1854.4	622.44	1740.4		272.08	346.56	692.36	817	123.12	214.32		680.96	1200.04	159.6	975.08	416.48	986.48		185.44	2220.72	348.08	3671.56	253.08	2656.96		149.72	3614.56	48.64	1177.24	329.84	4548.6
	197.6	1595.24	913.52	529.72	490.96	1416.64		299.44	246.24	455.24	727.32	589.76	281.2		344.28	1347.48	340.48	2001.08	141.36	4220.28		310.08	1339.88	356.44	2077.08	115.52	410.4		480.32	3270.28	146.68	685.52	268.28	855
	192.28	1978.28	297.92	692.36	186.2	495.52		155.04	285.76	432.44	936.32	229.52	202.92		486.4	3600.12	3958.84	1197.76	157.32	3549.2		260.68	1337.6	176.32	2036.8	158.84	456.76		293.36	1111.12	636.12	554.8	182.4	334.4
	1091.36	3222.4	1302.64	1372.56	120.84	2210.08		177.84	82.84	305.52	769.12	220.4	278.16		392.92	1022.2	161.88	2283.8	316.92	560.12		1599.8	1069.32	347.32	875.52	398.24	452.2		581.4	2797.56	147.44	1239.56	323	350.36
	960.64	1321.64	654.36	1155.96	591.28	801.04		319.96	399	110.2	296.4	177.08	208.24		769.12	1330.76	451.44	445.36	155.04	4575.2		541.12	538.84	5485.68	1053.36	482.6	442.32		382.28	3065.08	220.4	509.96	101.84	295.64
	348.84	1725.96	421.04	1534.44	234.08	554.04		522.12	313.88	171	310.84	238.64	966.72		301.72	611.04	118.56	2156.88	541.88	2455.56		544.16	743.28	1127.84	4240.8	1228.92	1229.68		1621.84	2461.64	614.84	385.32	304.76	153.52
	367.08	1336.08	453.72	701.48	310.08	807.12		456	676.4	217.36	645.24	204.44	538.84		558.6	2029.2	792.68	1308.72	926.44	1801.2		300.96	1162.04	900.6	351.88	335.92	69.16		338.96	643.72	312.36	1350.52	174.8	1892.4
	421.8	4351	1205.36	341.24	904.4	7269.4		154.28	1751.04	145.16	317.68	192.28	120.08		457.52	1985.12	206.72	1608.16	221.92	507.68		298.68	978.12	580.64	1087.56	190	331.36		760	1330.76	123.12	344.28	1169.64	187.72
	1947.12	1448.56	185.44	4983.32	289.56	1386.24		169.48	549.48	411.92	1871.88	262.96	209		114.76	2767.16	3815.2	731.88	314.64	1137.72		141.36	1156.72	510.72	1963.84	1687.96	2758.04		478.04	1288.96	281.2	462.84	151.24	159.6
	541.12	3576.56	779	2666.84	206.72	1134.68		430.16	322.24	237.12	490.2	266	135.28		211.28	1418.92	1108.08	1600.56	206.72	2298.24		506.92	1051.08	1754.84	3233.04	177.08	742.52		314.64	2272.4	240.16	1196.24	329.84	261.44
	743.28	2644.04	893.76	1877.96	1390.04	1490.36		195.32	106.4	168.72	266.76	199.12	278.92		395.2	2438.08	320.72	3659.4	234.84	1314.8		565.44	5281.24	418	810.16	151.24	382.28		1171.92	1896.96	864.12	3420.76	959.12	238.64
	658.16	337.44	6374.12	2167.52	216.6	2614.4		237.12	604.96	172.52	427.88	503.12	418.76		293.36	2705.6	311.6	1886.32	253.84	2178.16		104.12	2775.52	275.12	1532.16	250.04	2516.36		514.52	2115.84	384.56	528.2	2281.52	1584.6
	1356.6	1824.76	700.72	1135.44	234.08	6124.08		148.96	370.88	131.48	982.68	454.48	538.84		96.52	2304.32	323	3104.6	237.88	4484.76		405.84	1253.24	328.32	1863.52	613.32	263.72		266	2349.92	593.56	1174.96	163.4	630.8
	445.36	1393.84	418	2466.96	484.12	760.76		79.04	121.6	384.56	164.92	190	1727.48		193.8	1085.28	520.6	1469.08	736.44	887.68		367.08	1485.8	222.68	1875.68	350.36	1224.36		155.04	954.56	600.4	380	415.72	3421.52
	836.76	1456.16	345.8	5649.08	415.72	2033		933.28	716.68	120.84	140.6	196.84	663.48		207.48	1676.56	346.56	1836.92	285	1545.08		153.52	3170.72	199.12	274.36	601.92	3183.64		282.72	2333.2	312.36	1504.8	449.16	175.56
	212.04	1267.68	407.36	1704.68	333.64	2158.4		710.6	222.68	101.08	192.28	451.44	771.4		667.28	3363.76	468.92	141.36	650.56	1749.52		396.72	933.28	688.56	1827.8	223.44	1351.28		267.52	351.88	253.84	1285.92	231.04	259.92
	3622.92	2477.6	304	3029.36	2011.72	2538.4		840.56	214.32	141.36	2518.64	409.64	141.36		335.92	2906.24	745.56	2932.84	1008.52	1016.12		703.76	1319.36	129.96	1181.04	213.56	237.12		427.12	908.2	339.72	233.32	222.68	136.04
	351.88	735.68	867.92	1095.92	943.16	338.96		406.6	69.16	91.96	294.88	281.96	4974.96		430.16	1000.16	516.04	3701.2	619.4	1849.08		94.24	1545.84	104.12	1282.88	969.76	2482.92		646.76	258.4	101.84	940.12	217.36	754.68
	950.76	1120.24	407.36	2110.52	637.64	487.16		510.72	901.36	228.76	479.56	126.92	246.24		934.04	1633.24	2323.32	1900	209	568.48		137.56	1591.44	136.8	2259.48	145.16	352.64		228	891.48	120.84	442.32	243.2	1015.36
	321.48	543.4	945.44	1593.72	645.24	2114.32		177.84	217.36	857.28	195.32	129.2	249.28		726.56	5058.56	173.28	2427.44	523.64	1673.52		1491.88	2188.8	781.28	908.96	360.24	240.16		158.08	2680.52	268.28	304	259.16	506.16
	340.48	842.08	658.16	1639.32	846.64	770.64		455.24	335.16	402.04	121.6	114.76	400.52		807.88	922.64	469.68	632.32	187.72	3550.72		397.48	1734.32	193.8	2390.96	190.76	1818.68		429.4	601.16	142.88	3100.8	230.28	1139.24
	810.16	3416.96	459.04	709.84	2249.6	2958.68		208.24	1060.2	277.4	291.08	356.44	139.84		522.12	1172.68	788.12	1712.28	741.76	3327.28		739.48	1203.84	830.68	815.48	217.36	1518.48		396.72	2249.6	582.16	460.56	243.96	801.8
	1157.48	474.24	127.68	1776.12	278.16	5166.48		1783.72	313.88	116.28	321.48	137.56	447.64		249.28	1900.76	971.28	2051.24	159.6	1650.72		229.52	1769.28	186.96	506.92	231.8	652.84		2233.64	1556.48	808.64	614.84	216.6	891.48
	1415.88	5698.48	927.96	892.24	699.96	1242.6		240.92	237.88	668.04	269.04	440.04	525.92		308.56	4403.44	155.8	1660.6	129.2	3345.52		110.2	1428.04	1109.6	769.88	168.72	778.24		82.84	705.28	2117.36	1074.64	835.24	339.72
	343.52	1708.48	545.68	2928.28	376.96	1131.64		186.96	259.92	143.64	191.52	212.04	302.48		167.2	1352.04	357.2	1019.92	532.76	1003.2		202.92	1552.68	517.56	2002.6	123.12	408.12		410.4	4843.48	789.64	875.52	228.76	247.76
	164.92	1395.36	786.6	9894.44	1292	1751.04		158.84	304	253.84	309.32	301.72	564.68		101.08	306.28	216.6	354.92	653.6	1337.6		152.76	2381.84	215.08	4220.28	875.52	729.6		1121.76	1288.2	1149.88	1402.2	94.24	187.72
	478.8	736.44	731.88	611.8	501.6	2127.24		966.72	294.88	240.16	713.64	129.2	198.36		202.16	2437.32	332.12	1219.8	1070.08	1508.6		214.32	946.2	205.2	1037.4	138.32	670.32		413.44	571.52	437	386.08	110.96	208.24
	115.52	2041.36	337.44	3076.48	418	1821.72		281.96	1510.88	126.92	579.88	131.48	494.76		136.8	2516.36	462.84	1000.16	648.28	1975.24		427.88	947.72	104.12	328.32	420.28	1965.36		229.52	2219.2	738.72	1199.28	221.92	403.56
	393.68	2225.28	452.96	4750.76	658.16	3319.68		110.2	1178	108.68	270.56	250.04	215.84		1760.16	2166.76	623.96	2663.04	494	506.16		775.2	3546.92	625.48	364.04	125.4	1441.72		402.8	4347.2	824.6	2851.52	537.32	671.08
	634.6	1002.44	288.04	1422.72	388.36	1730.52		189.24	460.56	1278.32	1306.44	206.72	170.24		542.64	666.52	236.36	871.72	972.04	1776.88		484.12	1859.72	182.4	2821.88	304.76	924.16		405.84	2600.72	348.08	1533.68	135.28	312.36
	735.68	2382.6	177.84	1466.04	422.56	1653.76		807.88	684	262.96	494.76	270.56	275.88		67.64	2138.64	1682.64	1111.12	221.92	1354.32		172.52	288.8	783.56	1065.52	116.28	122.36		239.4	3787.08	768.36	424.84	1099.72	258.4
	1906.84	2163.72	1864.28	1565.6	1428.04	1393.84		745.56	1214.48	129.96	194.56	186.2	172.52		291.08	712.88	401.28	1311.76	187.72	2175.12		287.28	1801.96	694.64	2282.28	513	361.76		1069.32	784.32	216.6	1178.76	360.24	2827.2
	1614.24	4071.32	215.84	1975.24	708.32	1319.36		504.64	118.56	246.24	268.28	123.12	531.24		121.6	864.88	181.64	4475.64	2645.56	6402.24		246.24	5519.12	231.04	192.28	595.84	864.12		404.32	3288.52	341.24	855.76	190	2835.56
	542.64	858.04	791.92	1323.92	228.76	1601.32		146.68	228	132.24	3122.84	34.2	813.2		110.2	1077.68	154.28	473.48	171	1794.36		292.6	1320.88	2077.08	1803.48	114	4360.12		226.48	2393.24	227.24	508.44	252.32	265.24
	444.6	6502.56	277.4	997.12	117.8	2344.6		113.24	771.4	443.08	321.48	120.08	230.28		624.72	487.16	266.76	801.04	817	4972.68		102.6	4930.88	226.48	966.72	576.84	400.52		116.28	570	223.44	366.32	377.72	324.52
	468.92	1786.76	504.64	3854.72	468.92	1861.24		227.24	376.2	326.04	211.28	151.24	2280		381.52	888.44	1857.44	1072.36	154.28	925.68		293.36	1304.92	377.72	1769.28	215.08	363.28		306.28	2475.32	347.32	527.44	104.12	268.28
	988	3040	203.68	1238.04	741	3879.04		306.28	60.8	658.16	575.32	129.2	232.56		419.52	595.84	307.8	1827.04	151.24	1793.6		351.88	2042.88	894.52	478.8	86.64	913.52		673.36	938.6	284.24	1135.44	428.64	2949.56
	373.92	1228.92	516.04	2798.32	357.2	2818.08		233.32	211.28	224.96	259.92	454.48	73.72		1099.72	594.32	116.28	564.68	851.2	2947.28		889.96	1363.44	1529.88	2649.36	67.64	404.32		190	346.56	258.4	1026.76	214.32	327.56
	595.84	1411.32	1528.36	1577	1415.12	2676.72		839.8	1613.48	1776.12	674.12	301.72	280.44		376.96	6447.08	301.72	1469.08	166.44	5227.28		265.24	987.24	185.44	2266.32	701.48	684.76		431.68	516.8	427.12	2729.16	309.32	801.04
	49.4	4689.96	346.56	2824.16	1158.24	4702.88		165.68	311.6	2117.36	164.92	287.28	667.28		190.76	611.8	162.64	1795.12	279.68	4015.08		316.92	1447.8	783.56	2076.32	303.24	7324.12		205.2	2115.08	198.36	1792.08	157.32	1456.16
	294.12	6308.76	361	4143.52	601.16	2265.56		68.4	174.04	134.52	464.36	262.96	518.32		90.44	2396.28	1211.44	1061.72	269.04	1013.84		117.8	1855.16	282.72	4812.32	100.32	469.68		831.44	1417.4	222.68	256.88	1054.12	731.12
	456.76	968.24	2365.88	1253.24	422.56	2090.76		269.8	633.84	148.96	1784.48	145.92	109.44		348.08	2430.48	967.48	2295.96	196.08	1519.24		366.32	2067.96	775.96	2859.88	4578.24	611.8		1074.64	960.64	1174.96	216.6	127.68	1643.88
	1162.04	806.36	570	261.44	297.16	7254.96		436.24	654.36	125.4	399.76	170.24	237.12		371.64	659.68	164.16	1833.12	205.96	2140.16		1143.8	1413.6	144.4	747.08	383.8	326.04		129.96	345.04	212.8	281.96	668.04	3573.52
	1057.92	184.68	314.64	939.36	869.44	452.96		221.92	220.4	405.08	855	1141.52	945.44		244.72	3699.68	196.84	389.12	1608.92	2563.48		1117.2	319.2	211.28	2014.76	240.16	48.64		471.2	2246.56	243.96	177.84	216.6	914.28
	311.6	522.12	299.44	1166.6	1123.28	4375.32		320.72	976.6	557.08	186.96	389.12	443.08		163.4	1822.48	155.8	1259.32	421.8	2012.48		545.68	1637.8	393.68	774.44	2534.6	102.6		402.8	3356.16	200.64	355.68	843.6	1228.16
	684	717.44	2593.12	1377.88	2520.16	1134.68		177.08	1430.32	236.36	313.12	165.68	329.08		214.32	370.88	549.48	1281.36	224.2	883.88		285	886.92	172.52	956.08	262.2	616.36		670.32	1223.6	1173.44	2653.16	484.88	450.68
	412.68	1307.2	219.64	148.96	357.96	201.4		490.2	297.92	158.08	272.84	168.72	294.88		285	1784.48	225.72	1927.36	202.16	796.48		570	934.04	168.72	1996.52	212.04	1250.2		282.72	484.88	380.76	1893.92	1028.28	774.44
	269.04	541.12	1511.64	5160.4	357.96	1169.64		377.72	256.12	261.44	278.16	174.8	269.8		520.6	1178	166.44	423.32	493.24	2466.2		389.88	874.76	404.32	1984.36	373.16	286.52		380	611.04	266.76	1366.48	136.8	596.6
	483.36	2796.8	383.04	3075.72	1310.24	2665.32		94.24	1032.08	490.2	238.64	440.8	347.32		224.96	1558.76	443.84	2190.32	1006.24	537.32		704.52	424.84	397.48	1609.68	82.08	1526.08		124.64	2468.48	332.12	187.72	147.44	1060.96
	677.16	704.52	750.12	2859.12	675.64	3584.16		567.72	1400.68	202.92	158.08	212.8	820.8		889.96	282.72	841.32	1069.32	148.96	576.84		1120.24	291.84	345.04	1284.4	164.16	1270.72		278.16	1268.44	233.32	3974.8	331.36	397.48
	430.92	1580.04	385.32	3995.32	1256.28	1399.92		186.96	1478.96	990.28	272.84	218.88	683.24		162.64	2664.56	303.24	6157.52	193.8	1941.04		725.8	1720.64	987.24	4550.12	312.36	1698.6		255.36	2993.64	171	529.72	194.56	1431.84
	243.96	1357.36	607.24	668.04	135.28	1113.4		263.72	183.92	187.72	468.16	1501.76	237.88		789.64	7039.12	886.16	601.16	651.32	2490.52		103.36	380	273.6	1789.8	208.24	753.92		756.96	364.04	174.8	2321.04	100.32	271.32
	665.76	2087.72	1140.76	2084.68	236.36	2260.24		590.52	509.96	342	377.72	255.36	461.32		150.48	1777.64	165.68	1756.36	256.12	1699.36		175.56	2702.56	153.52	1136.2	361.76	1099.72		944.68	1767	599.64	76.76	308.56	227.24
	995.6	1453.88	1125.56	1020.68	313.88	3697.4		264.48	376.2	519.08	152	354.16	187.72		281.2	1845.28	211.28	3232.28	310.08	3511.96		407.36	2278.48	212.04	1867.32	513	576.84		1520.76	1489.6	69.16	1125.56	359.48	216.6
	594.32	1304.92	781.28	883.12	680.96	2143.2		411.92	189.24	319.2	190	220.4	717.44		1006.24	1300.36	332.12	4879.2	546.44	638.4		127.68	2325.6	414.96	337.44	860.32	152		240.16	1900.76	1010.04	345.04	125.4	314.64
	684.76	1640.84	1535.2	1657.56	577.6	2372.72		145.16	199.12	827.64	735.68	117.8	595.84		150.48	593.56	240.16	5985.76	158.08	1108.08		161.88	642.96	285	1271.48	393.68	199.88		207.48	1383.96	785.84	318.44	779.76	85.88
	273.6	736.44	806.36	2638.72	259.92	2394		262.96	335.92	180.88	213.56	210.52	675.64		864.12	145.92	386.08	1516.2	193.04	1173.44		156.56	332.88	238.64	1649.96	69.92	522.12		391.4	6228.96	120.84	1171.92	952.28	1220.56
	237.12	1830.84	349.6	4405.72	1846.04	791.16		227.24	807.12	983.44	357.2	133	186.2		560.88	2260.24	357.96	2757.28	769.88	2780.08		218.88	570.76	279.68	860.32	238.64	729.6		232.56	3909.44	219.64	449.16	311.6	690.84
	1111.88	2792.24	351.88	1001.68	370.88	2828.72		79.04	1362.68	84.36	178.6	2367.4	642.2		301.72	1276.04	620.92	1222.08	91.2	2169.04		304.76	756.2	750.88	2021.6	373.16	1014.6		182.4	1124.04	356.44	259.92	790.4	319.2
	196.08	2814.28	769.12	1503.28	629.28	6301.92		327.56	775.2	183.16	199.12	519.84	1468.32		887.68	3177.56	725.04	3201.88	114	584.44		80.56	2795.28	183.16	1909.88	373.92	975.08		746.32	2349.92	592.04	720.48	1263.12	719.72
	399	187.72	478.8	312.36	256.12	1956.24		148.2	148.96	481.84	377.72	391.4	115.52		813.2	218.12	171	1441.72	174.8	883.12		629.28	680.2	327.56	4295.52	197.6	2204		287.28	3066.6	1744.96	166.44	173.28	175.56
	99.56	2036.8	351.88	1381.68	372.4	1143.8		169.48	139.84	1074.64	1431.08	204.44	282.72		164.92	1049.56	198.36	4494.64	917.32	332.12		414.2	1076.92	870.2	3082.56	86.64	3704.24		248.52	2462.4	209.76	252.32	30.4	754.68
	612.56	1883.28	300.2	896.04	911.24	256.88		177.84	3901.84	171.76	2169.04	219.64	582.92		2060.36	1924.32	540.36	1781.44	416.48	1016.12		420.28	3302.96	89.68	354.16	163.4	128.44		493.24	1457.68	129.96	907.44	111.72	658.92
	179.36	1380.92	267.52	1434.88	595.08	751.64		250.04	332.12	459.04	574.56	112.48	709.08		143.64	1643.12	81.32	266	680.2	4920.24		2063.4	2222.24	280.44	1878.72	219.64	1004.72		839.04	702.24	106.4	231.8	1010.04	850.44
	858.04	1249.44	272.84	1238.04	598.12	2292.16		306.28	134.52	224.2	107.16	104.88	636.88		407.36	1694.04	278.16	1230.44	291.84	1430.32		278.16	1979.04	907.44	3876	256.88	1100.48		361.76	775.96	213.56	222.68	169.48	431.68
	340.48	3058.24	940.12	3280.92	1605.88	1304.16		407.36	650.56	993.32	418.76	157.32	300.2		235.6	7562.76	551.76	1800.44	210.52	2121.16		122.36	547.96	164.92	1155.2	194.56	676.4		368.6	2625.8	839.04	588.24	755.44	553.28
	547.2	803.32	229.52	886.16	181.64	1643.12		178.6	435.48	640.68	1136.96	313.12	294.12		438.52	817	842.08	1881.76	535.8	5404.36		295.64	1389.28	151.24	489.44	332.88	418		209	3356.92	632.32	744.8	624.72	996.36
	823.84	3079.52	456	1156.72	907.44	915.8		788.12	855	444.6	221.92	126.92	568.48		178.6	584.44	1054.88	4204.32	387.6	1852.12		307.04	3869.16	493.24	1438.68	319.2	361.76		304.76	1786	860.32	1041.96	228	170.24
	206.72	3094.72	296.4	3157.8	324.52	3955.8		218.88	242.44	931	296.4	394.44	522.12		467.4	2913.84	740.24	1659.84	1333.8	4905.04		74.48	621.68	978.12	1014.6	297.92	288.04		254.6	742.52	153.52	415.72	1463.76	756.2
	1819.44	3832.68	581.4	3103.08	661.96	1349.76		253.84	757.72	489.44	218.88	525.16	192.28		533.52	2059.6	950.76	2207.8	250.04	1199.28		421.04	899.08	220.4	314.64	152	390.64		628.52	513	131.48	713.64	590.52	241.68
	182.4	1404.48	1388.52	1966.88	1210.68	839.04		87.4	429.4	162.64	604.2	1344.44	127.68		167.96	2014.76	215.84	1329.24	441.56	3245.96		530.48	2045.16	176.32	3615.32	697.68	709.84		546.44	211.28	281.96	782.8	95.76	850.44
	430.16	7375.04	389.88	2295.96	1167.36	1798.92		298.68	497.8	147.44	362.52	107.92	343.52		1406	595.84	348.08	1183.32	576.84	1071.6		504.64	1484.28	2253.4	661.2	162.64	247		739.48	2194.12	136.04	348.08	100.32	668.04
	267.52	2466.2	99.56	2004.12	449.16	1794.36		460.56	211.28	182.4	677.92	162.64	123.88		316.92	316.16	624.72	1744.96	1307.96	1653		129.2	3503.6	179.36	205.96	153.52	1273.76		690.84	3118.28	487.16	476.52	1407.52	3257.36
	481.08	2718.52	1946.36	1908.36	576.08	1178.76		247	915.8	312.36	396.72	128.44	293.36		318.44	2263.28	211.28	1583.08	203.68	293.36		97.28	2143.96	276.64	2270.88	487.92	962.16		180.88	169.48	265.24	256.12	357.2	2665.32
	212.8	2987.56	411.16	1396.88	626.24	6679.64		237.88	489.44	398.24	2874.32	114.76	1548.88		248.52	2459.36	250.8	840.56	31.92	1267.68		322.24	578.36	133.76	2289.88	459.8	172.52		462.08	1529.88	283.48	942.4	1048.04	1121
	340.48	176.32	699.2	1808.04	790.4	373.92		205.96	187.72	137.56	1586.12	331.36	2314.96		500.84	2502.68	614.08	1426.52	547.96	2390.2		1250.2	1866.56	372.4	2317.24	247	2739.8		689.32	1883.28	279.68	786.6	587.48	469.68
	407.36	932.52	316.92	1761.68	183.16	1529.12		221.16	276.64	283.48	593.56	79.8	184.68		360.24	1915.2	231.8	2970.08	206.72	324.52		248.52	2096.84	473.48	971.28	1046.52	557.08		523.64	1934.96	275.12	1829.32	125.4	454.48
	326.04	791.16	253.84	1028.28	208.24	2671.4		183.16	418.76	139.84	287.28	211.28	356.44		920.36	743.28	330.6	2200.96	218.12	983.44		275.88	2345.36	231.8	2577.92	133.76	716.68		530.48	742.52	352.64	176.32	397.48	2466.96
	124.64	453.72	305.52	881.6	971.28	1169.64		240.16	408.88	1654.52	335.16	152	115.52		133.76	2410.72	213.56	1493.4	319.96	716.68		302.48	839.8	255.36	1226.64	234.84	298.68		421.04	649.04	1239.56	706.04	361.76	944.68
	238.64	217.36	361	1155.96	569.24	359.48		554.04	561.64	505.4	221.92	326.8	131.48		156.56	1663.64	981.92	5260.72	46.36	1103.52		708.32	2478.36	164.92	841.32	713.64	948.48		255.36	1547.36	557.08	4288.68	228	226.48
	844.36	2232.88	3737.68	1060.96	828.4	2658.48		224.2	865.64	120.08	1608.92	638.4	342		1012.32	4666.4	172.52	4135.16	1082.24	2622		515.28	1593.72	237.88	722	95	883.88		291.08	1867.32	680.2	693.12	164.92	456.76
	431.68	2335.48	139.84	4643.6	470.44	1086.04		296.4	360.24	116.28	1172.68	256.88	229.52		791.16	3173.76	2002.6	553.28	179.36	1104.28		108.68	1165.84	416.48	4613.2	186.96	2237.44		524.4	840.56	633.08	1339.12	782.04	1310.24
	180.12	1577	423.32	2834.8	342.76	2448.72		184.68	59.28	125.4	527.44	323	479.56		366.32	3775.68	129.96	744.04	175.56	2789.96		203.68	1338.36	211.28	708.32	811.68	874		241.68	950.76	218.88	2688.12	186.96	177.84
	476.52	3186.68	522.88	4273.48	570.76	1597.52		277.4	870.96	704.52	177.08	240.16	171.76		574.56	1373.32	1460.72	671.84	819.28	2441.12		1376.36	2023.88	240.16	1293.52	249.28	643.72		448.4	1121.76	180.88	130.72	456	142.12
	230.28	1180.28	1051.84	887.68	152.76	1104.28		114	503.88	65.36	2890.28	174.04	235.6		110.2	1789.04	410.4	452.2	443.84	2102.92		180.12	1706.96	136.04	1340.64	212.8	42.56		153.52	1082.24	117.8	1169.64	586.72	682.48
	712.88	1531.4	861.84	3188.2	204.44	2295.96		135.28	1234.24	150.48	516.04	103.36	1171.16		269.8	3323.48	3640.4	2859.88	114	1155.2		690.08	1447.04	3306.76	2112.8	240.16	409.64		571.52	1626.4	124.64	2010.96	140.6	1879.48
	377.72	1262.36	497.04	2322.56	1978.28	761.52		138.32	274.36	1290.48	136.8	418.76	906.68		949.24	2457.08	546.44	2681.28	421.04	2495.84		167.96	309.32	418.76	2794.52	946.2	1707.72		170.24	693.12	523.64	1463	235.6	367.84
	350.36	992.56	331.36	1241.08	465.88	3843.32		952.28	304	174.8	212.04	352.64	589		459.04	1222.84	364.8	1610.44	342.76	1184.84		646	1805	322.24	373.16	1002.44	139.08		332.88	835.24	300.96	2457.08	209.76	650.56
	378.48	377.72	3232.28	2140.92	196.08	767.6		474.24	303.24	831.44	989.52	266.76	318.44		1038.16	4697.56	146.68	1938.76	489.44	1076.92		266	574.56	1066.28	1216	408.88	1725.2		101.84	5854.28	226.48	1476.68	662.72	809.4
	462.08	2025.4	709.84	3195.8	2326.36	2403.12		1485.8	292.6	194.56	893	117.04	522.12		180.88	474.24	814.72	1377.88	3223.92	2301.28		2509.52	1515.44	313.88	925.68	1921.28	649.04		237.12	3005.8	180.88	339.72	151.24	687.04
	135.28	1832.36	801.8	5139.12	572.28	2088.48		183.92	161.12	159.6	224.96	82.84	1159.76		1062.48	2327.88	488.68	697.68	272.84	4087.28		616.36	826.88	76.76	694.64	1333.8	328.32		687.04	1532.92	746.32	60.04	139.84	581.4
	480.32	1466.04	153.52	6514.72	468.16	6010.84		177.84	241.68	215.84	91.2	89.68	217.36		91.96	645.24	2398.56	1659.84	970.52	864.88		278.92	2776.28	416.48	2311.16	356.44	244.72		394.44	807.88	307.8	1493.4	213.56	290.32
	1124.8	968.24	264.48	1819.44	509.2	677.92		275.88	213.56	219.64	78.28	472.72	351.88		2927.52	2042.88	488.68	497.8	202.16	406.6		69.16	1754.08	130.72	817.76	234.84	682.48		144.4	2239.72	332.88	1678.84	382.28	1982.08
	167.2	755.44	554.04	885.4	1636.28	2877.36		874.76	1480.48	979.64	517.56	169.48	807.12		1611.96	2808.96	279.68	5255.4	279.68	1896.2		284.24	1564.84	248.52	445.36	406.6	874		237.88	443.84	189.24	237.88	719.72	131.48
	608.76	4379.88	347.32	803.32	556.32	546.44		111.72	5071.48	336.68	203.68	144.4	484.88		238.64	671.08	423.32	1648.44	990.28	2516.36		378.48	550.24	147.44	1174.2	303.24	229.52		248.52	1660.6	456	973.56	269.04	746.32
	627.76	785.08	199.12	2793.76	779	1257.8		140.6	507.68	150.48	410.4	240.16	553.28		598.88	2624.28	369.36	5040.32	893.76	508.44		190.76	2591.6	637.64	975.08	147.44	1946.36		430.92	1874.92	415.72	310.08	883.12	249.28
	1316.32	1399.92	259.92	3155.52	765.32	4283.36		124.64	205.2	157.32	626.24	187.72	178.6		609.52	1206.88	116.28	1299.6	411.16	1782.96		312.36	1408.28	342	1822.48	256.88	289.56		242.44	1342.16	1713.04	283.48	117.04	639.16
	187.72	1897.72	804.08	1538.24	4690.72	725.04		268.28	2232.88	171.76	171	101.08	293.36		1401.44	2229.08	1181.8	1475.16	550.24	1352.04		106.4	1470.6	637.64	2266.32	297.92	379.24		500.08	1635.52	207.48	323.76	186.2	128.44
	380.76	1016.12	277.4	3046.08	408.12	862.6		154.28	315.4	830.68	157.32	98.8	186.96		182.4	3575.04	118.56	2627.32	130.72	417.24		583.68	1923.56	734.92	1552.68	107.92	269.8		652.08	731.12	199.88	198.36	156.56	3275.6
	268.28	731.12	184.68	1476.68	1575.48	2441.12		459.04	778.24	193.8	1276.04	50.92	71.44		452.2	2142.44	138.32	1245.64	277.4	1949.4		251.56	3343.24	173.28	544.92	261.44	2155.36		2231.36	1802.72	1135.44	2110.52	95.76	580.64
	784.32	1984.36	245.48	327.56	782.04	1440.2		136.04	264.48	185.44	854.24	593.56	724.28		807.12	2395.52	311.6	258.4	158.84	1542.04		121.6	2099.12	141.36	4717.32	512.24	778.24		395.2	3454.2	148.2	2572.6	300.2	585.2
	205.2	2072.52	617.12	4943.8	403.56	2054.28		294.88	294.88	541.88	338.2	446.88	657.4		293.36	1098.2	270.56	936.32	245.48	781.28		307.8	1022.96	693.88	1090.6	460.56	1243.36		1607.4	1052.6	127.68	2818.08	152	477.28
	1172.68	1767.76	835.24	2755.76	801.8	864.12		341.24	1352.8	686.28	585.96	152.76	252.32		830.68	1397.64	1598.28	2036.04	67.64	2014.76		299.44	696.92	290.32	1121.76	1455.4	3027.84		263.72	4207.36	261.44	1035.88	150.48	1271.48
	766.84	851.96	708.32	3022.52	380.76	4012.8		556.32	1248.68	1026.76	123.12	448.4	434.72		442.32	2204.76	1470.6	1456.16	293.36	662.72		119.32	618.64	171.76	2490.52	190.76	1362.68		396.72	1069.32	155.8	819.28	112.48	1057.16
	526.68	2016.28	564.68	2677.48	235.6	1931.16		245.48	163.4	95.76	316.92	200.64	74.48		278.16	1737.36	994.08	1830.84	546.44	1446.28		619.4	819.28	89.68	1238.04	212.8	4509.08		320.72	2485.2	986.48	328.32	190	697.68
	319.96	1736.6	578.36	609.52	828.4	1798.92		455.24	266	476.52	502.36	668.04	170.24		194.56	3454.2	262.2	1842.24	123.88	979.64		133.76	2870.52	380.76	2041.36	285.76	1351.28		669.56	1128.6	120.08	268.28	311.6	1266.16
	161.12	2036.8	262.2	974.32	440.8	1295.04		110.2	438.52	212.04	1005.48	79.04	1138.48		216.6	2089.24	193.04	1265.4	418	3641.16		575.32	1401.44	289.56	1364.2	247	696.16		1189.4	582.92	741	400.52	502.36	469.68
	587.48	3537.04	224.2	2639.48	677.92	1434.12		880.84	536.56	279.68	228	114	440.04		479.56	5886.96	481.08	3087.88	276.64	5563.2		578.36	1222.84	816.24	3469.4	526.68	346.56		129.96	1430.32	126.16	256.12	327.56	218.88
	1487.32	2202.48	388.36	2533.84	535.04	1339.88		97.28	173.28	218.12	164.92	209.76	361		243.96	671.84	1178	460.56	1130.12	3309.04		333.64	1461.48	1045	1709.24	254.6	2472.28		345.04	5148.24	532	353.4	131.48	974.32
	180.88	1662.88	671.08	2251.88	1010.04	1313.28		256.12	343.52	186.2	215.08	246.24	355.68		856.52	2070.24	3111.44	3019.48	3341.72	2542.2		140.6	2545.24	271.32	1016.88	213.56	725.04		214.32	1140.76	597.36	2211.6	152.76	673.36
	1247.92	5016.76	392.16	2502.68	383.04	296.4		113.24	221.16	193.8	357.2	231.04	142.12		420.28	1024.48	671.84	1935.72	873.24	1100.48		1001.68	2506.48	1715.32	4436.12	75.24	3513.48		248.52	826.12	704.52	926.44	261.44	254.6
	478.04	1314.8	1573.2	4710.48	1064.76	2313.44		253.84	681.72	103.36	305.52	202.92	551.76		434.72	2594.64	123.88	2123.44	2039.84	3982.4		539.6	1371.04	321.48	1378.64	126.16	290.32		333.64	3629.76	350.36	1278.32	148.96	582.92
	8056	2121.16	481.84	10548.8	2054.28	1692.52		172.52	201.4	158.08	329.08	141.36	231.04		422.56	1163.56	461.32	2131.8	608.76	2640.24		208.24	1646.92	139.08	530.48	1109.6	826.88		457.52	313.88	671.08	1181.8	66.12	426.36
	991.8	951.52	569.24	3906.4	384.56	3711.08		263.72	198.36	98.04	232.56	283.48	317.68		164.92	2329.4	181.64	4175.44	345.8	703.76		295.64	2296.72	685.52	1014.6	155.8	741		187.72	846.64	558.6	326.04	259.92	553.28
	561.64	1544.32	1349.76	665.76	602.68	3511.2		487.16	704.52	218.12	2233.64	1018.4	392.92		1643.88	1123.28	1249.44	1689.48	129.96	1526.08		922.64	4000.64	370.12	285	85.88	370.12		567.72	2310.4	183.16	1072.36	791.16	481.08
	274.36	5057.8	586.72	2666.08	500.08	2302.8		544.92	186.96	148.2	484.12	343.52	206.72		257.64	3467.88	215.08	1056.4	401.28	1833.12		1893.92	1457.68	210.52	961.4	235.6	485.64		389.88	677.92	222.68	1668.2	110.96	447.64
	317.68	1805.76	421.8	6884.84	248.52	475.76		434.72	336.68	212.8	142.88	171	601.16		498.56	1391.56	1390.8	2260.24	332.88	4195.96		97.28	3395.68	176.32	275.88	711.36	980.4		273.6	307.04	275.12	1019.16	85.88	2009.44
	319.2	2245.04	282.72	576.84	1102	4420.16		419.52	1466.8	164.92	1120.24	316.92	238.64		696.16	1621.84	790.4	4558.48	1095.92	1876.44		287.28	1522.28	400.52	1155.2	3815.2	406.6		659.68	1212.96	102.6	342	216.6	1069.32
	2023.88	2194.88	1101.24	1276.8	123.88	801.8		314.64	572.28	214.32	672.6	120.84	462.08		369.36	1450.08	332.12	510.72	329.84	2199.44		348.08	2591.6	48.64	1290.48	254.6	2522.44		122.36	446.88	127.68	501.6	582.92	1811.08
	198.36	610.28	538.08	2490.52	839.04	2222.24		176.32	1038.16	151.24	587.48	155.8	117.04		509.2	4763.68	343.52	2891.8	170.24	424.08		2183.48	1665.16	1997.28	1692.52	381.52	1203.08		345.04	206.72	224.96	170.24	118.56	615.6
	813.96	1763.2	378.48	838.28	737.2	1866.56		120.08	217.36	218.12	215.84	146.68	1024.48		649.8	2253.4	937.08	2490.52	932.52	3257.36		899.08	7457.12	209.76	3002.76	212.8	804.84		226.48	1146.08	205.2	386.84	159.6	294.12
	687.8	1701.64	690.84	2956.4	449.92	801.04		371.64	369.36	581.4	1375.6	126.16	140.6		311.6	3432.92	943.92	2305.08	123.12	697.68		187.72	3251.28	269.04	1007	194.56	1763.2		443.08	380.76	328.32	1329.24	241.68	239.4
	785.08	1444.76	1159.76	2590.84	369.36	1855.92		179.36	4168.6	179.36	629.28	151.24	486.4		186.96	1540.52	1206.12	769.88	763.8	3739.2		361.76	6336.88	615.6	914.28	91.96	1307.2		622.44	286.52	123.88	1197	240.16	825.36
	474.24	3412.4	125.4	1838.44	342.76	459.8		167.2	63.84	157.32	465.88	115.52	411.16		951.52	1577	624.72	747.84	159.6	1437.16		160.36	1922.04	598.88	4186.84	706.8	256.88		260.68	188.48	627.76	1440.96	114	854.24
	731.88	960.64	1212.2	1440.2	95	3225.44		2647.08	212.8	253.08	637.64	204.44	415.72		336.68	2791.48	156.56	397.48	149.72	1529.88		218.88	4423.2	159.6	176.32	93.48	1616.52		760	1299.6	140.6	180.12	211.28	2023.88
	1490.36	563.16	430.16	3155.52	1561.04	4452.84		123.88	452.2	528.96	231.8	385.32	280.44		289.56	209	7544.52	5174.84	302.48	3039.24		165.68	648.28	397.48	950.76	170.24	848.16		393.68	447.64	232.56	733.4	195.32	2523.2
	580.64	772.92	1273	1875.68	396.72	322.24		397.48	177.08	188.48	361	626.24	3526.4		264.48	1121.76	98.8	1745.72	391.4	2142.44		205.2	1813.36	242.44	2457.84	579.88	1469.84		478.04	2270.12	316.16	2094.56	392.16	2669.12
	368.6	1444	1098.2	948.48	269.04	1209.16		216.6	469.68	315.4	262.2	375.44	421.8		1579.28	929.48	334.4	1629.44	161.88	1826.28		912	1934.2	245.48	569.24	483.36	272.84		164.16	212.8	308.56	949.24	390.64	639.92
	823.84	752.4	405.08	937.84	984.96	488.68		238.64	486.4	72.2	117.04	2356.76	557.84		658.92	1603.6	468.92	3396.44	136.04	2435.04		305.52	2108.24	653.6	682.48	135.28	265.24		317.68	710.6	650.56	195.32	138.32	163.4
	415.72	2761.08	520.6	5728.88	431.68	1421.2		227.24	124.64	209.76	3166.92	207.48	243.96		385.32	3459.52	186.96	1118.72	77.52	1957.76		668.8	1206.12	118.56	1744.96	105.64	1054.12		232.56	1410.56	1178	836.76	169.48	813.96
	3097	1441.72	200.64	473.48	872.48	576.84		278.16	247.76	289.56	293.36	140.6	53.2		351.12	1225.12	873.24	1833.88	159.6	3527.16		186.96	1248.68	218.12	792.68	342.76	260.68		241.68	4254.48	240.92	563.16	114	248.52
	326.8	985.72	218.12	1547.36	1805.76	2124.96		173.28	731.12	314.64	145.92	484.88	379.24		115.52	2874.32	927.2	1756.36	136.04	1711.52		148.96	2725.36	341.24	1651.48	212.04	1146.08		179.36	6614.28	364.8	1298.84	323.76	1219.8
	179.36	1567.88	666.52	414.2	1010.8	3157.8		64.6	127.68	333.64	140.6	240.16	228		831.44	3866.88	125.4	572.28	389.12	1376.36		1769.28	2004.12	367.08	888.44	103.36	2220.72		589	689.32	617.12	404.32	123.12	338.96
	734.16	3726.28	326.04	2295.2	383.8	1031.32		188.48	694.64	461.32	318.44	704.52	464.36		1389.28	1539.76	921.88	2254.92	725.04	2696.48		630.04	645.24	337.44	2559.68	211.28	153.52		1361.92	1883.28	869.44	801.04	1024.48	286.52
	693.12	1167.36	1100.48	2061.88	759.24	3104.6		150.48	682.48	308.56	544.16	95	468.92		573.8	627.76	1563.32	750.12	801.04	1447.8		291.08	1358.88	156.56	1621.84	392.92	2556.64		131.48	1280.6	807.88	650.56	1729.76	623.96
	1281.36	3063.56	197.6	608	481.08	2546.76		419.52	427.88	281.96	165.68	212.8	301.72		370.88	899.08	462.84	2748.16	167.2	1699.36		169.48	1285.16	598.12	1095.16	423.32	550.24		651.32	6461.52	177.84	229.52	294.88	352.64
	566.96	2302.04	279.68	1000.92	311.6	1243.36		120.08	2299.76	567.72	201.4	436.24	261.44		991.04	2078.6	848.92	1095.16	336.68	1393.84		202.92	2964	810.16	380.76	294.88	2012.48		185.44	2399.32	383.04	1608.16	2169.8	659.68
	488.68	1879.48	348.08	1388.52	1294.28	919.6		463.6	351.12	297.16	299.44	299.44	111.72		1072.36	1849.08	239.4	1307.2	433.96	2971.6		902.12	1377.88	373.16	487.92	395.2	2004.12		462.08	1022.2	319.2	1365.72	152.76	357.96
	1404.48	3461.04	1359.64	2954.88	2232.12	813.96		64.6	199.12	207.48	343.52	198.36	173.28		782.8	1106.56	627.76	1214.48	1640.08	1184.84		158.84	1437.16	161.88	1195.48	211.28	655.12		362.52	1966.88	266.76	7995.96	317.68	297.16
	1830.08	1721.4	351.88	681.72	507.68	1599.8		270.56	161.88	256.88	338.2	216.6	1144.56		314.64	2372.72	267.52	796.48	2872.04	1884.8		280.44	1564.84	437.76	1078.44	269.8	1140.76		435.48	794.2	326.04	353.4	321.48	151.24
	446.88	978.88	145.16	2837.08	395.96	1215.24		336.68	228	253.08	1879.48	136.04	972.04		147.44	1440.2	228.76	2024.64	211.28	2384.88		225.72	1959.28	515.28	1131.64	117.8	259.16		196.08	2434.28	124.64	229.52	247.76	703.76
	623.96	1563.32	703	2229.08	587.48	2256.44		222.68	396.72	121.6	774.44	133	795.72		1131.64	2741.32	3880.56	2859.12	202.16	2264.04		298.68	1751.04	92.72	507.68	143.64	703		342	968.24	680.96	2375	310.08	696.16
	863.36	971.28	997.12	1798.16	430.92	3353.12		219.64	310.08	190	411.92	1242.6	964.44		364.8	2338.52	186.96	5352.68	231.8	444.6		367.84	2523.96	128.44	130.72	348.84	258.4		142.12	968.24	340.48	488.68	1003.96	661.2
	942.4	215.84	475.76	729.6	490.2	634.6		372.4	161.12	612.56	354.92	697.68	1622.6		149.72	1174.2	201.4	984.2	571.52	965.2		611.8	1605.88	640.68	236.36	133	424.84		206.72	1405.24	637.64	712.12	2475.32	2144.72
	217.36	1152.92	590.52	1844.52	924.16	1994.24		240.16	383.04	228.76	1297.32	283.48	602.68		256.88	1358.88	167.2	1133.16	161.12	2644.8		441.56	1244.12	563.92	2096.08	1113.4	889.96		350.36	1809.56	397.48	176.32	509.96	601.92
	272.08	4312.24	291.84	3218.6	877.8	3118.28		429.4	1121.76	120.84	399.76	126.16	3180.6		131.48	7155.4	307.04	1536.72	640.68	987.24		180.88	1034.36	222.68	1363.44	424.84	132.24		186.2	1098.2	773.68	1717.6	725.04	164.92
	1771.56	1570.92	291.84	1492.64	359.48	5462.88		79.04	802.56	391.4	388.36	104.88	522.12		268.28	2815.04	3412.4	3219.36	1143.04	2118.88		963.68	1188.64	136.04	391.4	390.64	3451.92		129.2	1180.28	1656.04	707.56	279.68	459.8
	731.12	2387.92	1146.08	1263.88	421.04	739.48		486.4	448.4	167.2	684.76	302.48	821.56		369.36	1352.8	192.28	524.4	932.52	870.2		343.52	2735.24	392.92	324.52	148.96	266		182.4	1293.52	936.32	1056.4	136.04	266.76
	864.88	2342.32	661.2	5257.68	214.32	3100.8		212.8	303.24	216.6	537.32	48.64	335.16		468.16	1779.92	378.48	1715.32	196.84	475		57.76	662.72	168.72	2129.52	99.56	305.52		706.04	5345.84	2088.48	1674.28	467.4	2829.48
	519.84	1399.16	671.84	1233.48	696.92	1831.6		81.32	292.6	2288.36	1005.48	197.6	556.32		1150.64	1976	131.48	1127.08	405.84	1453.88		2008.68	2010.2	425.6	192.28	199.88	242.44		202.16	1062.48	217.36	935.56	68.4	3233.8
	247.76	6157.52	574.56	4843.48	6007.04	2680.52		310.08	323	167.2	161.12	163.4	1238.04		143.64	2287.6	398.24	974.32	158.08	1539		82.84	1523.8	516.04	181.64	347.32	326.8		172.52	995.6	212.8	304	773.68	832.96
	614.84	1175.72	527.44	4800.16	560.88	817		237.88	88.16	162.64	501.6	216.6	158.08		230.28	2320.28	607.24	4585.08	214.32	3993.8		830.68	1419.68	235.6	741	585.2	143.64		1171.92	907.44	400.52	268.28	367.84	775.96
	1300.36	1043.48	1416.64	674.12	1970.68	396.72		38	191.52	185.44	517.56	252.32	511.48		166.44	1109.6	262.96	1721.4	191.52	967.48		897.56	1832.36	334.4	1040.44	221.16	934.8		153.52	1021.44	357.2	1814.12	277.4	1852.12
	304.76	1874.92	409.64	375.44	506.92	3617.6		244.72	345.04	183.16	262.2	160.36	133		262.2	1002.44	2938.92	2122.68	582.92	2362.84		383.04	2323.32	344.28	698.44	116.28	3264.96		407.36	744.04	183.92	360.24	296.4	589.76
	117.04	1704.68	637.64	979.64	483.36	1770.8		596.6	333.64	70.68	240.16	196.08	378.48		207.48	1943.32	339.72	1792.84	72.96	3114.48		348.08	1458.44	169.48	2663.04	114.76	769.12		266	1704.68	343.52	863.36	653.6	2761.08
	1032.84	2094.56	2060.36	1006.24	454.48	1816.4		200.64	233.32	662.72	240.16	294.12	231.04		1165.84	3224.68	155.04	861.84	139.08	1212.2		309.32	1314.04	4727.2	1525.32	170.24	629.28		177.08	2385.64	189.24	2759.56	190	615.6
	715.16	4414.08	202.16	2867.48	1431.84	649.04		335.16	293.36	91.96	919.6	546.44	173.28		463.6	717.44	2172.08	449.16	285.76	2492.8		257.64	4938.48	182.4	624.72	261.44	155.8		439.28	3796.2	450.68	491.72	154.28	258.4
	275.88	5548.76	786.6	460.56	522.88	3769.6		91.96	270.56	120.84	772.16	198.36	133.76		243.2	2197.16	205.96	2795.28	427.88	3920.08		286.52	1912.16	1246.4	1844.52	306.28	177.08		253.08	1216	183.92	1277.56	427.88	477.28
	671.84	1070.84	620.16	1166.6	544.16	861.84		390.64	795.72	275.88	110.2	156.56	2625.04		164.92	3831.16	280.44	2435.8	217.36	5737.24		382.28	187.72	379.24	1081.48	104.12	866.4		129.2	1065.52	3334.12	280.44	1118.72	808.64
	893	986.48	1749.52	1929.64	461.32	3275.6		183.92	760	365.56	266.76	124.64	959.12		217.36	1177.24	342.76	2101.4	80.56	2666.08		231.04	956.08	297.16	1505.56	323.76	540.36		440.8	2542.2	148.96	3363	62.32	1516.2
	420.28	472.72	1752.56	4944.56	275.88	2716.24		297.92	1492.64	446.88	186.96	183.16	129.2		190.76	2421.36	2614.4	1192.44	431.68	3610.76		304	1287.44	290.32	1462.24	113.24	196.08		276.64	2078.6	72.96	665	177.84	287.28
	444.6	3152.48	1436.4	4323.64	893.76	205.96		141.36	1183.32	154.28	174.04	268.28	336.68		140.6	274.36	101.84	529.72	69.92	1190.16		261.44	2539.16	368.6	367.08	275.12	341.24		607.24	1387.76	209	646.76	385.32	2339.28
	731.88	2390.2	492.48	1834.64	1069.32	749.36		151.24	314.64	126.92	485.64	957.6	525.16		1207.64	812.44	4370	1755.6	545.68	2239.72		584.44	2816.56	185.44	1308.72	402.04	260.68		199.88	2530.8	106.4	4804.72	175.56	381.52
	136.8	268.28	519.08	417.24	1144.56	1516.2		130.72	200.64	844.36	283.48	282.72	197.6		688.56	1626.4	1877.2	2226.8	400.52	364.8		356.44	2786.92	149.72	1045.76	752.4	1570.92		231.8	6827.08	202.92	715.16	60.8	1197
	422.56	625.48	1064	2321.8	1210.68	2427.44		182.4	1109.6	150.48	258.4	63.84	1206.88		446.12	1425.76	335.16	992.56	84.36	885.4		106.4	3248.24	421.04	1030.56	237.12	319.2		234.84	1172.68	102.6	1061.72	107.92	286.52
	502.36	352.64	591.28	3458.76	221.92	1345.2		209	368.6	366.32	398.24	509.2	162.64		511.48	3496.76	165.68	3026.32	450.68	7136.4		190.76	1273.76	190.76	868.68	2299.76	257.64		1706.96	684	288.8	113.24	145.92	463.6
	1551.16	1922.8	1209.92	656.64	1116.44	460.56		165.68	191.52	727.32	2163.72	779.76	293.36		287.28	877.8	140.6	2675.2	316.16	725.04		271.32	1076.92	266.76	948.48	231.04	886.16		250.8	604.2	569.24	4207.36	82.84	301.72
	958.36	2083.92	1234.24	924.92	644.48	8372.92		251.56	109.44	306.28	110.96	403.56	79.8		136.8	2099.12	1013.08	1771.56	158.84	3080.28		259.92	1187.88	300.2	1207.64	165.68	516.8		568.48	6627.2	163.4	954.56	231.8	195.32
	399.76	1514.68	237.12	1765.48	595.08	1765.48		654.36	451.44	56.24	491.72	87.4	333.64		746.32	630.8	598.88	1691.76	174.04	2440.36		373.16	405.84	3001.24	1005.48	131.48	1755.6		741	1906.08	1798.16	95.76	117.8	570
	551.76	4141.24	707.56	1610.44	2547.52	1532.16		295.64	278.92	129.96	245.48	93.48	458.28		579.88	1140.76	367.08	1089.08	555.56	5196.12		414.2	1158.24	174.8	2692.68	130.72	564.68		545.68	1029.8	399	497.04	388.36	546.44
	331.36	1676.56	1003.2	1676.56	428.64	2450.24		466.64	676.4	264.48	147.44	256.88	565.44		597.36	1353.56	702.24	1478.2	237.12	3024.04		541.12	1000.16	199.12	1221.32	639.92	174.8		202.16	623.96	2217.68	2584	467.4	798.76
	397.48	3060.52	1626.4	1986.64	699.96	6993.52		180.88	540.36	1079.2	318.44	132.24	153.52		255.36	2270.12	285.76	902.88	696.16	1311.76		193.8	858.04	532	2140.92	79.04	3474.72		399	2099.88	117.8	985.72	256.88	253.84
	180.88	5025.88	755.44	1148.36	1076.92	1112.64		212.04	652.84	384.56	590.52	364.8	226.48		82.84	3340.96	1181.04	1561.8	205.2	1558		416.48	1824	338.2	921.88	206.72	705.28		3023.28	1065.52	357.96	2309.64	204.44	3939.84
	1699.36	1165.84	471.2	519.08	385.32	2871.28		276.64	1059.44	556.32	148.96	136.04	563.16		1053.36	3011.88	1127.84	1522.28	102.6	1678.84		1162.8	746.32	152.76	342.76	345.04	578.36		434.72	457.52	802.56	336.68	72.96	280.44
	411.16	761.52	464.36	766.08	916.56	7058.88		611.04	3519.56	250.8	101.08	288.8	323.76		1320.88	2529.28	294.88	4457.4	221.92	1455.4		270.56	2022.36	85.12	1996.52	142.88	869.44		427.88	380.76	1271.48	885.4	446.12	643.72
	476.52	1181.04	503.88	1461.48	240.16	2592.36		259.16	1334.56	138.32	1007	490.2	338.2		96.52	3033.92	227.24	2124.2	66.88	1972.96		1497.96	2114.32	114.76	1558	192.28	1288.2		146.68	443.84	176.32	364.04	176.32	376.2
	433.2	114.76	402.04	5801.08	401.28	1485.8		191.52	196.84	172.52	308.56	253.08	211.28		147.44	1032.84	449.16	1586.88	495.52	1665.16		600.4	1991.96	3042.28	559.36	1327.72	6114.2		494	509.2	91.2	367.08	205.96	271.32
	623.2	4103.24	718.2	1072.36	981.92	3584.16		481.08	110.2	172.52	665	369.36	399.76		112.48	1496.44	343.52	1855.16	505.4	1279.08		560.12	1168.88	131.48	2881.16	261.44	591.28		72.96	2387.92	393.68	554.04	122.36	148.96
	1104.28	2527	219.64	2309.64	2599.96	2089.24		382.28	784.32	357.96	548.72	196.84	202.92		818.52	1190.92	121.6	1452.36	842.84	3277.88		725.04	1723.68	880.84	662.72	326.8	350.36		258.4	441.56	199.88	278.16	191.52	593.56
	355.68	2179.68	476.52	334.4	694.64	3127.4		223.44	477.28	88.92	221.92	347.32	174.8		167.96	1713.04	993.32	4281.84	171.76	3326.52		167.96	1497.96	790.4	3386.56	307.8	284.24		325.28	2528.52	99.56	268.28	145.16	1869.6
	907.44	4946.08	144.4	2204.76	585.96	2447.2		120.08	133.76	722.76	280.44	188.48	148.2		437.76	2341.56	363.28	3243.68	821.56	2453.28		245.48	1155.2	255.36	376.2	731.12	256.12		565.44	3783.28	255.36	1029.8	323.76	376.96
	390.64	2523.96	979.64	1748.76	1797.4	828.4		153.52	244.72	1117.2	490.2	631.56	764.56		1471.36	1574.72	724.28	183.92	1680.36	1713.8		307.04	2622.76	462.08	1038.16	903.64	2185		812.44	54.72	449.92	690.84	129.96	582.16
	274.36	1770.04	614.84	3081.8	501.6	1411.32		121.6	203.68	456	119.32	339.72	548.72		416.48	1720.64	408.12	896.04	544.92	1293.52		117.04	2138.64	1015.36	465.88	586.72	1850.6		148.2	2171.32	307.04	2441.12	275.88	454.48
	225.72	2568.8	541.12	1533.68	2265.56	3863.08		304.76	354.16	297.16	196.84	269.04	293.36		257.64	2684.32	284.24	1051.08	3999.12	1875.68		685.52	746.32	157.32	351.88	690.84	262.2		318.44	2737.52	248.52	339.72	819.28	308.56
	402.04	124.64	730.36	352.64	432.44	4631.44		161.12	387.6	187.72	365.56	105.64	335.16		82.08	3081.04	191.52	678.68	287.28	2143.96		304.76	1452.36	285.76	859.56	190.76	1729		253.84	2353.72	230.28	649.04	174.8	395.2
	548.72	786.6	1379.4	5665.04	1561.04	1004.72		227.24	275.12	1082.24	426.36	183.92	145.16		686.28	4275	300.96	5218.92	135.28	2717.76		500.08	2183.48	282.72	810.92	250.8	307.04		338.2	589	597.36	117.04	129.2	212.8
	637.64	513.76	321.48	2456.32	126.92	5245.52		148.96	294.88	336.68	229.52	243.96	167.96		262.2	2039.08	801.8	1236.52	352.64	1957		202.92	1261.6	362.52	3020.24	269.04	214.32		158.08	1014.6	357.96	516.04	1004.72	263.72
	1244.88	3546.16	299.44	953.8	902.12	1238.8		241.68	222.68	259.16	228.76	237.12	2164.48		828.4	2601.48	402.04	608	1333.8	1616.52		363.28	3165.4	1208.4	1697.84	129.2	2790.72		227.24	901.36	183.16	747.08	313.88	761.52
	314.64	1448.56	320.72	541.12	701.48	1739.64		122.36	107.92	105.64	167.2	547.96	420.28		257.64	3068.88	468.16	4785.72	673.36	1631.72		114	1250.2	212.8	3682.96	189.24	481.08		300.96	1476.68	128.44	280.44	2484.44	339.72
	373.92	3568.96	187.72	3432.92	502.36	1503.28		156.56	258.4	310.84	188.48	117.8	124.64		369.36	2452.52	167.96	976.6	747.84	2942.72		282.72	1770.04	321.48	1967.64	406.6	889.96		348.08	313.88	1072.36	750.12	184.68	230.28
	569.24	7183.52	85.88	1497.2	4232.44	1342.92		671.84	304	231.04	1179.52	105.64	856.52		420.28	3177.56	1777.64	2645.56	545.68	797.24		245.48	1082.24	89.68	1820.96	101.08	481.84		1003.2	395.2	443.84	1263.12	101.84	1376.36
	1210.68	1450.84	2169.8	1816.4	326.04	2051.24		50.16	506.16	862.6	1013.08	397.48	307.04		345.8	654.36	126.16	1136.96	428.64	2062.64		548.72	1862.76	107.16	1271.48	110.96	248.52		146.68	1620.32	269.8	2310.4	349.6	2083.16
	174.04	4518.2	286.52	1950.92	671.08	424.08		1192.44	227.24	2408.44	677.16	300.96	358.72		789.64	797.24	2606.04	5324.56	1295.8	3700.44		155.04	1030.56	202.16	4369.24	324.52	3200.36		253.08	4083.48	186.2	785.08	136.04	186.2
	312.36	2311.92	312.36	2292.92	212.04	4785.72		126.16	5133.8	359.48	226.48	154.28	4353.28		411.16	1826.28	1396.88	2963.24	579.12	4367.72		167.96	639.92	845.12	792.68	79.8	319.2		513	4207.36	129.2	547.96	463.6	228
	76	1919.76	189.24	2442.64	479.56	3865.36		380	1542.04	480.32	665	529.72	653.6		744.04	978.88	822.32	1241.84	671.08	1045.76		120.84	1254.76	158.84	1329.24	533.52	1247.16		364.8	1353.56	830.68	869.44	803.32	636.88
	435.48	1507.84	1067.8	2062.64	1924.32	742.52		580.64	348.08	522.88	229.52	199.12	304.76		633.08	3789.36	376.2	3983.16	287.28	632.32		421.04	653.6	136.04	2015.52	401.28	2693.44		304	597.36	490.2	110.2	269.04	999.4
	194.56	1998.04	193.04	3528.68	633.08	2040.6		180.88	849.68	150.48	268.28	71.44	243.96		216.6	3345.52	365.56	723.52	478.04	1201.56		151.24	1174.2	285.76	3114.48	286.52	369.36		436.24	326.04	792.68	973.56	208.24	208.24
	2020.84	1282.12	1399.16	1024.48	889.2	1095.92		742.52	394.44	886.92	753.92	258.4	95		1046.52	2729.92	312.36	1202.32	76	3692.08		253.84	1787.52	148.2	1895.44	427.12	414.96		171	1241.08	148.96	538.08	183.92	414.96
	522.88	1634.76	310.08	1276.04	808.64	4246.88		368.6	287.28	128.44	1797.4	1326.2	947.72		801.04	3328.8	114.76	1542.04	129.96	883.88		1489.6	594.32	520.6	747.84	293.36	930.24		690.84	855	2845.44	265.24	361	2194.12
	677.16	9168.64	499.32	1428.8	1012.32	2846.96		422.56	408.12	336.68	1376.36	491.72	215.08		710.6	2533.84	262.2	1372.56	106.4	729.6		461.32	650.56	903.64	201.4	76.76	1060.96		514.52	1734.32	300.2	420.28	520.6	1595.24
	841.32	1180.28	1290.48	2384.88	478.04	2872.04		1119.48	385.32	290.32	275.12	149.72	330.6		166.44	1727.48	196.08	2132.56	181.64	1751.8		249.28	1342.16	556.32	2314.96	184.68	705.28		808.64	11860.6	1298.84	199.88	819.28	184.68
	203.68	1197	346.56	511.48	2606.04	3025.56		468.16	238.64	642.2	1468.32	218.12	123.12		4442.96	3232.28	345.8	2859.12	377.72	2429.72		615.6	848.16	251.56	2337	249.28	122.36		1083	4453.6	816.24	196.84	361.76	1812.6
	804.08	2487.48	532.76	4288.68	1378.64	6231.24		198.36	455.24	1140.76	1102.76	281.96	145.16		491.72	1056.4	268.28	2743.6	154.28	1668.96		254.6	1948.64	132.24	1136.96	296.4	1132.4		178.6	153.52	293.36	880.08	1543.56	1972.96
	623.2	1518.48	468.92	3884.36	705.28	1870.36		390.64	205.96	252.32	323.76	526.68	516.8		411.16	2295.96	3087.88	886.16	330.6	813.2		269.04	3412.4	2407.68	691.6	243.96	437		180.88	303.24	201.4	1019.92	212.04	148.2
	349.6	1843	21.28	1298.08	495.52	9230.2		167.96	1027.52	255.36	405.84	218.88	281.96		139.08	4278.8	203.68	627.76	532	1175.72		268.28	1364.2	361.76	1422.72	621.68	320.72		743.28	1929.64	694.64	2887.24	124.64	2209.32
	144.4	2155.36	493.24	2106.72	723.52	2633.4		160.36	378.48	315.4	520.6	148.2	935.56		267.52	1007.76	728.08	557.08	142.88	727.32		633.84	2435.8	111.72	711.36	84.36	437		914.28	2751.2	1510.88	1019.92	231.8	890.72
	649.8	895.28	244.72	1358.12	474.24	1634.76		196.08	188.48	631.56	988	633.84	224.2		117.8	506.92	201.4	1598.28	757.72	5750.92		259.92	1288.2	794.96	431.68	112.48	1762.44		393.68	1524.56	119.32	867.92	310.08	151.24
	414.2	576.84	547.2	5537.36	761.52	612.56		362.52	214.32	88.16	794.96	687.04	313.12		172.52	567.72	708.32	763.04	237.88	3300.68		497.8	1489.6	311.6	256.88	123.88	470.44		190	532	764.56	2467.72	123.88	2248.08
	992.56	1631.72	268.28	1097.44	385.32	627		230.28	429.4	104.88	722.76	88.16	1076.16		546.44	479.56	252.32	1438.68	243.96	1883.28		152	1394.6	222.68	1612.72	159.6	106.4		85.12	1600.56	1153.68	522.88	281.2	549.48
	592.04	1913.68	864.88	704.52	2247.32	1423.48		326.8	1001.68	96.52	788.12	413.44	186.96		712.12	2156.88	155.04	2568.04	722	5678.72		84.36	1447.04	592.8	1972.96	272.84	117.04		443.08	1342.16	120.84	222.68	354.92	403.56
	162.64	486.4	248.52	1463.76	386.84	3273.32		328.32	863.36	190	3174.52	125.4	327.56		847.4	3058.24	544.16	919.6	238.64	354.92		151.24	1774.6	243.96	409.64	949.24	1570.92		427.88	1478.2	2019.32	2181.96	64.6	119.32
	262.96	1032.84	930.24	354.16	1083.76	655.12		697.68	1662.12	633.84	165.68	265.24	164.92		1718.36	1444.76	372.4	3442.04	791.16	2573.36		621.68	1072.36	145.92	630.04	335.92	978.88		677.92	1193.2	608.76	509.2	218.88	242.44
	531.24	3299.92	335.92	1560.28	528.96	1422.72		481.84	412.68	222.68	874.76	132.24	204.44		763.8	690.84	386.84	6500.28	528.2	879.32		304	1402.2	452.96	2542.96	212.04	1800.44		280.44	1431.84	136.04	978.12	443.84	1529.12
	1845.28	2659.24	1865.04	1454.64	617.12	960.64		167.96	288.8	672.6	183.16	326.04	185.44		598.88	783.56	164.16	3014.16	582.92	1866.56		414.96	3726.28	160.36	1582.32	39.52	1783.72		449.16	1722.92	151.24	337.44	148.96	2160.68
	539.6	927.96	122.36	5370.16	437	2088.48		205.96	505.4	103.36	193.8	92.72	3146.4		129.2	655.12	1263.88	3877.52	168.72	978.12		103.36	5650.6	4585.84	3370.6	436.24	376.2		728.84	710.6	687.04	450.68	158.84	473.48
	576.08	1454.64	93.48	690.84	737.2	4346.44		240.16	527.44	414.2	687.04	282.72	307.8		769.12	4327.44	277.4	1080.72	865.64	869.44		719.72	1285.92	256.12	524.4	408.12	1507.84		154.28	783.56	277.4	2188.8	74.48	356.44
	639.92	912.76	550.24	1472.88	984.2	2995.16		257.64	4468.04	435.48	241.68	256.88	316.92		288.8	2266.32	295.64	1079.96	427.12	2826.44		208.24	2060.36	136.04	660.44	90.44	1133.92		1038.16	867.92	247	304	100.32	94.24
	150.48	1546.6	240.16	1512.4	343.52	1229.68		161.88	232.56	239.4	64.6	93.48	406.6		680.2	5394.48	249.28	1833.12	66.88	1336.08		553.28	842.08	345.04	1641.6	85.88	108.68		459.8	260.68	559.36	824.6	624.72	6248.72
	1475.92	1130.88	1502.52	2442.64	611.8	466.64		152.76	772.16	813.96	1273.76	110.2	120.84		1183.32	1483.52	450.68	2360.56	107.16	4176.96		877.04	1527.6	199.88	1928.12	454.48	233.32		234.84	2020.84	469.68	3746.04	481.84	2927.52
	5069.2	2614.4	465.12	1976.76	396.72	1387		234.84	171	199.88	464.36	275.12	794.96		345.8	497.04	456.76	6299.64	186.96	3641.16		390.64	1006.24	2283.04	135.28	691.6	625.48		370.88	1271.48	142.12	392.92	284.24	1427.28
	572.28	1566.36	424.08	957.6	655.12	2557.4		123.12	434.72	113.24	513	134.52	264.48		864.88	2779.32	358.72	5501.64	203.68	1768.52		226.48	1163.56	331.36	1111.12	570.76	355.68		196.84	671.08	233.32	348.08	364.8	171
	950.76	1003.2	667.28	4105.52	567.72	3214.8		174.8	230.28	2483.68	186.2	210.52	341.24		139.84	6166.64	218.88	784.32	164.16	3176.04		458.28	623.2	405.08	1909.88	458.28	478.04		193.04	984.2	305.52	129.2	199.88	4347.96
	376.96	1022.2	658.92	1683.4	609.52	2551.32		134.52	862.6	126.92	919.6	872.48	242.44		775.96	549.48	680.96	744.8	196.08	2375.76		222.68	693.88	859.56	1314.04	234.84	408.88		370.88	5256.92	361.76	589.76	365.56	383.8
	826.12	1250.2	599.64	2495.84	266	1607.4		573.8	361	135.28	209	169.48	336.68		237.88	209	398.24	2700.28	545.68	1598.28		247.76	3165.4	266	3072.68	171.76	313.88		1626.4	2922.2	193.04	233.32	269.8	214.32
	301.72	2776.28	573.04	703.76	95	5234.88		319.96	171.76	176.32	210.52	175.56	696.92		462.08	728.08	91.96	1521.52	516.04	943.92		433.2	2810.48	842.08	979.64	106.4	997.12		511.48	965.2	758.48	795.72	538.84	1300.36
	506.16	656.64	341.24	2431.24	1026.76	1657.56		178.6	2606.8	251.56	286.52	119.32	931.76		763.04	4300.84	268.28	813.2	250.04	1523.04		543.4	1651.48	135.28	3609.24	88.16	281.96		152	496.28	1050.32	1883.28	140.6	359.48
	262.96	570.76	297.16	2166.76	256.88	2329.4		163.4	321.48	282.72	493.24	271.32	300.2		478.04	480.32	236.36	376.96	346.56	1177.24		733.4	1647.68	425.6	1743.44	196.08	673.36		479.56	1371.04	233.32	2224.52	202.92	226.48
	1037.4	2279.24	1004.72	2856.84	451.44	1572.44		171.76	1010.8	190	1066.28	174.8	231.8		348.84	1319.36	398.24	907.44	345.8	571.52		1637.04	1289.72	147.44	5370.92	1849.08	1009.28		433.96	2554.36	788.88	2232.88	409.64	339.72
	344.28	1459.2	798.76	1663.64	459.8	1364.2		512.24	655.88	154.28	829.92	95	459.8		343.52	1228.92	1003.2	733.4	283.48	651.32		184.68	1659.84	605.72	812.44	748.6	1237.28		152	1430.32	174.8	3683.72	177.84	904.4
	254.6	2930.56	482.6	1421.96	202.16	1953.2		425.6	540.36	338.96	416.48	402.04	272.84		471.96	1520	152.76	1213.72	251.56	3473.2		341.24	1216	127.68	833.72	216.6	4159.48		248.52	3733.12	206.72	3473.96	245.48	516.04
	1029.8	2737.52	1296.56	4304.64	341.24	3313.6		121.6	262.96	180.88	238.64	136.04	158.84		354.92	837.52	548.72	1377.12	250.04	2788.44		854.24	2121.92	307.04	300.2	136.8	238.64		249.28	1117.96	405.08	326.04	145.16	174.8
	377.72	1258.56	206.72	470.44	25.08	2170.56		377.72	985.72	341.24	851.96	102.6	167.96		294.88	1420.44	956.84	1044.24	96.52	1697.84		492.48	926.44	173.28	8499.08	247	1802.72		110.2	2422.12	366.32	1491.88	251.56	199.12
	567.72	506.16	182.4	1430.32	484.12	956.08		267.52	174.04	219.64	631.56	90.44	1023.72		703	1303.4	361	1840.72	241.68	3489.16		370.88	1035.88	208.24	1070.84	221.16	2811.24		2948.8	1390.8	182.4	253.84	339.72	381.52
	490.2	917.32	557.08	8966.48	1048.04	5585.24		165.68	237.88	215.84	2135.6	57	164.92		319.2	730.36	806.36	2322.56	95.76	614.84		342	2729.16	174.04	1053.36	131.48	237.88		386.08	1003.2	804.08	854.24	756.96	794.2
	506.92	3477	441.56	3695.88	1174.96	3035.44		92.72	905.16	95	150.48	319.2	272.08		3452.68	6463.04	342.76	480.32	505.4	4175.44		917.32	2783.12	1117.96	883.88	1012.32	1551.92		139.08	835.24	268.28	4222.56	359.48	2491.28
	428.64	1836.92	896.04	3854.72	166.44	1232.72		247.76	753.16	104.88	263.72	135.28	719.72		123.12	5715.96	500.84	3891.96	573.04	7545.28		689.32	2487.48	126.16	2260.24	782.04	342.76		389.88	214.32	104.88	253.08	180.12	399
	1185.6	4109.32	1129.36	1737.36	1146.84	1420.44		281.96	846.64	194.56	484.88	145.92	213.56		683.24	1746.48	518.32	2670.64	472.72	1206.12		261.44	1614.24	540.36	1425.76	120.08	545.68		220.4	69.92	2102.16	1043.48	181.64	7663.08
	461.32	2135.6	823.08	1583.08	186.96	1026		140.6	140.6	246.24	315.4	91.2	290.32		1214.48	1336.08	305.52	4015.08	208.24	1928.12		142.12	1808.04	287.28	2878.12	951.52	262.96		177.08	724.28	319.2	1684.16	3412.4	561.64
	816.24	1545.08	1829.32	2466.2	377.72	1100.48		338.96	1024.48	166.44	3076.48	114.76	155.04		90.44	1858.96	591.28	476.52	631.56	2665.32		355.68	1961.56	183.92	184.68	147.44	1165.84		807.88	1368.76	128.44	443.84	255.36	756.2
	1058.68	1720.64	98.8	282.72	331.36	969		342.76	274.36	436.24	136.8	269.04	215.84		353.4	2104.44	938.6	2195.64	169.48	788.88		294.12	1002.44	163.4	837.52	1462.24	422.56		224.96	5348.88	1510.12	453.72	138.32	303.24
	820.04	655.88	929.48	350.36	637.64	1908.36		327.56	582.92	235.6	123.12	144.4	912.76		228.76	969	355.68	379.24	649.04	590.52		1419.68	1127.08	1206.88	2712.44	335.16	1797.4		278.92	416.48	4419.4	669.56	483.36	278.92
	249.28	1414.36	329.84	2375.76	382.28	4705.92		395.96	1124.8	112.48	278.92	681.72	499.32		993.32	2154.6	163.4	1676.56	665	2303.56		1591.44	2368.16	556.32	1532.16	557.84	157.32		657.4	1934.96	1374.84	604.2	277.4	717.44
	870.2	3439.76	217.36	1530.64	811.68	1216.76		501.6	662.72	247.76	495.52	113.24	540.36		817	2200.2	1218.28	4178.48	988	618.64		323.76	1118.72	201.4	435.48	536.56	460.56		119.32	655.88	185.44	265.24	536.56	4429.28
	329.08	1429.56	298.68	2283.8	96.52	3043.04		79.8	246.24	150.48	199.12	121.6	589		1402.2	659.68	379.24	983.44	212.8	3047.6		1171.92	1165.84	456.76	1295.04	145.92	3739.2		304.76	3869.16	346.56	364.8	58.52	356.44
	226.48	1127.08	500.08	1133.16	650.56	1714.56		151.24	465.88	677.92	266	90.44	110.96		288.04	1485.8	692.36	2377.28	307.04	1019.92		317.68	516.04	234.08	451.44	117.04	462.08		614.84	914.28	688.56	287.28	276.64	2428.2
	289.56	524.4	100.32	5506.96	781.28	1488.08		370.88	300.96	153.52	235.6	167.2	91.2		835.24	2354.48	253.84	2312.68	291.84	1038.92		823.08	3252.04	626.24	3630.52	247	1871.88		1165.08	2073.28	360.24	367.84	167.2	898.32
	110.2	2515.6	380	1754.84	392.16	785.08		397.48	229.52	93.48	418	228	2072.52		789.64	1625.64	639.16	3432.92	601.92	1769.28		179.36	3120.56	245.48	292.6	706.8	340.48		190.76	1032.08	672.6	2483.68	278.16	2276.2
	481.08	1800.44	656.64	2350.68	2176.64	1417.4		359.48	213.56	250.8	389.12	922.64	1561.8		671.08	3754.4	1778.4	4077.4	161.12	798		389.88	1236.52	1330.76	2673.68	291.84	294.12		389.88	1000.16	242.44	1263.88	149.72	655.88
	213.56	2267.08	408.88	249.28	273.6	3893.48		512.24	225.72	57	813.96	964.44	219.64		397.48	1361.92	899.84	737.2	344.28	574.56		167.96	3779.48	425.6	1777.64	234.08	976.6		281.96	1113.4	322.24	912.76	451.44	1285.92
	434.72	1398.4	234.08	4959	2030.72	2045.16		410.4	359.48	481.08	541.12	133	158.84		243.2	2060.36	357.2	1336.08	214.32	1349.76		300.2	2745.12	400.52	2224.52	301.72	291.84		428.64	812.44	318.44	497.04	82.08	1174.96
	750.12	2758.8	289.56	1697.08	1069.32	3683.72		155.04	236.36	139.84	207.48	256.12	388.36		122.36	1862.76	291.84	2714.72	275.12	539.6		639.16	1092.12	191.52	546.44	151.24	1513.16		237.12	1148.36	224.96	1219.04	130.72	728.84
	305.52	535.8	359.48	915.04	582.92	3844.84		121.6	271.32	190.76	171.76	139.84	323		869.44	2367.4	142.12	2878.12	335.16	3104.6		202.16	1332.28	269.04	304	926.44	1059.44		212.04	891.48	143.64	1076.16	124.64	1086.8
	346.56	2808.2	321.48	2411.48	531.24	2112.8		241.68	554.8	139.84	256.88	102.6	492.48		10888.5	1205.36	647.52	1342.92	372.4	1619.56		184.68	965.96	495.52	1641.6	145.16	1740.4		688.56	2302.04	228.76	614.84	552.52	521.36
	538.08	1306.44	323.76	2373.48	243.2	1580.8		199.12	372.4	194.56	320.72	1827.8	740.24		3011.12	1776.12	228	3356.92	1203.08	1265.4		441.56	2273.92	216.6	2085.44	722.76	1152.16		335.16	781.28	120.08	1048.04	311.6	202.16
	224.2	5371.68	455.24	1833.12	639.16	2335.48		146.68	224.2	639.16	220.4	155.04	940.12		1537.48	1751.8	180.88	781.28	196.84	2007.16		148.96	833.72	316.92	1172.68	134.52	1157.48		417.24	1558.76	351.88	1421.96	553.28	133
	143.64	1855.16	1029.8	5775.24	742.52	4670.2		230.28	481.08	63.84	195.32	214.32	243.96		252.32	3034.68	977.36	1440.2	669.56	585.96		188.48	1868.08	375.44	879.32	903.64	521.36		306.28	3056.72	385.32	279.68	304.76	169.48
	728.08	3707.28	809.4	859.56	85.88	2767.92		295.64	232.56	107.92	910.48	211.28	70.68		384.56	1063.24	579.88	994.08	1116.44	951.52		670.32	1153.68	218.88	256.88	533.52	936.32		222.68	8197.36	196.08	1695.56	353.4	357.2
	487.16	2341.56	1314.04	3227.72	639.92	2576.4		111.72	1075.4	124.64	107.16	519.84	953.04		465.88	3543.12	385.32	1697.08	126.92	2172.08		319.2	4550.88	316.92	1006.24	85.88	4488.56		284.24	589.76	135.28	419.52	176.32	874
	582.16	3663.2	268.28	1911.4	1117.96	1762.44		212.04	795.72	823.08	264.48	134.52	433.96		580.64	1309.48	230.28	3508.92	1730.52	1661.36		224.96	1969.92	281.96	2164.48	163.4	1335.32		452.96	558.6	368.6	523.64	830.68	751.64
	1076.16	1849.08	5338.24	5197.64	646.76	2516.36		972.04	196.84	275.12	163.4	668.04	1034.36		375.44	3128.16	324.52	451.44	184.68	1822.48		204.44	1408.28	438.52	1735.84	208.24	606.48		750.12	1586.88	566.2	601.16	186.2	2268.6
	247	3813.68	772.92	2482.92	202.16	456.76		392.92	913.52	291.84	474.24	418.76	960.64		2113.56	156.56	280.44	1377.88	153.52	2827.2		96.52	1072.36	282.72	2030.72	376.96	472.72		267.52	1007.76	214.32	1893.92	560.88	227.24
	588.24	4235.48	775.96	1817.16	332.88	1751.04		1893.16	300.2	247	431.68	117.8	245.48		215.08	2355.24	128.44	872.48	148.96	1002.44		609.52	1249.44	171	1922.04	129.96	1090.6		253.08	386.08	1602.84	1529.88	429.4	554.04
	1853.64	1763.96	421.04	1909.88	617.88	1545.84		207.48	421.8	297.16	148.2	224.96	158.84		220.4	5614.12	202.92	4035.6	332.12	1361.16		131.48	1954.72	163.4	1098.2	367.08	300.96		590.52	692.36	244.72	280.44	139.08	368.6
	775.96	2992.88	106.4	2639.48	845.88	2364.36		313.88	292.6	158.08	1070.84	455.24	1153.68		571.52	3216.32	1693.28	1856.68	69.92	2708.64		196.84	851.96	611.8	4691.48	186.96	515.28		1672	4065.24	164.16	193.04	171	298.68
	439.28	829.92	718.96	2991.36	1596.76	1352.8		108.68	265.24	142.88	445.36	230.28	136.8		275.12	352.64	221.92	2168.28	99.56	1216		186.2	4138.2	377.72	1645.4	1108.84	74.48		272.84	1065.52	8264.24	840.56	162.64	250.04
	2061.88	1909.88	189.24	4179.24	1269.2	2730.68		181.64	373.16	186.96	181.64	140.6	131.48		252.32	1619.56	170.24	2388.68	331.36	957.6		83.6	1426.52	338.2	351.12	290.32	1184.08		357.96	684	215.08	2790.72	354.92	296.4
	791.92	4102.48	604.96	841.32	288.04	861.08		192.28	847.4	143.64	516.8	104.88	737.96		167.2	3166.92	367.84	3992.28	177.84	2824.92		515.28	1140.76	291.84	637.64	746.32	645.24		554.04	340.48	193.04	948.48	139.84	606.48
	166.44	1682.64	1347.48	2180.44	757.72	687.8		482.6	452.2	181.64	306.28	1891.64	933.28		2275.44	1442.48	658.16	1179.52	485.64	11340		634.6	1636.28	160.36	2792.24	272.08	479.56		911.24	1301.88	552.52	5500.12	787.36	1837.68
	889.96	647.52	713.64	6081.52	323	2641.76		205.2	376.2	364.8	972.04	503.12	143.64		1009.28	1529.88	133	4423.96	488.68	1931.92		478.8	1751.8	1423.48	5791.96	319.96	855.76		228.76	715.16	393.68	405.84	181.64	617.12
	374.68	2142.44	174.8	1365.72	157.32	2219.2		137.56	1306.44	160.36	237.12	81.32	255.36		386.08	1043.48	440.8	866.4	1338.36	2525.48		67.64	1612.72	94.24	2842.4	195.32	1580.04		207.48	1681.88	250.8	2045.92	98.04	948.48
	857.28	397.48	276.64	2665.32	528.2	2701.8		204.44	115.52	504.64	210.52	236.36	620.16		1317.84	2267.84	487.16	1480.48	144.4	1835.4		157.32	1456.92	308.56	2075.56	1038.16	850.44		238.64	3018.72	164.16	411.16	566.96	205.2
	650.56	2571.84	891.48	4298.56	594.32	1986.64		136.8	253.08	158.84	1892.4	497.8	1000.16		135.28	1249.44	223.44	3325.76	199.88	7878.16		167.96	722	114.76	1222.08	178.6	520.6		142.88	1076.92	97.28	449.16	135.28	218.88
	228	1203.08	1393.84	2740.56	308.56	1919.76		544.92	316.16	116.28	744.8	411.16	272.08		305.52	1514.68	459.8	3096.24	261.44	2903.2		290.32	1071.6	330.6	1219.8	190.76	77.52		323	104.12	631.56	748.6	503.88	203.68
	1941.8	414.96	516.8	4983.32	677.92	803.32		315.4	330.6	206.72	661.96	98.8	595.08		503.12	718.2	132.24	1125.56	166.44	750.88		173.28	741	917.32	1127.84	90.44	269.04		601.16	750.12	902.12	547.2	281.96	2311.92
	614.84	4888.32	851.96	281.2	3192.76	1147.6		379.24	176.32	227.24	696.92	238.64	1464.52		173.28	1240.32	339.72	922.64	564.68	2959.44		329.84	907.44	85.88	376.2	332.88	661.96		351.12	1168.88	146.68	1885.56	692.36	265.24
	908.96	1179.52	474.24	2400.84	5759.28	1053.36		380.76	170.24	200.64	427.12	107.16	212.8		492.48	1129.36	487.16	1324.68	908.96	2728.4		218.88	763.04	185.44	332.88	104.88	1836.16		345.04	552.52	346.56	610.28	204.44	430.92
	1026	4431.56	492.48	1771.56	873.24	671.08		416.48	266	190	1117.2	177.08	171.76		167.96	593.56	175.56	266	745.56	2303.56		283.48	1314.04	348.08	1027.52	288.04	2463.16		411.92	1013.84	205.2	392.16	99.56	499.32
	585.96	1444.76	1063.24	1577.76	340.48	902.88		127.68	489.44	231.04	440.8	165.68	278.92		817	1618.04	202.16	2147	358.72	2203.24		752.4	1124.8	325.28	5803.36	364.04	196.84		552.52	2406.92	199.12	534.28	251.56	183.92
	275.12	1795.88	379.24	1889.36	142.12	2799.08		148.2	785.08	227.24	189.24	106.4	331.36		85.88	1298.84	3245.96	1737.36	123.12	1685.68		403.56	1616.52	215.08	1172.68	302.48	557.84		462.08	1526.08	206.72	5339.76	158.08	1547.36
	311.6	2159.16	1114.16	1105.04	1713.8	1463.76		98.8	863.36	441.56	294.88	411.16	1453.88		606.48	393.68	161.88	538.84	2734.48	1045		180.88	841.32	601.92	3249	332.12	326.8		753.16	837.52	497.8	203.68	262.96	2044.4
	209.76	1691	1010.04	3128.92	107.16	4828.28		192.28	202.16	215.84	320.72	203.68	376.96		978.88	655.88	140.6	1484.28	211.28	2048.2		307.04	922.64	112.48	266	522.12	1871.88		521.36	1229.68	187.72	947.72	127.68	417.24
	313.12	2445.68	950.76	1214.48	1629.44	630.8		459.8	230.28	154.28	1345.96	102.6	250.8		240.92	931.76	311.6	611.8	292.6	345.8		636.88	2711.68	1060.2	3983.16	373.16	840.56		185.44	1217.52	134.52	263.72	398.24	807.88
	197.6	2666.84	111.72	1255.52	215.84	4541		443.84	294.88	304.76	304.76	124.64	168.72		458.28	656.64	1016.12	1515.44	866.4	1412.84		89.68	2182.72	234.08	1512.4	858.04	642.2		455.24	1457.68	2377.28	614.84	237.12	491.72
	342	4260.56	280.44	820.04	769.88	300.96		554.04	239.4	404.32	421.04	190	244.72		462.84	1535.96	310.84	770.64	846.64	2120.4		162.64	1878.72	1172.68	1502.52	61.56	905.16		81.32	2121.92	247.76	646.76	156.56	183.92
	214.32	1478.2	152.76	1948.64	342.76	1710		148.96	365.56	103.36	118.56	281.2	1390.8		280.44	404.32	353.4	2264.04	383.04	1710		1060.2	1235	377.72	1098.2	194.56	330.6		1613.48	126.92	549.48	1326.96	161.12	1406.76
	484.88	266.76	282.72	956.84	424.08	401.28		136.04	257.64	189.24	131.48	184.68	446.12		557.84	1904.56	436.24	1953.2	338.2	357.2		152.76	1212.2	688.56	1678.84	969	288.04		95.76	1614.24	155.8	124.64	250.8	402.8
	327.56	412.68	645.24	467.4	4472.6	1922.04		258.4	1046.52	581.4	245.48	741	135.28		704.52	1449.32	183.16	881.6	114.76	1054.12		1652.24	1786.76	525.92	247	1238.8	294.12		179.36	182.4	254.6	468.92	566.2	4479.44
	1419.68	3286.24	313.88	1284.4	131.48	2353.72		221.16	320.72	206.72	914.28	226.48	72.96		712.88	436.24	279.68	1519.24	281.2	550.24		314.64	840.56	193.8	2958.68	94.24	433.96		290.32	1155.96	772.16	461.32	96.52	616.36
	1999.56	2259.48	492.48	1301.88	555.56	1230.44		128.44	218.12	155.04	179.36	129.2	798.76		3008.84	1198.52	601.92	458.28	231.8	1162.04		203.68	2629.6	226.48	1940.28	811.68	648.28		434.72	1068.56	399	320.72	349.6	2138.64
	294.12	8123.64	2215.4	3102.32	581.4	392.16		397.48	152	261.44	329.08	88.16	494		541.12	1911.4	1555.72	3290.04	1065.52	1552.68		182.4	1257.8	219.64	296.4	417.24	1145.32		342	987.24	977.36	829.92	646	219.64
	452.96	1925.08	543.4	2555.12	630.04	3334.88		171.76	243.2	129.2	288.04	116.28	912.76		72.96	978.12	1116.44	1681.88	188.48	1370.28		529.72	2268.6	151.24	3796.96	152.76	201.4		217.36	5966	634.6	288.8	148.2	213.56
	181.64	389.88	639.16	1212.96	1070.08	3021.76		105.64	803.32	160.36	106.4	371.64	256.12		620.16	1134.68	185.44	9001.44	174.8	953.04		351.12	1396.88	245.48	1625.64	417.24	723.52		164.16	1149.12	412.68	734.16	234.84	165.68
	616.36	2286.84	573.04	1691	418.76	1760.92		116.28	242.44	205.96	576.84	154.28	274.36		2180.44	1198.52	301.72	2739.04	198.36	509.2		518.32	1489.6	97.28	1711.52	2470	1742.68		104.88	2239.72	326.8	213.56	125.4	91.2
	253.08	2027.68	821.56	2373.48	438.52	2069.48		121.6	489.44	178.6	807.12	290.32	389.88		72.96	2406.16	171	2299	326.04	1585.36		473.48	4313	643.72	1358.88	889.96	490.96		598.12	640.68	541.12	702.24	879.32	782.8
	177.84	2910.8	307.8	2726.12	299.44	1273.76		115.52	279.68	114.76	721.24	860.32	116.28		202.16	6931.2	4746.96	977.36	1274.52	1926.6		357.96	6026.04	120.84	1051.84	364.8	282.72		176.32	3076.48	1149.12	2631.12	138.32	228.76
	632.32	1822.48	1182.56	3843.32	1113.4	2297.48		507.68	516.04	96.52	281.96	308.56	983.44		127.68	2020.84	773.68	291.84	931.76	380		1168.88	2191.84	100.32	1944.08	192.28	688.56		152.76	1779.92	211.28	396.72	1248.68	1471.36
	712.12	1561.04	541.12	1892.4	289.56	2195.64		251.56	418.76	748.6	1541.28	101.08	481.84		509.96	2469.24	316.92	1893.16	157.32	1383.2		889.2	470.44	343.52	277.4	114	1618.04		148.2	1301.88	517.56	185.44	700.72	1081.48
	178.6	1511.64	53.2	782.04	778.24	2102.92		162.64	142.12	178.6	667.28	489.44	327.56		174.8	2752.72	950.76	1883.28	364.8	1200.8		88.92	1110.36	193.04	2538.4	165.68	206.72		144.4	117.8	95.76	1192.44	361.76	2079.36
	1843.76	1930.4	145.16	1704.68	937.84	1579.28		87.4	1271.48	684	355.68	240.92	167.2		958.36	1223.6	796.48	642.2	220.4	2026.92		611.04	1856.68	816.24	1567.12	203.68	826.12		148.2	474.24	260.68	305.52	191.52	388.36
	111.72	621.68	415.72	4029.52	692.36	3120.56		161.12	277.4	152.76	180.88	159.6	129.96		503.88	1482	260.68	3204.16	1179.52	1733.56		202.92	155.8	83.6	737.2	959.88	218.12		157.32	538.84	126.16	1524.56	917.32	1843.76
	1697.84	1261.6	519.84	1962.32	129.2	316.16		165.68	179.36	133	213.56	92.72	181.64		760.76	1362.68	360.24	5133.04	406.6	2777.8		115.52	940.88	532.76	1578.52	370.12	3600.12		417.24	994.08	462.84	396.72	762.28	538.08
	506.16	2165.24	617.88	5235.64	351.88	1308.72		108.68	220.4	646.76	306.28	260.68	412.68		1343.68	1411.32	378.48	3016.44	523.64	1432.6		841.32	1178.76	326.8	693.12	760	1439.44		289.56	1489.6	112.48	39.52	639.16	1311
	617.88	1760.16	270.56	1347.48	1876.44	378.48		129.96	1119.48	83.6	157.32	101.84	58.52		4620.8	781.28	133	247	136.8	587.48		207.48	7060.4	222.68	1636.28	161.12	504.64		1806.52	1094.4	128.44	233.32	500.84	625.48
	536.56	1695.56	152.76	3706.52	931.76	2595.4		979.64	281.96	104.12	382.28	126.16	620.92		493.24	2441.12	886.16	4719.6	168.72	1363.44		851.96	1796.64	210.52	1242.6	462.08	854.24		717.44	825.36	143.64	864.12	468.92	538.08
	477.28	1684.92	595.08	1345.96	314.64	2838.6		165.68	462.08	824.6	230.28	269.04	196.08		107.16	2349.16	280.44	4212.68	201.4	3006.56		272.08	897.56	330.6	2714.72	244.72	648.28		272.84	262.2	231.8	723.52	444.6	902.12
	775.96	2354.48	880.84	1879.48	373.92	285.76		152	397.48	119.32	566.2	642.96	304.76		261.44	3642.68	205.2	4392.04	156.56	777.48		383.8	4775.08	693.12	654.36	205.2	505.4		468.16	956.84	246.24	334.4	820.8	237.88
	1651.48	4110.84	772.92	4145.04	418	3451.16		163.4	382.28	416.48	186.2	81.32	418.76		497.04	1447.8	425.6	1350.52	166.44	876.28		504.64	1102.76	1124.8	709.08	238.64	471.2		122.36	750.12	241.68	1956.24	291.84	199.88
	348.08	1640.08	325.28	1405.24	830.68	3062.04		260.68	287.28	115.52	200.64	87.4	117.04		629.28	1730.52	579.88	3249.76	525.16	1808.04		912.76	1621.08	323.76	1738.88	97.28	1269.2		399.76	677.92	299.44	1563.32	120.08	217.36
	361	766.08	584.44	5450.72	1468.32	3636.6		263.72	217.36	76.76	640.68	143.64	699.2		1114.92	846.64	1317.08	2365.88	123.12	532		183.92	1789.8	633.08	796.48	225.72	222.68		272.08	1322.4	948.48	1487.32	459.8	1089.84
	494	1632.48	2922.2	2052.76	419.52	1164.32		369.36	212.04	402.8	931.76	503.12	78.28		567.72	1111.12	1668.96	2432	982.68	1787.52		117.8	639.92	168.72	2311.92	435.48	216.6		221.16	5429.44	616.36	406.6	876.28	559.36
	648.28	1125.56	363.28	2292.92	633.08	2140.92		224.2	231.8	124.64	396.72	271.32	370.88		278.16	1274.52	336.68	1702.4	2748.92	2591.6		264.48	970.52	1548.88	1744.96	939.36	373.16		218.12	5455.28	94.24	528.96	91.2	297.92
	1280.6	5396	774.44	2054.28	547.2	2110.52		261.44	222.68	536.56	143.64	88.92	175.56		1139.24	2412.24	611.04	1086.8	315.4	2302.04		461.32	50.16	503.88	4026.48	394.44	5391.44		353.4	747.08	518.32	573.8	471.96	753.92
	1097.44	2010.2	615.6	1394.6	740.24	3029.36		413.44	94.24	177.84	152	445.36	217.36		471.96	847.4	160.36	2401.6	178.6	4126.8		186.2	918.08	953.04	896.04	92.72	1402.2		190.76	665	379.24	1137.72	758.48	178.6
	870.2	1762.44	881.6	3648.76	612.56	3825.84		357.96	289.56	390.64	791.16	276.64	142.88		303.24	1231.2	844.36	651.32	580.64	1771.56		544.16	1171.16	454.48	2646.32	329.08	161.88		667.28	579.88	245.48	334.4	353.4	148.2
	706.04	1912.92	196.84	2470.76	126.16	480.32		316.92	236.36	155.8	156.56	243.96	544.92		226.48	819.28	402.8	1425.76	216.6	501.6		1159	1684.92	742.52	232.56	422.56	1342.92		511.48	1052.6	630.8	58.52	563.16	588.24
	215.84	2037.56	645.24	3122.08	254.6	1276.8		104.88	243.2	151.24	1107.32	288.8	171		142.88	2264.8	827.64	1725.2	272.84	2578.68		367.84	3308.28	171.76	1516.96	307.04	158.84		324.52	143.64	130.72	920.36	716.68	771.4
	295.64	1507.84	428.64	1470.6	507.68	1193.96		500.08	549.48	227.24	1488.84	152	194.56		576.08	1244.12	1191.68	1572.44	92.72	1356.6		121.6	1317.84	196.84	823.08	2864.44	2147.76		496.28	5228.04	288.04	1567.12	138.32	242.44
	794.96	358.72	720.48	3451.16	560.88	1130.12		136.04	158.84	1830.84	190.76	84.36	858.8		1538.24	541.12	167.2	3710.32	297.92	6104.32		189.24	815.48	343.52	3497.52	1131.64	565.44		709.84	2118.12	261.44	478.04	324.52	1067.8
	365.56	768.36	541.88	1980.56	903.64	1713.04		84.36	421.04	326.04	294.12	564.68	217.36		275.88	4321.36	749.36	342	269.04	1953.2		370.12	1838.44	215.08	3081.8	63.84	281.2		338.96	747.84	366.32	684	95	1140
	371.64	1722.16	792.68	386.84	354.16	338.2		795.72	348.08	438.52	403.56	123.88	1125.56		182.4	1433.36	1177.24	1507.84	1062.48	1913.68		416.48	1583.08	281.2	2184.24	161.88	1094.4		154.28	893.76	208.24	1774.6	209.76	186.2
	478.04	968.24	237.88	1591.44	814.72	2901.68		377.72	330.6	199.88	190.76	534.28	165.68		139.08	1835.4	559.36	1738.12	217.36	4248.4		809.4	367.08	277.4	2952.6	150.48	2656.96		190	3429.12	266.76	604.96	268.28	354.92
	470.44	446.12	650.56	1766.24	1436.4	1134.68		76.76	114	269.8	434.72	610.28	463.6		753.16	548.72	427.88	753.92	412.68	394.44		429.4	4179.24	297.16	1748	1766.24	4072.84		389.88	2707.12	203.68	2652.4	410.4	465.88
	3481.56	5228.8	567.72	1638.56	288.04	1359.64		123.12	158.84	253.84	183.92	689.32	565.44		817.76	2710.16	2933.6	1219.04	1287.44	1874.16		316.92	3347.04	213.56	5591.32	250.04	263.72		312.36	1567.88	287.28	261.44	256.12	3255.84
	1277.56	2644.8	297.16	2839.36	495.52	343.52		421.04	345.04	201.4	161.12	415.72	829.92		460.56	1456.92	3695.88	2844.68	998.64	3008.08		326.04	1250.96	450.68	1619.56	85.88	188.48		146.68	3396.44	156.56	702.24	269.8	1165.08
	300.96	2603.76	650.56	1271.48	746.32	1482.76		194.56	240.92	78.28	115.52	415.72	2177.4		304.76	1542.04	507.68	2565.76	259.92	567.72		345.8	1075.4	223.44	639.92	256.12	1066.28		746.32	824.6	418	524.4	177.84	319.96
	772.16	1192.44	1023.72	523.64	145.16	3707.28		226.48	508.44	440.8	297.92	144.4	182.4		72.2	1650.72	365.56	1284.4	361.76	1119.48		165.68	2869.76	171.76	1188.64	393.68	304		544.16	492.48	317.68	259.92	514.52	188.48
	2728.4	2023.12	953.04	1844.52	894.52	4692.24		176.32	325.28	277.4	297.92	234.08	421.8		214.32	1637.04	343.52	2000.32	240.92	2185		1463	2687.36	502.36	769.12	207.48	424.84		221.16	668.8	981.16	550.24	124.64	383.8
	1344.44	1131.64	810.92	4529.6	345.04	1351.28		230.28	1092.12	716.68	133.76	218.88	441.56		1310.24	215.84	512.24	971.28	449.16	1244.88		665.76	2326.36	218.88	1097.44	795.72	757.72		585.2	769.12	354.92	1611.2	325.28	915.8
	126.16	501.6	1619.56	1471.36	878.56	262.96		76.76	700.72	444.6	224.2	241.68	627.76		201.4	1108.84	234.84	2691.92	1537.48	646		1127.08	1295.8	739.48	1360.4	373.16	3740.72		355.68	477.28	634.6	956.84	131.48	266
	288.04	1130.88	131.48	884.64	279.68	525.92		285.76	1568.64	57.76	671.08	706.04	319.96		426.36	1108.84	257.64	829.92	240.92	339.72		1284.4	2998.2	275.88	2658.48	322.24	1068.56		417.24	881.6	180.88	1904.56	2047.44	244.72
	544.16	2891.04	235.6	1887.84	1308.72	6277.6		165.68	1179.52	95	133	186.96	277.4		886.16	725.04	310.84	451.44	155.04	1722.16		506.92	3707.28	212.04	1029.8	1019.92	294.88		676.4	1403.72	672.6	797.24	161.12	221.16
	965.2	2538.4	207.48	1038.92	980.4	659.68		256.88	544.92	129.96	557.84	101.08	1223.6		596.6	506.16	443.08	72.2	699.96	1656.8		401.28	1077.68	176.32	1931.92	173.28	194.56		341.24	1034.36	706.8	1257.8	110.2	2425.16
	2156.88	1100.48	272.08	1350.52	265.24	2072.52		2194.12	534.28	174.04	677.92	103.36	176.32		172.52	1899.24	198.36	1282.88	113.24	681.72		180.88	331.36	88.16	392.92	671.08	308.56		240.16	778.24	195.32	1770.8	266	638.4
	126.16	5133.8	783.56	2175.88	285	997.12		660.44	645.24	143.64	1637.8	91.2	153.52		597.36	5680.24	240.92	1188.64	189.24	3764.28		241.68	1363.44	440.8	1079.2	148.96	799.52		261.44	976.6	624.72	247.76	202.16	234.84
	487.92	1298.84	806.36	1443.24	240.16	1538.24		396.72	134.52	324.52	164.16	438.52	315.4		898.32	481.08	239.4	4525.04	585.96	2318.76		3059.76	1010.04	124.64	158.08	416.48	349.6		554.8	1179.52	310.84	473.48	368.6	307.8
	195.32	1342.16	275.88	6172.72	399.76	392.92		163.4	129.2	300.96	240.16	443.08	1076.92		323	1210.68	410.4	4679.32	492.48	3578.84		781.28	1702.4	396.72	303.24	667.28	146.68		837.52	981.92	452.2	243.96	3911.72	1117.2
	355.68	4964.32	421.04	1874.92	871.72	2037.56		459.04	218.88	233.32	373.92	240.92	1186.36		176.32	1586.12	123.88	2286.84	1687.96	1306.44		440.8	1463	829.16	1568.64	1215.24	4361.64		171.76	2716.24	1197.76	544.92	996.36	2843.16
	751.64	927.96	399	260.68	287.28	6605.92		558.6	1152.16	419.52	125.4	261.44	268.28		798	1426.52	5155.84	1835.4	94.24	3443.56		868.68	1035.12	199.12	893.76	629.28	345.8		217.36	1648.44	118.56	1911.4	172.52	653.6
	978.88	1027.52	541.12	2829.48	120.84	3031.64		121.6	181.64	552.52	219.64	98.8	116.28		350.36	894.52	345.8	3290.8	486.4	1444.76		238.64	1200.8	155.8	750.88	91.2	77.52		681.72	4303.12	841.32	2280.76	371.64	2831.76
	456.76	2540.68	231.8	2111.28	177.08	1091.36		100.32	135.28	116.28	931	92.72	437		1140	430.92	117.04	2007.16	566.96	2075.56		680.2	2390.96	124.64	2878.12	599.64	334.4		1237.28	874	338.2	2245.8	402.04	5023.6
	1247.16	191.52	1387	789.64	930.24	1989.68		181.64	359.48	456.76	973.56	125.4	353.4		190.76	4085	1159	2016.28	821.56	419.52		409.64	1324.68	142.88	3292.32	317.68	737.2		215.08	468.92	383.04	235.6	363.28	316.16
	910.48	2940.44	1687.2	1296.56	544.16	2292.16		259.92	207.48	156.56	386.84	209.76	296.4		893.76	2093.8	115.52	1049.56	190.76	541.12		1203.08	3749.08	532.76	241.68	140.6	3375.16		95	3912.48	253.84	674.12	88.92	401.28
	1205.36	1187.12	1143.8	3202.64	164.16	3233.04		215.84	336.68	84.36	416.48	99.56	268.28		1241.08	1136.2	622.44	899.84	1115.68	3123.6		215.84	2235.16	212.8	116.28	290.32	281.96		180.88	649.8	437.76	1104.28	338.2	750.88
	663.48	728.08	691.6	1490.36	1887.08	1308.72		123.12	284.24	140.6	152	152.76	872.48		351.12	2626.56	643.72	1115.68	557.08	2311.16		1092.88	1532.16	2414.52	2913.84	239.4	340.48		962.16	1410.56	265.24	1675.04	198.36	141.36
	161.88	1710	119.32	2989.84	617.88	5777.52		169.48	291.08	135.28	242.44	193.8	225.72		339.72	1632.48	326.8	4641.32	455.24	1106.56		214.32	1315.56	177.84	440.8	556.32	1045		231.04	1672	272.84	826.12	253.08	573.04
	877.8	9595	864.88	983.44	389.12	780.52		835.24	595.84	198.36	240.92	192.28	346.56		425.6	4851.08	370.12	845.88	1128.6	1089.08		319.2	2292.92	226.48	513.76	59.28	1050.32		238.64	1909.88	666.52	367.84	319.2	592.8
	753.92	966.72	313.88	5115.56	270.56	2232.12		106.4	365.56	221.16	338.96	348.84	72.96		1151.4	2529.28	117.8	1624.88	241.68	1132.4		566.96	1255.52	3133.48	1391.56	129.2	3120.56		553.28	743.28	790.4	202.92	1187.88	997.12
	604.2	1308.72	1235.76	3806.84	585.2	4028.76		245.48	681.72	92.72	570.76	85.88	325.28		276.64	1878.72	304	1472.12	1490.36	3139.56		602.68	1081.48	305.52	1362.68	430.16	493.24		386.08	1156.72	97.28	98.04	279.68	376.2
	474.24	1105.8	83.6	1610.44	253.84	424.84		179.36	877.8	210.52	361	386.08	785.84		1715.32	4024.96	470.44	1575.48	779.76	1048.04		317.68	965.96	837.52	1362.68	175.56	158.84		250.04	3331.08	216.6	705.28	631.56	251.56
	746.32	1979.04	547.96	1615.76	687.04	1762.44		196.08	193.8	240.16	323.76	133	709.84		1725.2	2724.6	127.68	1149.12	192.28	643.72		345.8	1539.76	839.04	3046.84	205.2	224.96		348.08	412.68	259.92	1786	3339.44	718.2
	278.16	2098.36	1425.76	2143.96	386.08	2134.84		892.24	3858.52	201.4	288.04	118.56	816.24		413.44	345.8	661.96	1470.6	63.08	1821.72		199.12	2821.88	285.76	304	819.28	1066.28		297.16	4215.72	664.24	214.32	137.56	242.44
	849.68	1583.84	575.32	1610.44	240.16	1571.68		168.72	874	357.96	133.76	145.16	159.6		576.08	1076.92	78.28	1326.2	302.48	1285.16		412.68	2676.72	136.8	1073.88	815.48	134.52		149.72	731.88	661.96	865.64	525.16	1369.52
	89.68	1051.84	253.08	9122.28	640.68	2994.4		191.52	543.4	329.08	206.72	143.64	902.12		209.76	1493.4	714.4	3891.96	647.52	1355.84		455.24	589	179.36	3071.16	133.76	1539.76		209	6849.12	114.76	389.12	155.04	804.84
	585.2	1437.16	731.12	1743.44	1021.44	2020.08		340.48	437.76	2753.48	573.04	162.64	1003.96		284.24	1786.76	281.96	7755.04	843.6	1206.12		195.32	685.52	444.6	714.4	208.24	2280		967.48	870.2	805.6	440.04	247.76	754.68
	425.6	703.76	815.48	2114.32	1267.68	4247.64		114	1197.76	398.24	414.96	243.96	331.36		503.12	1091.36	423.32	4601.04	188.48	2061.88		503.12	1577.76	1542.04	1592.96	2482.92	623.96		760.76	3972.52	111.72	214.32	932.52	2156.12
	572.28	2306.6	703.76	1596.76	661.2	4192.92		287.28	536.56	129.2	699.96	376.96	209		250.8	729.6	344.28	411.92	79.04	3978.6		243.96	1514.68	474.24	1007.76	180.12	1184.08		662.72	417.24	158.08	1485.04	319.2	319.2
	585.96	1038.92	757.72	899.84	367.08	1855.92		527.44	317.68	243.96	764.56	389.12	532.76		329.84	1682.64	174.8	2794.52	93.48	1571.68		867.92	1657.56	849.68	1371.8	147.44	694.64		185.44	1375.6	158.08	392.92	347.32	382.28
	212.04	855.76	749.36	3009.6	294.12	1843		215.08	256.12	126.16	142.88	513	94.24		183.92	1022.2	142.88	2855.32	190.76	699.2		227.24	883.12	481.08	1754.08	255.36	355.68		107.92	647.52	97.28	1736.6	124.64	422.56
	829.92	1887.08	396.72	1871.12	1031.32	3353.12		388.36	167.2	249.28	96.52	296.4	321.48		406.6	3022.52	724.28	4401.92	187.72	861.08		157.32	4584.32	420.28	2072.52	71.44	684		250.8	955.32	659.68	272.08	114	4806.24
	332.88	2168.28	644.48	690.84	826.88	1330		255.36	693.12	401.28	176.32	110.96	243.96		430.92	1631.72	432.44	1518.48	418	3132.72		262.2	2314.96	312.36	1114.16	612.56	2233.64		313.12	1855.92	579.88	1099.72	139.08	820.04
	958.36	2764.12	585.2	4378.36	2286.84	582.16		281.2	196.84	235.6	532.76	239.4	228.76		505.4	3024.04	167.2	7391.76	205.2	1327.72		281.96	956.84	174.8	900.6	90.44	1419.68		507.68	1097.44	623.2	240.92	1126.32	703
	250.04	1412.84	543.4	1339.88	389.88	2421.36		267.52	445.36	414.2	327.56	209	177.84		540.36	1803.48	434.72	2892.56	486.4	5234.12		142.88	1769.28	248.52	351.88	128.44	1670.48		393.68	346.56	145.92	395.2	367.84	1991.2
	640.68	1489.6	608.76	1850.6	3705.76	3560.6		205.2	297.16	185.44	419.52	158.08	1124.04		285.76	2831.76	360.24	3542.36	502.36	2856.84		179.36	844.36	238.64	310.84	278.16	446.88		544.92	2054.28	233.32	1629.44	198.36	511.48
	413.44	2679.76	782.04	2888.76	1371.04	647.52		161.88	345.04	427.88	2128	85.88	342		317.68	1798.92	238.64	6391.6	70.68	3128.16		233.32	1637.8	566.96	851.96	141.36	387.6		195.32	1276.8	1573.96	2726.88	353.4	1387.76
	371.64	1665.16	386.08	975.08	171	4408.76		171	863.36	226.48	279.68	80.56	684		221.92	1712.28	1309.48	2072.52	405.84	1496.44		177.08	3663.96	209.76	2500.4	236.36	991.8		281.96	191.52	164.16	1375.6	176.32	358.72
	399	1285.92	469.68	694.64	165.68	1822.48		97.28	551.76	342.76	969	278.16	395.2		680.96	1732.04	188.48	2016.28	539.6	586.72		261.44	2788.44	196.08	1439.44	516.04	261.44		256.12	570.76	274.36	251.56	433.96	2957.16
	715.92	1088.32	522.12	1187.12	243.96	2170.56		166.44	455.24	66.88	253.84	335.92	397.48		88.16	1555.72	585.96	5906.72	2254.92	6680.4		146.68	1188.64	129.96	1263.88	186.96	242.44		275.88	373.16	157.32	361.76	330.6	1016.88
	1370.28	1806.52	658.16	3786.32	1161.28	3076.48		150.48	256.88	217.36	247.76	195.32	196.84		5365.6	1325.44	355.68	2092.28	174.8	3144.12		1293.52	858.04	202.92	1341.4	974.32	97.28		535.8	3175.28	171.76	715.16	136.04	535.04
	656.64	4116.92	546.44	1722.92	3482.32	1317.08		135.28	281.2	439.28	258.4	362.52	427.12		627	1590.68	910.48	1252.48	269.04	478.04		362.52	4189.12	1874.16	1414.36	196.08	1193.96		113.24	1438.68	422.56	545.68	505.4	176.32
	377.72	5326.08	279.68	3644.2	672.6	539.6		95	930.24	262.96	129.2	99.56	184.68		1041.2	2148.52	433.96	2754.24	111.72	2711.68		642.2	1751.8	168.72	1345.96	281.2	226.48		513.76	902.12	230.28	243.96	196.84	1648.44
	158.08	3700.44	500.08	126.92	273.6	1724.44		347.32	449.16	197.6	1818.68	205.2	1099.72		239.4	2668.36	174.8	1463.76	196.84	1935.72		466.64	2097.6	167.96	1600.56	381.52	238.64		981.16	2495.84	142.88	297.16	2187.28	1057.92
	183.92	2774.76	460.56	1066.28	947.72	1459.2		307.8	118.56	240.92	784.32	216.6	172.52		1134.68	1174.2	1381.68	939.36	168.72	3375.92		240.16	970.52	1205.36	2223.76	375.44	1580.8		400.52	984.96	586.72	321.48	208.24	549.48
	886.92	3526.4	228	3103.84	2568.04	1634.76		437	934.04	61.56	302.48	180.12	245.48		132.24	2891.8	543.4	937.08	1022.96	816.24		161.88	2183.48	190.76	2612.12	224.2	1492.64		380.76	1714.56	275.12	212.04	406.6	1757.12
	524.4	571.52	871.72	2477.6	478.04	2075.56		267.52	340.48	172.52	411.92	798.76	252.32		218.12	743.28	194.56	1517.72	573.8	2307.36		2856.08	1437.16	142.88	1015.36	1495.68	1480.48		285	243.2	364.8	544.92	2183.48	1175.72
	319.2	1011.56	633.84	1915.96	380	1646.16		262.96	468.16	681.72	649.04	461.32	437		232.56	1569.4	481.84	1087.56	153.52	2654.68		268.28	4442.96	193.04	2191.84	186.96	946.2		197.6	1534.44	289.56	344.28	245.48	421.04
	506.16	5294.92	822.32	1903.04	966.72	2187.28		165.68	237.88	187.72	259.92	111.72	218.12		166.44	5180.16	195.32	1913.68	195.32	1379.4		652.84	1922.8	528.2	312.36	536.56	243.2		248.52	1627.92	370.12	1744.96	785.08	234.84
	1851.36	2337.76	604.96	3036.96	633.08	807.88		682.48	275.88	263.72	524.4	104.12	190.76		312.36	1386.24	457.52	4743.16	120.84	1090.6		141.36	4864.76	107.92	1657.56	424.84	233.32		219.64	448.4	259.16	1279.84	282.72	537.32
	633.08	2315.72	1319.36	2913.84	563.16	5922.68		200.64	1364.96	492.48	252.32	75.24	249.28		348.08	1373.32	126.16	3900.32	205.2	526.68		715.92	2622	106.4	3349.32	362.52	284.24		195.32	1539	351.88	839.04	172.52	480.32
	854.24	2957.16	392.16	1640.08	895.28	272.84		227.24	199.12	428.64	378.48	146.68	229.52		142.12	1696.32	134.52	3005.04	136.04	1383.2		212.8	2200.2	905.92	1172.68	376.2	1738.12		341.24	1423.48	126.92	4770.52	309.32	461.32
	147.44	1051.84	440.04	2377.28	1938	1492.64		647.52	665.76	359.48	205.2	182.4	181.64		193.04	2858.36	77.52	1956.24	283.48	1133.16		946.96	834.48	585.2	595.08	333.64	1032.08		224.2	1937.24	82.84	308.56	240.16	114
	294.88	8344.04	2748.16	3306	186.96	1776.12		115.52	492.48	3998.36	645.24	205.2	1666.68		453.72	1994.24	234.08	1431.08	153.52	500.08		184.68	1070.84	828.4	1801.96	194.56	728.08		250.8	1684.16	962.92	845.88	139.08	202.92
	337.44	883.12	595.84	1349.76	132.24	2056.56		148.2	207.48	331.36	204.44	199.88	719.72		393.68	1680.36	1139.24	437	444.6	3653.32		353.4	2036.04	257.64	2134.08	137.56	267.52		221.16	1183.32	248.52	304.76	291.08	193.8
	142.88	2967.8	219.64	610.28	335.16	1482.76		191.52	414.2	384.56	531.24	243.96	1387		183.92	378.48	167.2	3147.16	1288.2	523.64		340.48	1713.8	506.16	3071.16	335.16	134.52		584.44	1542.04	184.68	1304.16	139.84	834.48
	1285.16	1836.92	556.32	664.24	413.44	4254.48		321.48	161.12	530.48	141.36	126.16	178.6		172.52	5352.68	225.72	2128.76	541.12	1018.4		158.08	1753.32	542.64	1575.48	120.08	959.12		80.56	1567.88	593.56	239.4	262.2	662.72
	268.28	1216	129.96	3092.44	571.52	1143.8		196.08	554.8	208.24	298.68	226.48	156.56		1343.68	1957.76	278.16	3015.68	575.32	2661.52		109.44	1950.92	915.04	4552.4	174.04	722.76		161.12	1212.2	426.36	531.24	398.24	177.08
	478.04	4069.04	233.32	417.24	701.48	836.76		47.12	484.88	122.36	326.8	206.72	1116.44		181.64	490.2	345.04	881.6	617.88	1090.6		1827.04	1375.6	1512.4	4838.16	156.56	685.52		297.16	1307.96	774.44	123.88	177.08	208.24
	534.28	681.72	1133.92	1669.72	487.16	2954.12		252.32	305.52	378.48	210.52	148.96	199.12		339.72	4151.12	1308.72	1316.32	161.88	1241.84		1070.84	1092.88	161.88	553.28	191.52	364.04		418.76	4913.4	497.8	1629.44	178.6	484.12
	147.44	967.48	959.88	1645.4	795.72	1203.84		220.4	275.12	153.52	471.96	131.48	82.08		485.64	763.8	585.96	2791.48	802.56	979.64		145.92	502.36	90.44	2014.76	186.96	1508.6		133	3220.88	177.08	901.36	113.24	1578.52
	735.68	3021.76	5601.2	1209.16	1828.56	924.16		844.36	279.68	312.36	990.28	100.32	133		269.04	1887.84	179.36	2616.68	416.48	706.04		143.64	2284.56	983.44	964.44	470.44	171		335.16	2463.16	82.08	1026	142.12	437.76
	962.92	2394.76	519.84	2623.52	961.4	978.88		276.64	216.6	195.32	205.2	41.04	2648.6		839.04	2269.36	223.44	996.36	137.56	2682.04		295.64	1333.04	587.48	985.72	111.72	4765.96		775.96	1114.16	204.44	823.08	299.44	875.52
	914.28	3480.8	212.04	2821.12	1356.6	2536.88		147.44	502.36	142.12	231.04	369.36	1686.44		1387	1748	1594.48	3517.28	428.64	2983.76		316.92	1575.48	1783.72	248.52	164.16	482.6		341.24	856.52	1195.48	649.8	686.28	383.04
	710.6	2018.56	361	2750.44	634.6	3424.56		771.4	243.2	171	118.56	154.28	318.44		215.08	1022.2	241.68	752.4	850.44	2282.28		87.4	1623.36	219.64	2488.24	123.12	982.68		164.16	1155.96	661.2	782.04	320.72	308.56
	269.8	3692.08	601.16	1984.36	418	324.52		95	347.32	296.4	383.8	362.52	311.6		332.88	3401.76	1424.24	259.16	184.68	1873.4		43.32	658.92	585.96	2125.72	872.48	756.96		90.44	1499.48	915.04	236.36	206.72	178.6
	687.8	607.24	241.68	2783.12	680.96	5611.08		284.24	747.08	1098.2	143.64	242.44	278.16		503.88	1083	151.24	1248.68	517.56	3866.88		741.76	2597.68	317.68	540.36	409.64	1345.2		102.6	1393.08	322.24	493.24	607.24	300.2
	508.44	1893.92	430.92	3562.12	563.92	1675.04		360.24	259.92	136.04	250.8	346.56	79.8		544.92	2398.56	927.2	5740.28	338.2	5429.44		128.44	1713.8	389.12	1526.84	953.8	2501.16		323.76	1225.12	157.32	266.76	200.64	279.68
	268.28	4452.84	1106.56	4070.56	82.84	2034.52		169.48	705.28	249.28	204.44	174.04	580.64		983.44	1209.16	1370.28	1167.36	413.44	1297.32		145.92	589.76	289.56	911.24	369.36	2846.2		899.08	315.4	247.76	114.76	98.8	279.68
	151.24	155.04	429.4	3227.72	123.88	2627.32		79.8	385.32	120.08	287.28	224.96	410.4		180.88	775.96	338.96	7893.36	678.68	1548.12		315.4	3785.56	253.84	4706.68	309.32	483.36		460.56	566.96	140.6	1004.72	183.92	149.72
	1558.76	2543.72	285	1270.72	873.24	1672.76		198.36	601.92	177.84	319.2	142.88	551		785.84	516.04	1001.68	584.44	98.8	1357.36		195.32	1595.24	1428.8	802.56	203.68	2016.28		343.52	1856.68	1104.28	769.12	260.68	1165.84
	1072.36	1995	1729	1318.6	573.04	1374.84		80.56	323.76	625.48	310.84	506.16	275.88		782.04	961.4	209	148.96	380	484.12		383.8	6561.08	529.72	3737.68	114	1989.68		524.4	1912.16	468.16	306.28	129.2	180.88
	1283.64	2289.88	456	1456.92	2026.16	1365.72		322.24	258.4	237.88	339.72	453.72	6222.88		995.6	1444	331.36	492.48	315.4	826.88		891.48	3066.6	378.48	887.68	351.12	658.92		221.16	2718.52	479.56	242.44	259.92	415.72
	2723.84	1450.08	285	1063.24	290.32	2569.56		84.36	272.08	406.6	592.04	229.52	213.56		546.44	1918.24	760	863.36	63.08	224.96		373.92	2167.52	490.2	1075.4	184.68	101.08		423.32	882.36	772.16	350.36	680.96	1006.24
	345.04	2138.64	607.24	4332	293.36	4870.84		251.56	149.72	371.64	206.72	183.92	414.96		180.12	2860.64	1684.92	4927.08	4335.8	1111.12		281.2	1540.52	692.36	1181.04	373.92	137.56		118.56	1470.6	205.2	700.72	61.56	2188.04
	839.8	2156.88	271.32	636.88	491.72	2889.52		576.08	155.8	245.48	250.04	171	225.72		385.32	1383.2	647.52	2919.92	360.24	2624.28		294.88	1881	671.08	904.4	1019.92	6241.88		175.56	1884.8	373.92	412.68	503.12	836.76
	388.36	1981.32	2547.52	2533.84	634.6	3800.76		789.64	355.68	179.36	560.12	199.88	297.16		291.08	851.2	285.76	948.48	786.6	709.84		185.44	2321.8	303.24	1343.68	76	354.16		595.08	2205.52	268.28	579.88	752.4	1140
	984.96	2834.8	604.2	1530.64	1933.44	6003.24		196.84	258.4	405.08	877.04	1379.4	449.92		282.72	949.24	247	2299	152	1506.32		364.8	1225.12	687.8	1782.96	996.36	208.24		712.88	1242.6	332.88	1773.08	174.04	408.88
	772.92	1903.8	313.12	1160.52	155.04	2843.92		387.6	209.76	1635.52	641.44	196.08	266.76		1537.48	2957.16	177.08	1910.64	639.92	6196.28		422.56	2170.56	208.24	1769.28	137.56	1152.92		194.56	535.8	823.08	2380.32	103.36	1963.84
	677.92	3551.48	759.24	5697.72	387.6	1481.24		282.72	129.96	675.64	339.72	272.84	280.44		633.84	1843	697.68	446.12	409.64	966.72		371.64	1006.24	237.88	480.32	114	585.2		295.64	3072.68	128.44	455.24	78.28	3197.32
	601.92	820.04	933.28	5449.96	856.52	1653.76		234.08	675.64	142.88	218.12	112.48	220.4		541.12	566.96	281.2	383.04	344.28	2804.4		412.68	760	171.76	1516.2	626.24	1497.2		353.4	720.48	185.44	1203.08	257.64	276.64
	574.56	2738.28	65.36	2195.64	1283.64	1842.24		676.4	353.4	470.44	1393.84	129.96	213.56		610.28	2044.4	487.16	4270.44	175.56	1636.28		143.64	1515.44	239.4	2696.48	414.2	842.84		476.52	566.2	56.24	1462.24	569.24	420.28
	300.2	1751.8	635.36	464.36	314.64	2364.36		250.8	375.44	119.32	643.72	155.8	1070.84		808.64	1402.96	701.48	1228.92	303.24	525.16		275.88	2071.76	161.88	4666.4	128.44	798.76		576.84	870.2	392.92	535.8	166.44	466.64
	791.92	9963.6	317.68	4616.24	307.04	894.52		112.48	418.76	95.76	648.28	103.36	136.04		528.96	899.84	259.16	5179.4	171	951.52		171.76	888.44	97.28	1586.88	68.4	1557.24		560.88	2326.36	149.72	490.96	171.76	936.32
	1131.64	2656.96	431.68	1124.04	877.8	3898.04		179.36	1136.2	75.24	160.36	130.72	298.68		179.36	2685.84	221.16	2291.4	193.04	1337.6		381.52	871.72	533.52	3800	466.64	530.48		574.56	1383.96	1112.64	700.72	696.92	189.24
	291.08	1862	312.36	1365.72	322.24	3089.4		331.36	171	149.72	234.08	231.04	186.96		520.6	2324.84	718.96	2175.88	1931.92	2629.6		381.52	1659.08	312.36	305.52	126.92	534.28		586.72	5082.12	430.16	806.36	293.36	474.24
	113.24	3151.72	355.68	1501.76	7984.56	560.12		590.52	234.84	50.92	860.32	504.64	392.92		504.64	2137.12	136.8	3396.44	237.12	863.36		225.72	937.84	217.36	845.12	243.2	147.44		288.8	763.8	457.52	628.52	190	1113.4
	76	2703.32	496.28	4421.68	105.64	1005.48		1392.32	159.6	205.2	291.84	242.44	232.56		66.12	1615	173.28	7017.08	140.6	6303.44		372.4	1745.72	224.2	1033.6	373.16	772.92		637.64	1848.32	343.52	671.84	522.88	215.08
	455.24	1181.8	495.52	278.92	334.4	1061.72		175.56	981.16	560.88	533.52	88.92	572.28		1741.16	4875.4	442.32	1827.04	687.8	2191.08		1258.56	3030.12	236.36	865.64	132.24	552.52		196.84	4243.08	608	193.04	133.76	455.24
	370.88	1081.48	649.04	467.4	231.8	1719.12		97.28	608	493.24	184.68	125.4	375.44		1183.32	1336.84	485.64	10395.3	915.8	1807.28		227.24	1105.8	196.84	626.24	292.6	696.16		338.96	1760.16	790.4	577.6	113.24	312.36
	141.36	1755.6	2254.92	3730.84	655.88	1374.84		543.4	2282.28	168.72	913.52	263.72	358.72		883.12	1820.96	1127.08	4458.16	181.64	1723.68		194.56	1237.28	152	550.24	770.64	2448.72		135.28	468.16	361	877.04	96.52	1473.64
	89.68	1085.28	814.72	3718.68	668.8	2141.68		154.28	387.6	195.32	618.64	307.8	226.48		1370.28	1985.12	106.4	1844.52	139.08	1492.64		263.72	1890.88	385.32	738.72	329.84	4693.76		494.76	432.44	111.72	186.2	161.88	805.6
	222.68	453.72	7353.76	1465.28	622.44	4410.28		110.96	269.04	444.6	626.24	214.32	549.48		1130.12	2429.72	218.88	1527.6	111.72	567.72		126.92	1544.32	362.52	1645.4	1081.48	792.68		211.28	1106.56	191.52	136.04	289.56	189.24
	264.48	1404.48	467.4	4280.32	1230.44	1493.4		621.68	139.84	275.12	310.84	402.04	1133.16		223.44	1199.28	256.12	1507.08	687.04	5637.68		152	1588.4	646.76	743.28	476.52	237.88		321.48	768.36	367.08	10392.2	303.24	817.76
	1381.68	2496.6	337.44	1219.8	465.88	4702.88		618.64	525.92	373.92	1513.92	1085.28	203.68		256.12	2448.72	234.08	1791.32	789.64	3295.36		473.48	2503.44	431.68	2800.6	709.08	1254.76		274.36	414.96	479.56	597.36	197.6	374.68
	127.68	1719.12	1504.04	3325	461.32	3004.28		297.92	611.04	165.68	419.52	307.8	185.44		1167.36	4212.68	288.8	933.28	158.08	2124.96		174.04	1209.16	226.48	357.2	262.2	195.32		160.36	865.64	123.12	1323.16	440.8	1449.32
	1226.64	1800.44	636.12	5263.76	387.6	2561.2		387.6	931.76	334.4	685.52	751.64	209		397.48	2311.16	281.2	830.68	199.12	3178.32		467.4	851.2	273.6	248.52	125.4	237.88		487.16	1308.72	392.16	1477.44	103.36	181.64
	1024.48	995.6	362.52	5940.16	1653	1641.6		419.52	209.76	263.72	218.88	142.88	141.36		658.16	6454.68	247	1722.92	201.4	640.68		418.76	1573.96	191.52	1678.84	273.6	507.68		191.52	1083	649.8	174.04	592.04	570.76
	832.2	2173.6	161.88	2895.6	989.52	3142.6		1174.2	601.92	271.32	150.48	1751.04	365.56		525.16	2894.84	1374.08	1014.6	171.76	557.84		328.32	1800.44	543.4	669.56	112.48	2042.88		260.68	180.88	652.08	886.16	247	566.96
	496.28	1249.44	2742.08	1361.16	1205.36	1355.08		193.8	166.44	104.88	368.6	208.24	1330		386.08	2284.56	330.6	2298.24	557.84	1020.68		148.2	1178.76	284.24	2019.32	267.52	423.32		327.56	1437.16	611.8	595.84	369.36	699.2
	1618.04	1897.72	553.28	4112.36	99.56	1960.8		161.12	642.2	114	1598.28	1089.84	137.56		358.72	3714.88	598.12	2269.36	224.2	4005.96		463.6	9933.96	631.56	1074.64	630.04	2542.2		339.72	408.12	79.04	278.92	354.16	78.28
	1148.36	1871.88	266.76	4128.32	611.04	4747.72		562.4	272.84	231.04	418	280.44	758.48		653.6	1938.76	232.56	291.08	538.08	1577.76		251.56	1107.32	1640.08	1106.56	205.2	558.6		256.88	1516.96	443.84	1725.2	150.48	275.12
	1358.88	1584.6	227.24	899.08	411.92	2682.8		155.8	129.96	269.04	1431.08	301.72	1242.6		984.2	817	127.68	586.72	131.48	269.04		484.12	1278.32	133.76	2463.16	238.64	1168.88		862.6	234.08	249.28	1968.4	557.84	2158.4
	148.2	2530.04	819.28	500.08	337.44	1909.88		275.12	278.92	223.44	789.64	142.88	190		193.04	2412.24	342.76	2277.72	709.84	3720.2		160.36	2830.24	310.84	2050.48	149.72	171		235.6	3810.64	598.12	202.92	713.64	1409.8
	364.8	1144.56	817.76	4734.8	508.44	1696.32		197.6	818.52	378.48	290.32	348.08	88.92		1116.44	5983.48	1266.16	1484.28	177.08	5697.72		395.2	1377.12	447.64	1888.6	240.92	319.96		433.96	586.72	175.56	751.64	309.32	793.44
	546.44	1302.64	237.88	623.96	481.08	4262.08		135.28	87.4	237.88	220.4	327.56	839.8		120.84	3245.2	258.4	1162.04	351.12	454.48		291.84	1111.12	198.36	1733.56	454.48	342.76		223.44	1452.36	201.4	1943.32	110.2	1039.68
	1077.68	1505.56	345.8	2272.4	148.2	934.04		279.68	233.32	120.08	99.56	121.6	231.8		215.08	291.84	1950.92	3211	642.2	1468.32		365.56	3242.92	191.52	4474.88	131.48	348.84		397.48	1017.64	135.28	843.6	192.28	444.6
	577.6	1955.48	436.24	7094.6	1779.16	3832.68		336.68	522.88	367.84	207.48	195.32	253.84		146.68	613.32	1021.44	1263.12	316.92	1460.72		280.44	1385.48	509.96	4486.28	1758.64	483.36		123.88	3811.4	557.08	450.68	120.08	148.2
	610.28	1137.72	843.6	1491.12	256.88	964.44		262.2	405.84	141.36	268.28	972.04	175.56		205.2	1472.88	88.92	1715.32	133	2229.84		1543.56	842.08	226.48	3520.32	1453.88	868.68		1035.88	531.24	349.6	266.76	190.76	120.84
	880.84	3018.72	969.76	4788	190	4346.44		218.12	370.88	204.44	387.6	222.68	310.84		573.8	2238.96	167.2	2128	537.32	2794.52		109.44	774.44	409.64	1212.96	267.52	1588.4		148.2	2764.88	307.8	2089.24	189.24	4394.32
	604.96	1874.92	595.08	2099.12	233.32	462.08		502.36	157.32	669.56	181.64	140.6	158.84		334.4	1585.36	867.92	655.88	404.32	1205.36		142.88	3978.6	273.6	1691.76	285	84.36		596.6	722	105.64	630.04	332.88	185.44
	266	2060.36	912.76	1134.68	298.68	4927.08		96.52	695.4	123.12	1206.12	284.24	1755.6		391.4	1618.8	419.52	640.68	316.92	2023.88		376.96	2126.48	959.88	2428.96	675.64	383.04		287.28	2280.76	219.64	734.16	91.96	205.96
	262.2	1477.44	551	1009.28	4955.2	5002.32		581.4	236.36	173.28	320.72	205.2	297.16		487.92	839.8	496.28	1751.04	855.76	480.32		528.2	4557.72	156.56	2008.68	4000.64	342.76		528.2	3675.36	678.68	1948.64	166.44	313.88
	1000.92	687.8	1434.88	1179.52	655.12	155.04		163.4	300.2	255.36	342.76	1051.84	866.4		253.84	1078.44	402.8	167.96	190.76	2402.36		546.44	1568.64	226.48	2602.24	370.12	547.96		520.6	2041.36	256.88	946.2	211.28	2071.76
	243.2	1505.56	196.08	2351.44	945.44	1899.24		237.88	948.48	193.04	403.56	234.08	354.16		699.96	4002.92	356.44	3661.68	121.6	3084.84		335.92	2095.32	174.8	1871.88	327.56	478.8		311.6	2489.76	343.52	576.84	160.36	155.04
	180.12	787.36	503.12	889.2	256.88	5003.08		153.52	522.88	195.32	289.56	388.36	265.24		142.88	224.96	522.12	1431.08	143.64	1230.44		464.36	3877.52	420.28	1678.08	218.88	272.84		775.2	1019.16	149.72	1879.48	260.68	479.56
	1820.96	752.4	160.36	1268.44	1320.12	4116.16		278.92	225.72	914.28	808.64	164.16	136.04		161.12	995.6	231.04	4496.16	809.4	1179.52		656.64	1057.16	257.64	1078.44	189.24	552.52		579.12	1570.92	335.92	750.88	195.32	433.2
	993.32	1580.8	477.28	884.64	1016.12	474.24		152	418.76	612.56	561.64	234.84	383.8		330.6	2842.4	7286.88	1391.56	257.64	3017.2		886.16	1659.08	158.84	1339.12	519.84	4135.16		742.52	1518.48	548.72	1657.56	259.92	1603.6
	204.44	4144.28	469.68	1841.48	653.6	1855.92		110.2	734.16	224.96	174.04	312.36	236.36		554.8	1431.08	463.6	1630.96	196.84	1895.44		1057.92	842.84	262.96	1551.16	437.76	651.32		942.4	3011.88	279.68	1743.44	1881.76	460.56
	638.4	807.88	965.2	845.88	466.64	1501.76		1333.8	564.68	991.8	1502.52	231.04	272.08		262.96	3445.08	644.48	110.2	400.52	5259.2		256.12	2739.04	1694.8	1440.96	203.68	310.08		386.84	516.04	517.56	865.64	159.6	399
	287.28	3128.16	291.08	1738.12	896.04	3125.88		90.44	222.68	111.72	5886.2	98.04	1143.8		184.68	1497.96	395.2	5747.12	257.64	279.68		231.04	1931.16	201.4	1782.2	212.8	2560.44		283.48	811.68	229.52	582.16	66.12	169.48
	982.68	1548.88	605.72	2834.8	289.56	4573.68		701.48	678.68	418	468.16	109.44	171.76		138.32	1030.56	312.36	1959.28	251.56	1403.72		237.88	781.28	1092.12	672.6	169.48	411.16		224.2	1194.72	365.56	228	103.36	842.08
	549.48	1782.2	1402.96	1385.48	578.36	1323.92		237.12	120.08	130.72	238.64	428.64	481.84		568.48	2111.28	272.08	550.24	788.88	1042.72		468.16	1430.32	222.68	857.28	146.68	1226.64		319.96	320.72	237.12	280.44	138.32	820.04
	923.4	4211.92	558.6	853.48	645.24	1075.4		173.28	533.52	308.56	171	100.32	180.12		434.72	923.4	699.2	1928.12	275.88	2212.36		368.6	1399.16	253.08	3558.32	734.92	490.96		412.68	2318.76	202.92	530.48	312.36	442.32
	540.36	1574.72	459.04	1123.28	465.88	1590.68		318.44	494.76	188.48	776.72	147.44	185.44		227.24	1973.72	218.12	2092.28	1863.52	3851.68		898.32	1031.32	188.48	3067.36	80.56	1856.68		194.56	1466.04	100.32	272.08	786.6	190.76
	196.08	2253.4	314.64	164.92	733.4	1197.76		119.32	215.08	186.2	146.68	194.56	142.12		1238.8	3896.52	259.16	2663.04	201.4	1242.6		1757.12	4440.68	184.68	1478.96	173.28	3955.04		145.16	1187.88	1424.24	273.6	598.12	1491.88
	871.72	3052.92	77.52	965.96	98.8	5225.76		259.16	209.76	266.76	1920.52	158.84	74.48		969	2010.96	114.76	3070.4	147.44	3460.28		364.8	2813.52	202.92	1310.24	427.88	232.56		177.84	676.4	234.84	1200.04	287.28	142.88
	891.48	2485.96	332.12	757.72	335.16	1480.48		235.6	778.24	120.84	133.76	180.12	293.36		391.4	3815.96	217.36	166.44	240.16	4313		228.76	1738.12	220.4	2280	216.6	729.6		760.76	693.88	409.64	285	161.12	444.6
	663.48	1285.16	570	2746.64	865.64	1946.36		421.04	284.24	236.36	97.28	371.64	476.52		67.64	2716.24	400.52	1086.04	803.32	2625.04		137.56	1581.56	372.4	1514.68	261.44	895.28		185.44	3012.64	495.52	338.2	156.56	257.64
	633.08	2410.72	475	5738	883.88	1405.24		567.72	164.16	313.12	293.36	234.08	1469.08		707.56	3745.28	260.68	1571.68	371.64	1269.96		280.44	2760.32	193.04	530.48	152	412.68		226.48	348.08	567.72	261.44	449.92	449.92
	727.32	3005.8	227.24	1617.28	163.4	1336.84		262.96	612.56	273.6	611.8	237.12	238.64		102.6	3182.88	180.88	4588.12	247.76	740.24		333.64	1342.16	117.8	1407.52	185.44	2119.64		342.76	1248.68	333.64	2147.76	253.84	755.44
	1162.8	1962.32	1758.64	2166.76	2201.72	2596.92		573.04	230.28	186.2	573.04	356.44	190.76		1005.48	3437.48	281.96	2874.32	740.24	1292.76		136.04	634.6	585.96	3182.88	190	266.76		351.88	895.28	64.6	810.16	314.64	573.8
	479.56	3243.68	886.92	1585.36	608.76	1520		133	235.6	79.04	691.6	300.2	720.48		691.6	997.88	142.12	693.12	136.04	1969.92		288.04	1377.88	991.04	547.96	1158.24	230.28		405.84	3110.68	207.48	1206.12	255.36	186.2
	465.88	893	1942.56	1947.12	264.48	1073.12		246.24	232.56	157.32	779	196.84	159.6		361.76	1546.6	187.72	2717.76	641.44	2932.84		205.96	2720.8	313.12	806.36	697.68	126.92		259.16	1819.44	500.84	726.56	190.76	1967.64
	239.4	2125.72	1261.6	4286.4	645.24	2202.48		226.48	414.2	171.76	127.68	218.12	252.32		1048.04	2683.56	573.04	1409.04	189.24	1370.28		338.96	1330	701.48	1238.04	1257.04	1930.4		907.44	1103.52	158.08	2995.92	791.16	429.4
	957.6	1963.84	298.68	630.8	838.28	446.88		167.96	215.08	146.68	1099.72	349.6	124.64		1835.4	953.8	2580.2	3209.48	622.44	913.52		538.84	6925.88	1809.56	756.2	314.64	639.92		780.52	1466.04	205.96	1680.36	1927.36	658.16
	621.68	911.24	954.56	766.08	1521.52	1967.64		208.24	574.56	293.36	1039.68	82.08	96.52		321.48	6047.32	461.32	5744.84	304	2417.56		571.52	1418.16	600.4	405.08	1292	237.12		395.2	2572.6	152	665.76	169.48	425.6
	162.64	2264.8	1480.48	519.84	513.76	1560.28		192.28	262.2	214.32	467.4	243.96	1013.84		295.64	2072.52	186.96	4421.68	193.04	3594.04		329.08	1469.08	227.24	2499.64	889.2	210.52		85.88	1970.68	285.76	725.8	908.96	713.64
	557.84	10097.4	227.24	1897.72	1277.56	376.96		221.92	445.36	533.52	316.92	114	189.24		829.16	6728.28	357.2	932.52	100.32	1086.04		193.8	810.92	1467.56	611.04	684.76	1481.24		472.72	3584.92	151.24	212.8	114	279.68
	487.16	4546.32	350.36	2754.24	1212.96	3592.52		619.4	1366.48	738.72	140.6	131.48	223.44		198.36	2095.32	164.16	1940.28	308.56	2205.52		345.04	1119.48	240.16	2213.88	192.28	5600.44		938.6	2763.36	786.6	205.2	204.44	204.44
	279.68	2852.28	1092.12	379.24	1793.6	1733.56		225.72	766.84	139.84	441.56	3008.84	325.28		275.88	1928.88	459.8	706.04	208.24	1757.12		1412.84	1708.48	272.08	1567.88	836	316.16		298.68	1693.28	500.84	250.8	97.28	908.2
	764.56	4161	891.48	1130.12	1054.12	2074.8		294.88	256.88	274.36	970.52	212.8	807.12		242.44	932.52	145.92	1434.88	577.6	1110.36		202.16	3158.56	309.32	2305.84	382.28	533.52		849.68	791.16	407.36	517.56	124.64	228
	336.68	1933.44	970.52	581.4	148.96	3201.12		229.52	360.24	158.08	340.48	108.68	339.72		247	598.88	829.92	653.6	3233.8	2900.16		366.32	1023.72	321.48	1092.88	370.88	1106.56		161.12	4127.56	174.04	962.16	228	424.08
	861.08	4630.68	608.76	5730.4	686.28	1319.36		169.48	90.44	316.16	155.04	405.84	305.52		165.68	2497.36	199.12	6592.24	109.44	2750.44		126.16	1077.68	352.64	1361.92	203.68	80.56		184.68	1990.44	479.56	1213.72	1524.56	1472.12
	127.68	996.36	285	260.68	1951.68	2403.88		610.28	274.36	1313.28	1015.36	203.68	87.4		362.52	753.92	164.16	4077.4	123.88	1627.16		446.12	2877.36	911.24	1247.16	808.64	568.48		275.88	402.8	189.24	527.44	392.16	123.88
	880.08	1513.92	689.32	2588.56	899.08	3514.24		169.48	243.96	543.4	253.84	919.6	248.52		332.12	529.72	2583.24	11605.2	595.08	1516.2		267.52	1887.84	171	1099.72	748.6	125.4		136.04	1985.12	191.52	727.32	877.04	582.16
	255.36	845.88	3144.88	3666.24	152.76	2029.96		299.44	215.08	73.72	364.8	206.72	180.12		213.56	1472.12	584.44	1220.56	633.84	1611.2		991.8	1362.68	180.88	2443.4	88.16	566.96		509.2	2669.88	131.48	741	167.96	576.84
	1244.88	1187.88	652.84	2670.64	318.44	1200.8		547.96	399	155.8	2497.36	124.64	260.68		189.24	1922.04	2400.84	4368.48	456	778.24		243.2	549.48	307.8	402.8	101.84	5437.8		148.96	4975.72	246.24	348.84	122.36	1962.32
	877.04	513	562.4	1947.88	297.92	2113.56		139.08	210.52	538.08	318.44	117.8	329.08		445.36	3126.64	763.8	2522.44	237.88	1919		487.92	1701.64	461.32	1194.72	182.4	369.36		1555.72	1823.24	144.4	856.52	183.16	541.12
	231.8	2738.28	169.48	419.52	307.04	1941.8		158.84	465.88	157.32	322.24	314.64	313.12		669.56	1088.32	82.84	427.88	5365.6	3095.48		255.36	541.12	640.68	1461.48	85.12	380		247.76	783.56	424.84	466.64	500.84	4737.08
	440.04	2658.48	197.6	1019.16	541.12	2058.84		262.2	437	458.28	183.92	623.2	897.56		431.68	1380.92	438.52	758.48	228	1216.76		277.4	576.84	323.76	3492.2	551	1245.64		408.88	766.08	144.4	1528.36	527.44	319.2
	236.36	2748.16	720.48	4026.48	1045	2033.76		115.52	533.52	684	211.28	58.52	209		1034.36	1604.36	284.24	2658.48	1158.24	3384.28		481.84	1227.4	940.88	727.32	860.32	1013.84		275.12	480.32	104.88	657.4	240.16	933.28
	1614.24	3513.48	563.92	1403.72	532	199.88		677.16	513	357.96	247	166.44	224.96		462.84	1450.84	620.92	997.12	565.44	930.24		335.16	3827.36	301.72	3483.08	221.92	330.6		536.56	3346.28	1438.68	368.6	253.84	2674.44
	722	1043.48	158.08	316.16	670.32	2140.16		295.64	230.28	446.12	1059.44	1146.08	237.88		122.36	1694.8	258.4	1523.8	870.2	2210.08		570	485.64	266.76	1135.44	527.44	582.16		369.36	2384.88	445.36	121.6	224.2	388.36
	1144.56	1573.96	466.64	3755.92	600.4	2565.76		85.88	135.28	1392.32	240.16	123.88	283.48		153.52	548.72	615.6	1367.24	183.16	2657.72		154.28	1844.52	539.6	934.8	182.4	1536.72		698.44	4647.4	355.68	716.68	414.2	512.24
	312.36	2883.44	326.8	977.36	836.76	857.28		126.16	639.92	87.4	534.28	391.4	275.88		299.44	3595.56	161.12	2723.84	253.84	3289.28		160.36	618.64	221.16	674.12	655.88	264.48		672.6	810.92	570	803.32	1988.16	391.4
	342.76	554.04	278.16	1184.84	394.44	1819.44		180.12	436.24	277.4	85.12	320.72	1083.76		250.04	555.56	350.36	643.72	1319.36	5212.08		216.6	481.84	1282.12	3727.04	610.28	711.36		402.04	640.68	315.4	956.84	319.96	361.76
	3357.68	3412.4	256.12	2007.92	174.04	1780.68		160.36	592.8	224.96	262.96	130.72	82.08		1156.72	1256.28	382.28	1117.96	297.16	1754.08		534.28	2387.92	199.12	1867.32	336.68	750.88		260.68	534.28	1314.04	989.52	252.32	2266.32
	666.52	827.64	3492.2	2745.88	500.84	1664.4		195.32	218.88	172.52	263.72	109.44	158.84		423.32	493.24	988.76	2929.04	538.84	319.96		399.76	1992.72	172.52	3434.44	189.24	497.8		250.04	902.88	236.36	1192.44	148.2	209
	454.48	748.6	439.28	2787.68	938.6	1677.32		88.92	1239.56	477.28	232.56	544.16	512.24		261.44	2966.28	166.44	971.28	101.08	477.28		562.4	1295.04	456	721.24	2257.96	2825.68		758.48	3247.48	101.84	172.52	313.12	204.44
	506.16	586.72	212.04	919.6	366.32	2501.16		122.36	329.84	165.68	233.32	324.52	173.28		351.12	1266.16	253.08	2357.52	167.2	1354.32		1051.08	1019.92	343.52	2568.8	712.88	2717		310.08	3809.12	407.36	1329.24	255.36	5790.44
	994.84	126.16	160.36	1222.84	1822.48	4028		301.72	750.88	555.56	798.76	110.2	608		314.64	2458.6	379.24	875.52	349.6	2272.4		500.84	1580.04	128.44	343.52	172.52	98.8		351.88	2996.68	205.2	630.04	319.2	287.28
	258.4	659.68	568.48	1404.48	3974.04	1238.04		403.56	124.64	461.32	456	335.92	205.2		449.16	1009.28	380.76	4610.92	762.28	2419.08		320.72	1217.52	192.28	247	292.6	547.96		293.36	2178.92	538.84	1913.68	73.72	772.16
	165.68	1687.96	539.6	2501.16	1002.44	3273.32		156.56	420.28	1190.92	603.44	53.2	1911.4		243.96	1076.92	156.56	902.88	759.24	2803.64		1559.52	2059.6	317.68	1083	285	2188.8		453.72	639.92	223.44	1418.92	1393.84	1475.16
	351.12	6650	223.44	2295.96	605.72	788.12		92.72	1125.56	225.72	120.08	126.92	357.2		503.88	5294.16	398.24	611.04	123.12	3106.12		166.44	1276.04	528.96	1441.72	702.24	219.64		345.04	1789.04	531.24	382.28	425.6	215.84
	672.6	1145.32	439.28	3184.4	468.92	823.08		186.96	270.56	503.88	610.28	161.88	505.4		500.84	2706.36	867.16	848.92	219.64	351.12		431.68	788.12	487.92	3392.64	300.96	267.52		514.52	954.56	258.4	528.96	164.16	221.92
	135.28	1174.2	1431.84	4111.6	1627.92	2091.52		1475.92	183.16	245.48	373.92	288.04	255.36		723.52	1413.6	216.6	1212.2	405.08	3075.72		411.92	2683.56	377.72	4135.92	281.2	2202.48		612.56	3825.84	108.68	163.4	221.92	707.56
	426.36	1519.24	209	1692.52	253.08	2079.36		250.8	556.32	1072.36	338.96	223.44	418		868.68	1139.24	148.96	1158.24	845.88	1307.2		205.96	2730.68	600.4	212.04	485.64	1353.56		194.56	1137.72	264.48	763.8	392.16	367.84
	288.8	1976.76	712.12	2910.04	272.08	1845.28		184.68	826.88	186.96	552.52	152.76	333.64		315.4	3487.64	210.52	2926	1074.64	984.96		250.8	608	207.48	1406	166.44	309.32		443.08	1536.72	152.76	855.76	126.92	300.96
	844.36	1762.44	4648.16	1728.24	414.96	2881.16		212.8	114.76	254.6	2865.2	117.04	129.2		1219.8	2388.68	1366.48	1225.88	701.48	2142.44		915.8	769.12	1345.2	329.08	177.08	183.92		111.72	4263.6	661.96	4013.56	785.08	322.24
	773.68	1170.4	991.8	5199.92	685.52	1689.48		237.12	1507.08	458.28	230.28	454.48	149.72		181.64	908.96	384.56	3597.84	135.28	1174.2		328.32	549.48	215.84	7521.72	280.44	3147.16		217.36	421.04	196.08	196.08	345.04	319.2
	210.52	2381.84	782.8	2609.84	662.72	5554.84		499.32	351.88	491.72	137.56	860.32	1171.16		203.68	2606.8	952.28	926.44	139.08	1242.6		560.88	1943.32	1266.92	2464.68	233.32	2064.16		117.8	1417.4	196.84	133.76	270.56	3625.96
	794.96	752.4	338.96	2381.08	1271.48	873.24		98.8	223.44	279.68	621.68	161.88	88.92		272.84	893	844.36	1611.96	128.44	2970.08		345.8	1909.12	192.28	2777.04	760.76	1571.68		953.8	752.4	257.64	361	439.28	1297.32
	327.56	4577.48	380	155.8	421.8	262.2		491.72	506.92	224.2	175.56	161.88	169.48		378.48	1718.36	769.12	1961.56	987.24	4510.6		364.8	722	158.84	733.4	253.08	1550.4		304.76	1266.16	209	190	164.16	134.52
	613.32	1340.64	599.64	961.4	323	3204.16		182.4	340.48	133.76	190	317.68	274.36		862.6	3290.8	180.12	5986.52	90.44	1579.28		288.04	2736.76	171.76	578.36	249.28	4427		328.32	839.04	164.16	304.76	110.2	145.16
	123.88	1405.24	745.56	1858.96	557.84	428.64		69.16	329.08	67.64	145.16	145.92	199.12		1169.64	218.12	234.84	2887.24	215.08	1525.32		628.52	2001.84	221.16	1180.28	307.8	3068.12		72.2	309.32	187.72	633.08	392.16	314.64
	179.36	1085.28	1263.12	2036.8	175.56	723.52		103.36	303.24	197.6	351.88	338.2	1074.64		1850.6	3246.72	351.12	2559.68	405.08	3242.92		131.48	1155.96	205.96	4691.48	193.04	235.6		467.4	1311.76	213.56	1802.72	666.52	2178.16
	376.2	4973.44	177.08	2457.84	230.28	1877.96		248.52	3113.72	340.48	810.16	79.8	1159		324.52	981.92	224.96	1946.36	418	4367.72		252.32	3024.8	171.76	1461.48	126.16	1604.36		940.12	3847.12	597.36	860.32	177.08	1417.4
	217.36	1474.4	130.72	899.84	1234.24	2115.84		443.84	380.76	406.6	343.52	198.36	2061.12		665.76	2262.52	625.48	652.84	468.92	1886.32		318.44	962.16	300.96	3056.72	140.6	235.6		155.04	956.84	196.08	750.12	101.08	181.64
	303.24	1226.64	441.56	3337.16	297.92	1361.92		222.68	424.08	4129.08	2114.32	854.24	625.48		717.44	1298.84	721.24	2891.04	918.08	1032.84		329.84	804.08	155.04	2079.36	904.4	213.56		661.96	1061.72	25.08	700.72	2070.24	256.88
	994.84	440.04	1061.72	950	1267.68	2949.56		212.04	218.12	142.12	109.44	146.68	317.68		322.24	1178.76	307.8	1472.88	159.6	3670.04		715.16	1735.08	72.96	2983	164.92	208.24		149.72	899.08	204.44	1171.16	671.84	3033.92
	547.2	1490.36	341.24	1874.16	456	1657.56		295.64	183.92	275.88	167.2	494.76	3461.04		155.04	1282.12	751.64	798.76	512.24	2816.56		167.2	753.16	295.64	2517.88	191.52	342.76		262.2	282.72	367.08	1043.48	173.28	76
	679.44	928.72	175.56	415.72	757.72	2606.8		2359.04	198.36	655.88	3142.6	120.84	349.6		286.52	1773.84	1201.56	2888.76	324.52	979.64		242.44	1291.24	1995	1040.44	209.76	1455.4		110.96	661.96	185.44	278.92	389.88	3125.12
	424.84	3733.12	848.92	2588.56	421.04	2983		238.64	389.88	145.92	121.6	201.4	157.32		357.2	1682.64	627	848.16	145.16	1051.08		326.8	1649.2	201.4	899.08	225.72	135.28		895.28	415.72	1517.72	392.92	164.16	163.4
	388.36	2729.16	138.32	2294.44	256.88	3689.04		67.64	221.16	150.48	400.52	72.2	1399.92		274.36	2875.08	726.56	176.32	944.68	1420.44		1805.76	2023.88	273.6	3775.68	984.2	858.8		249.28	4687.68	126.16	857.28	316.92	170.24
	183.92	1124.8	1085.28	1241.08	632.32	4627.64		105.64	187.72	570.76	260.68	337.44	261.44		674.12	692.36	351.88	1657.56	149.72	1522.28		378.48	1698.6	856.52	663.48	228	870.96		1767.76	1184.84	227.24	1622.6	395.96	588.24
	564.68	1758.64	718.96	3973.28	1130.88	2004.88		346.56	1566.36	302.48	564.68	166.44	820.04		816.24	1386.24	426.36	1024.48	338.96	310.84		222.68	1323.92	79.8	1128.6	301.72	654.36		459.04	1135.44	427.12	870.96	753.16	222.68
	663.48	1966.12	185.44	2446.44	1043.48	1960.04		272.84	266.76	312.36	1121.76	99.56	804.84		181.64	1204.6	345.8	2963.24	1910.64	674.88		301.72	2033.76	872.48	782.8	1111.88	812.44		76.76	486.4	205.96	915.8	132.24	3076.48
	858.04	1176.48	164.16	1312.52	421.8	2248.84		273.6	620.92	200.64	403.56	308.56	338.2		673.36	1250.2	113.24	1956.24	1665.92	507.68		816.24	829.92	99.56	1843	161.88	479.56		605.72	1962.32	199.88	5066.92	104.88	169.48
	297.16	1845.28	637.64	867.16	411.16	1306.44		136.8	98.8	389.88	599.64	234.84	180.12		555.56	1059.44	580.64	3051.4	279.68	614.84		678.68	177.08	894.52	1576.24	967.48	893		202.92	1989.68	368.6	421.8	231.8	413.44
	1138.48	2034.52	899.84	3885.12	495.52	1127.08		155.8	452.96	176.32	408.12	109.44	243.2		294.12	1153.68	773.68	1643.12	1357.36	2757.28		308.56	1754.84	555.56	1088.32	523.64	1475.92		390.64	280.44	155.8	1250.96	96.52	718.96
	459.04	193.04	329.84	2121.92	1242.6	2420.6		360.24	71.44	553.28	586.72	578.36	722.76		212.8	953.8	692.36	2076.32	197.6	873.24		84.36	4505.28	396.72	2598.44	91.2	189.24		819.28	1365.72	1569.4	671.08	377.72	273.6
	296.4	2146.24	608.76	926.44	1210.68	931		123.12	849.68	144.4	581.4	269.8	458.28		1162.04	1675.8	817.76	2802.88	115.52	3564.4		1163.56	1209.16	222.68	1212.2	257.64	2201.72		345.8	3263.44	753.16	1007.76	196.84	620.16
	1900	1227.4	889.96	1132.4	677.92	1754.84		155.04	285	215.08	825.36	116.28	649.04		588.24	1706.2	276.64	1048.04	478.8	551		174.8	487.92	642.96	1451.6	1702.4	1002.44		433.2	1099.72	647.52	686.28	60.04	3319.68
	88.92	532.76	197.6	2736.76	685.52	2184.24		186.96	1500.24	107.92	402.8	152.76	164.92		214.32	3170.72	263.72	1330	124.64	1376.36		472.72	2366.64	505.4	487.16	241.68	252.32		237.88	3992.28	186.96	630.04	130.72	181.64
	668.8	2326.36	1548.12	2661.52	66.88	1767.76		98.04	266	126.16	243.96	148.2	112.48		610.28	1064	221.16	5203.72	154.28	2979.96		208.24	2637.2	281.2	652.84	135.28	921.12		386.84	724.28	253.08	419.52	151.24	100.32
	1054.88	1970.68	1782.2	1090.6	798	1025.24		259.92	150.48	313.12	427.12	138.32	391.4		502.36	2543.72	164.92	3122.84	295.64	1690.24		1168.12	680.96	313.12	380	66.12	739.48		160.36	921.12	656.64	1409.04	261.44	608.76
	272.84	2986.04	262.2	2241.24	579.88	1168.12		370.12	235.6	536.56	256.88	433.2	582.92		244.72	1956.24	547.2	4917.2	502.36	1208.4		563.92	838.28	193.8	3094.72	361.76	94.24		682.48	1830.84	139.08	2154.6	139.84	2146.24
	1608.92	1364.2	1003.2	3079.52	364.8	4260.56		73.72	682.48	104.88	231.04	415.72	857.28		200.64	3986.96	899.08	1610.44	424.84	1489.6		212.8	2118.12	293.36	2127.24	120.84	115.52		311.6	3916.28	117.04	2846.2	221.16	2192.6
	950.76	2023.12	367.08	3526.4	350.36	6174.24		215.84	951.52	371.64	348.08	148.96	406.6		186.2	952.28	208.24	2872.04	126.92	1396.12		484.12	2061.12	2224.52	2052.76	450.68	293.36		179.36	1194.72	439.28	1888.6	307.8	2140.92
	1361.92	661.96	174.04	2161.44	583.68	2009.44		171	520.6	562.4	224.2	565.44	256.88		677.16	3499.04	296.4	2824.16	499.32	1134.68		863.36	954.56	329.08	2732.2	1108.08	1431.84		259.92	364.8	2291.4	1949.4	459.8	133
	512.24	2289.88	474.24	2714.72	1699.36	1464.52		614.08	145.16	114.76	180.88	894.52	470.44		300.2	1219.8	365.56	1494.16	239.4	1416.64		594.32	1902.28	221.16	3888.16	323	354.92		660.44	661.96	229.52	2571.84	145.92	959.88
	662.72	1269.96	1185.6	4067.52	810.16	4607.88		304.76	699.2	156.56	132.24	105.64	276.64		209.76	2512.56	245.48	1108.08	750.12	1578.52		394.44	1411.32	1015.36	1485.8	221.16	525.16		136.8	997.88	152	1839.2	113.24	324.52
	1102	1426.52	205.2	1670.48	310.84	458.28		411.16	379.24	260.68	611.8	804.84	144.4		368.6	822.32	2863.68	661.2	512.24	1482.76		1070.08	2233.64	99.56	2321.8	136.8	312.36		273.6	1770.04	163.4	256.12	431.68	1095.92
	991.04	989.52	379.24	821.56	1019.16	2254.92		195.32	385.32	456	502.36	326.04	813.96		317.68	721.24	256.88	1959.28	303.24	247		832.96	2159.16	405.08	2503.44	237.88	1448.56		297.16	982.68	113.24	639.92	103.36	3759.72
	627	3928.44	379.24	142.12	484.88	1685.68		800.28	218.12	318.44	2555.12	462.84	125.4		705.28	3199.6	3515	5345.08	472.72	1432.6		145.92	595.08	179.36	939.36	718.2	435.48		154.28	2275.44	146.68	315.4	116.28	537.32
	466.64	2263.28	717.44	5842.12	357.2	1665.92		94.24	930.24	260.68	164.16	355.68	194.56		367.08	946.2	363.28	1410.56	244.72	373.92		481.08	2118.88	237.88	2501.92	146.68	274.36		922.64	2229.08	406.6	927.2	592.8	1199.28
	1225.88	1197.76	196.08	2560.44	136.8	2025.4		125.4	131.48	262.2	830.68	2561.2	1337.6		717.44	1244.88	165.68	1802.72	320.72	1909.12		140.6	2091.52	271.32	455.24	456	172.52		1253.24	3643.44	266.76	407.36	421.8	1173.44
	894.52	755.44	933.28	2802.88	639.16	1410.56		128.44	311.6	390.64	183.92	133.76	361.76		397.48	853.48	60.8	1567.12	281.96	1625.64		330.6	1437.16	235.6	1032.84	183.16	165.68		252.32	734.16	266.76	131.48	283.48	1162.04
	654.36	3401.76	635.36	1920.52	768.36	3132.72		146.68	714.4	269.04	495.52	129.96	668.8		51.68	1298.08	256.12	858.8	674.88	1431.84		128.44	2050.48	59.28	1075.4	192.28	332.88		239.4	1170.4	137.56	205.2	194.56	437
	210.52	3933	108.68	3488.4	903.64	3087.88		275.88	521.36	389.88	632.32	138.32	518.32		927.96	218.12	66.88	3036.96	896.8	5928		101.08	1527.6	205.96	1825.52	291.08	85.12		91.2	660.44	426.36	294.12	70.68	234.84
	810.92	1377.88	1544.32	2045.16	354.92	4814.6		217.36	237.12	84.36	1392.32	354.92	1947.12		145.16	646.76	939.36	867.16	968.24	2283.8		942.4	2517.88	746.32	2618.2	612.56	209		492.48	1014.6	204.44	164.92	148.2	612.56
	639.16	1090.6	533.52	3956.56	382.28	2819.6		209	435.48	190.76	288.04	462.08	167.2		1174.2	2360.56	445.36	2254.16	354.16	41.8		142.12	1314.04	148.96	968.24	471.96	471.2		543.4	1778.4	129.96	1295.04	739.48	1672
	1132.4	1602.84	908.2	477.28	548.72	1621.08		63.08	553.28	389.12	175.56	166.44	358.72		355.68	636.88	3674.6	2995.16	387.6	4350.24		208.24	1876.44	939.36	413.44	313.88	285		367.08	980.4	145.16	269.8	666.52	744.8
	678.68	2027.68	889.96	500.84	557.08	1064.76		130.72	284.24	175.56	430.92	165.68	328.32		565.44	2609.08	686.28	2637.96	179.36	608.76		642.2	1261.6	301.72	3833.44	107.92	4504.52		95	836.76	214.32	1174.96	260.68	2457.84
	448.4	4158.72	2280	2657.72	598.88	2647.84		223.44	364.04	142.12	470.44	728.08	162.64		139.08	2889.52	276.64	1051.08	162.64	520.6		297.16	3591.76	278.92	2495.84	455.24	133.76		224.96	2072.52	531.24	3956.56	242.44	284.24
	801.04	1919.76	294.12	3829.64	936.32	3293.84		886.16	1074.64	905.16	354.16	165.68	421.8		221.92	3423.8	254.6	1557.24	376.96	1120.24		468.92	1076.16	621.68	1512.4	82.08	5407.4		391.4	912	1098.2	776.72	202.16	629.28
	443.84	1887.84	1477.44	2480.64	582.16	1221.32		198.36	234.84	281.96	300.2	317.68	537.32		214.32	736.44	348.84	3188.2	126.92	1593.72		3442.04	2676.72	477.28	2323.32	134.52	139.84		300.96	984.96	181.64	230.28	313.12	424.08
	414.96	76.76	2145.48	1224.36	644.48	751.64		190.76	293.36	324.52	183.16	173.28	605.72		180.12	3033.92	2846.2	247.76	180.12	1372.56		899.84	2292.16	156.56	643.72	238.64	2463.92		103.36	620.16	852.72	524.4	300.96	528.2
	506.92	2635.68	227.24	3492.96	748.6	4335.8		506.16	664.24	337.44	123.88	102.6	201.4		557.08	2853.8	408.88	672.6	294.12	1852.12		354.16	1794.36	440.04	3540.84	148.96	198.36		817	871.72	289.56	193.8	206.72	111.72
	703	2254.92	319.2	859.56	494.76	1544.32		386.84	129.2	105.64	1399.92	356.44	2501.16		280.44	3361.48	62.32	3530.96	175.56	2153.84		386.84	2465.44	422.56	1367.24	294.88	300.96		290.32	1375.6	162.64	4870.08	1083.76	1814.88
	395.2	1302.64	704.52	2470	620.16	2018.56		366.32	247	277.4	761.52	87.4	938.6		111.72	1643.88	244.72	1877.96	367.84	1219.04		963.68	1321.64	714.4	2775.52	269.8	703		222.68	5014.48	228.76	1190.16	88.92	1998.8
	309.32	1230.44	581.4	1582.32	865.64	3052.16		256.12	1425	168.72	438.52	152	490.96		117.04	892.24	418.76	614.08	421.8	1313.28		1019.16	3081.8	137.56	1836.92	297.16	234.08		302.48	880.08	177.84	1783.72	468.16	285.76
	543.4	698.44	628.52	3604.68	819.28	838.28		193.04	2735.24	149.72	227.24	195.32	618.64		47.12	2830.24	122.36	2584.76	185.44	6759.44		528.96	2708.64	153.52	1412.08	704.52	2878.12		1171.92	1569.4	471.2	905.16	215.08	521.36
	347.32	1976.76	726.56	4412.56	647.52	630.8		373.16	347.32	126.92	288.8	110.96	419.52		1017.64	550.24	457.52	2328.64	310.08	2654.68		657.4	1026.76	128.44	1418.92	187.72	517.56		557.08	393.68	266	731.12	725.04	1497.96
	108.68	2614.4	1138.48	2729.92	242.44	2823.4		95	237.12	203.68	784.32	145.92	268.28		573.04	672.6	867.92	1405.24	349.6	2258.72		197.6	1197.76	295.64	629.28	260.68	411.92		373.92	1502.52	221.16	984.96	119.32	653.6
	446.12	3828.12	1529.88	541.12	1228.16	5778.28		504.64	312.36	74.48	255.36	203.68	258.4		488.68	3227.72	348.08	1785.24	1173.44	414.96		389.88	877.04	236.36	1646.16	96.52	403.56		240.92	307.04	2447.2	85.88	457.52	241.68
	260.68	3400.24	323.76	2072.52	839.8	2286.08		215.08	417.24	177.84	698.44	364.8	92.72		493.24	2425.16	180.12	3407.08	111.72	1596.76		459.8	2970.08	196.84	921.88	189.24	4527.32		423.32	1279.08	400.52	632.32	490.2	990.28
	830.68	1849.08	1167.36	1775.36	690.08	3183.64		167.96	363.28	501.6	382.28	221.16	328.32		157.32	1237.28	1068.56	386.84	386.08	1984.36		525.92	1115.68	235.6	522.88	215.08	623.2		407.36	1001.68	468.92	2812.76	163.4	2399.32
	556.32	1784.48	712.12	4891.36	1380.92	1276.04		249.28	307.04	282.72	439.28	180.88	115.52		145.16	3444.32	206.72	693.88	905.92	3458		3421.52	2316.48	102.6	3283.96	63.08	4075.88		354.92	165.68	132.24	1644.64	312.36	1563.32
	291.08	3194.28	620.92	728.08	672.6	500.84		295.64	128.44	801.8	306.28	262.2	2643.28		117.04	1618.04	129.96	2177.4	1592.2	2789.96		1000.16	3691.32	1013.84	639.92	168.72	2527.76		373.16	543.4	124.64	122.36	202.16	1386.24
	395.2	2379.56	634.6	359.48	1998.8	1982.84		405.84	142.88	199.12	544.92	137.56	1527.6		500.08	2554.36	997.88	1380.16	146.68	4170.88		146.68	1599.8	131.48	1328.48	1125.56	855		227.24	120.84	278.16	226.48	216.6	2191.84
	838.28	852.72	780.52	2607.56	250.04	1499.48		111.72	583.68	142.88	366.32	375.44	285		1259.32	1763.2	98.8	5183.96	443.84	2388.68		647.52	1277.56	144.4	1230.44	610.28	5083.64		861.08	773.68	1529.88	795.72	220.4	1285.16
	363.28	4534.92	468.16	392.16	615.6	2747.4		144.4	122.36	175.56	198.36	126.92	267.52		75.24	2037.56	144.4	750.88	430.16	1417.4		266.76	1057.92	139.84	2226.8	253.08	5257.68		347.32	3286.24	336.68	699.2	209	422.56
	212.04	7938.96	1432.6	1719.88	1487.32	1109.6		896.04	203.68	193.04	396.72	500.08	174.04		269.8	1623.36	224.2	1073.12	178.6	1925.08		237.12	1013.84	367.08	266.76	340.48	3054.44		65.36	970.52	186.96	193.8	468.92	646
	313.12	1574.72	392.92	2018.56	193.04	881.6		355.68	313.88	244.72	3571.24	323.76	469.68		367.84	1221.32	217.36	2022.36	326.04	2096.84		205.96	896.04	408.12	388.36	176.32	60.8		113.24	3660.16	1358.12	497.8	148.2	363.28
	494.76	1776.12	296.4	5639.96	457.52	423.32		298.68	503.12	113.24	304.76	119.32	182.4		534.28	1332.28	177.08	2191.08	267.52	2102.16		633.08	4091.08	1388.52	193.04	312.36	405.08		454.48	446.12	696.92	633.08	257.64	520.6
	430.16	392.16	567.72	1686.44	891.48	134.52		143.64	254.6	184.68	528.96	111.72	235.6		486.4	2599.96	1287.44	2667.6	110.96	2549.8		185.44	1308.72	1381.68	1228.16	937.84	1003.2		323	3130.44	288.8	739.48	105.64	520.6
	3288.52	1030.56	547.96	942.4	455.24	2428.2		114	180.12	91.96	661.96	165.68	1051.08		386.84	896.8	1795.88	3945.92	285	1292		371.64	547.2	199.12	730.36	278.92	1774.6		454.48	1152.16	430.92	5260.72	1961.56	1922.04
	1873.4	826.12	157.32	345.04	95	1208.4		657.4	1902.28	1108.08	213.56	182.4	196.08		155.8	1591.44	870.96	2059.6	503.12	129.2		138.32	1474.4	337.44	1506.32	1688.72	1165.84		541.12	123.88	162.64	1292	126.16	272.08
	167.96	1479.72	603.44	248.52	316.92	4203.56		84.36	332.12	44.08	245.48	104.88	679.44		1497.2	2301.28	267.52	1205.36	187.72	1377.88		195.32	652.08	772.92	2514.08	138.32	371.64		371.64	598.88	433.2	142.88	69.92	245.48
	234.08	2453.28	2181.2	2237.44	67.64	516.04		228.76	53.96	536.56	813.2	107.16	408.12		97.28	2020.08	2983	2828.72	436.24	468.92		401.28	1849.08	582.16	247.76	2117.36	549.48		180.88	1911.4	167.96	620.16	861.84	2688.88
	79.04	2231.36	661.96	2905.48	717.44	1767.76		223.44	252.32	475	274.36	234.84	344.28		716.68	2881.92	911.24	1648.44	3005.04	696.16		1066.28	5579.16	449.16	1331.52	485.64	1063.24		178.6	1058.68	590.52	228.76	316.92	1067.04
	1076.16	3486.12	1032.08	1715.32	1071.6	3924.64		179.36	220.4	241.68	799.52	490.2	210.52		753.16	10245.6	3334.88	1170.4	53.2	2534.6		269.04	1135.44	183.92	406.6	214.32	604.96		605.72	1436.4	456	427.88	105.64	195.32
	142.88	583.68	414.2	1315.56	82.84	4287.16		1058.68	874	641.44	535.04	755.44	753.16		601.16	1260.84	782.8	3725.52	513	3161.6		1112.64	919.6	129.2	1297.32	411.92	281.2		168.72	1143.04	123.12	227.24	246.24	294.88
	292.6	1399.92	418	969	2287.6	2221.48		724.28	886.92	167.96	458.28	162.64	518.32		208.24	2161.44	581.4	2239.72	219.64	1702.4		611.04	1363.44	298.68	2921.44	759.24	335.92		319.2	2159.92	240.92	455.24	113.24	1091.36
	441.56	679.44	240.16	720.48	401.28	4009		321.48	168.72	375.44	453.72	516.8	351.12		586.72	2587.04	774.44	623.96	772.16	1599.8		367.84	1051.08	272.84	5605.76	158.84	490.2		154.28	6267.72	386.08	490.2	152.76	161.88
	1853.64	3157.04	155.8	890.72	1362.68	2490.52		308.56	401.28	122.36	354.16	249.28	1086.04		502.36	804.84	598.88	1383.2	576.84	3406.32		230.28	4050.04	294.88	2348.4	372.4	328.32		605.72	400.52	1395.36	180.88	174.8	212.04
	516.04	3068.88	1253.24	4701.36	489.44	2054.28		389.12	389.12	91.96	620.16	193.04	121.6		388.36	1911.4	161.88	304	256.12	410.4		257.64	1275.28	347.32	6653.04	239.4	389.88		244.72	879.32	279.68	76	924.16	3926.16
	349.6	691.6	623.2	2739.04	1302.64	3194.28		395.2	154.28	184.68	516.04	312.36	717.44		416.48	860.32	237.12	1599.8	497.04	1162.04		502.36	1817.16	323	886.92	199.88	886.92		1222.84	323	526.68	3232.28	107.16	4416.36
	217.36	687.8	573.04	3401.76	260.68	686.28		163.4	1879.48	101.08	145.16	190.76	158.84		685.52	6823.28	1291.24	1653.76	93.48	1712.28		259.92	1972.2	91.2	1715.32	160.36	405.84		136.8	2112.8	79.04	1191.68	174.8	481.08
	1337.6	1705.44	430.92	2347.64	887.68	2211.6		107.92	217.36	345.04	161.12	167.96	235.6		356.44	3808.36	169.48	8952.04	701.48	1048.8		261.44	1894.68	735.68	561.64	117.04	2026.92		266	2536.12	310.08	2607.56	197.6	1235.76
	746.32	1307.2	507.68	1041.96	190	176.32		325.28	647.52	338.96	1267.68	297.92	525.16		114	2012.48	450.68	1038.16	357.2	784.32		506.16	2379.56	397.48	3429.88	283.48	364.04		485.64	912.76	493.24	1057.92	45.6	535.04
	490.96	4143.52	2733.72	2713.2	866.4	4646.64		110.96	568.48	114.76	192.28	394.44	298.68		979.64	1640.08	326.04	928.72	155.8	1501.76		254.6	1057.92	224.96	1043.48	199.12	1057.16		132.24	798	275.88	672.6	177.08	549.48
	1045.76	1773.84	851.96	1477.44	138.32	1618.04		202.92	444.6	560.88	2360.56	140.6	200.64		459.04	3743.76	496.28	6556.52	408.12	1570.16		253.84	1585.36	1532.16	6096.72	129.96	402.04		583.68	813.96	254.6	1009.28	193.04	326.04
	569.24	906.68	75.24	1763.2	698.44	770.64		368.6	325.28	132.24	536.56	525.16	158.84		494.76	1319.36	95	7493.6	120.08	636.12		208.24	1235	290.32	1582.32	106.4	1297.32		205.96	1659.84	140.6	290.32	198.36	495.52
	611.04	2000.32	940.12	2303.56	349.6	1574.72		207.48	498.56	147.44	221.16	261.44	166.44		760.76	1720.64	355.68	1196.24	99.56	633.08		269.04	1970.68	79.8	1292	268.28	441.56		1800.44	1031.32	427.88	387.6	159.6	169.48
	1877.2	4258.28	221.16	557.84	497.8	1819.44		80.56	911.24	97.28	233.32	103.36	186.96		819.28	405.08	198.36	1299.6	247.76	1911.4		557.84	4265.12	423.32	6057.2	2463.16	217.36		358.72	894.52	940.12	531.24	337.44	262.2
	67.64	1430.32	829.92	2682.8	1128.6	2462.4		129.2	472.72	126.16	610.28	258.4	805.6		325.28	1672.76	209.76	655.12	215.08	1681.12		87.4	1430.32	800.28	495.52	141.36	1054.12		159.6	905.92	196.08	183.16	101.08	741
	290.32	1086.8	741.76	3642.68	1029.8	1105.8		300.96	157.32	511.48	991.8	412.68	262.2		2499.64	6194.76	589.76	763.8	202.16	2448.72		236.36	133	107.16	663.48	177.84	1542.8		433.96	1377.88	612.56	274.36	1332.28	184.68
	428.64	905.92	346.56	1279.08	171.76	1250.2		126.16	655.12	260.68	146.68	102.6	1495.68		933.28	2189.56	123.12	2700.28	144.4	1099.72		490.96	470.44	313.88	600.4	217.36	298.68		200.64	570	290.32	480.32	124.64	683.24
	806.36	514.52	257.64	1092.88	492.48	3844.84		269.04	248.52	326.04	760.76	125.4	224.96		1737.36	1240.32	269.04	5314.68	167.2	806.36		196.08	2450.24	297.92	1295.8	155.8	414.96		620.92	3201.12	208.24	882.36	210.52	281.2
	779	1376.36	596.6	3628.24	905.16	879.32		142.12	117.04	221.16	199.88	127.68	888.44		382.28	595.08	234.08	2635.68	431.68	649.8		159.6	909.72	109.44	653.6	699.2	269.8		230.28	774.44	2257.96	1534.44	180.12	88.16
	1877.96	807.12	670.32	807.12	649.04	556.32		129.2	594.32	181.64	337.44	323.76	946.96		208.24	2333.96	671.08	1622.6	367.08	6599.08		229.52	1623.36	643.72	4955.96	226.48	2692.68		265.24	1220.56	292.6	1007.76	391.4	3489.16
	225.72	1633.24	239.4	1316.32	292.6	3700.44		119.32	1069.32	635.36	383.04	113.24	239.4		300.96	2575.64	1168.88	1981.32	1317.84	1551.92		950	2862.92	206.72	982.68	264.48	2219.2		220.4	2232.88	294.12	294.88	1249.44	641.44
	645.24	1532.16	264.48	1706.2	369.36	1340.64		186.96	219.64	437	370.12	74.48	323		1382.44	826.12	285.76	1421.96	482.6	2623.52		1056.4	1863.52	648.28	3158.56	522.88	1624.12		369.36	1114.16	167.2	156.56	228.76	2392.48
	232.56	1032.08	462.84	4019.64	817.76	2804.4		133	1536.72	475.76	377.72	159.6	215.84		258.4	2147	373.92	2206.28	59.28	600.4		114.76	2123.44	811.68	1532.92	203.68	611.04		880.84	1079.96	105.64	1190.16	297.92	372.4
	784.32	768.36	867.92	2647.84	554.8	1347.48		176.32	513.76	221.16	260.68	338.2	194.56		414.2	969.76	429.4	1048.8	269.8	1388.52		709.08	7045.96	129.2	3713.36	677.16	1438.68		209.76	1373.32	191.52	213.56	338.96	423.32
	147.44	5991.84	1079.96	1251.72	727.32	611.8		95.76	123.12	240.92	673.36	719.72	1380.92		505.4	635.36	273.6	2887.24	183.92	1392.32		461.32	1440.96	202.16	1508.6	152	1058.68		437	4413.32	2224.52	1336.08	350.36	649.04
	981.92	5571.56	608	1076.16	570	646		182.4	228.76	214.32	574.56	272.08	244.72		557.84	1829.32	212.8	2912.32	1158.24	1387		2344.6	1301.88	60.04	4070.56	1771.56	3959.6		150.48	1637.04	288.04	1222.84	364.04	2200.2
	1278.32	6552.72	373.92	2111.28	361	991.04		169.48	161.12	363.28	448.4	154.28	284.24		243.2	5535.08	728.84	1329.24	533.52	5019.8		350.36	1504.04	494	2412.24	634.6	1045		1292.76	2970.84	965.2	2182.72	497.04	152
	535.8	3009.6	903.64	582.92	655.88	1562.56		193.8	192.28	272.84	246.24	202.16	238.64		336.68	2302.8	167.96	799.52	446.88	2530.04		121.6	2041.36	1307.96	407.36	271.32	585.96		542.64	1317.08	1656.04	1168.88	417.24	256.88
	443.84	3558.32	2846.96	5225	420.28	4004.44		511.48	419.52	277.4	223.44	172.52	633.08		264.48	1935.72	3158.56	823.08	501.6	1993.48		524.4	818.52	131.48	1349.76	282.72	1201.56		489.44	4750.76	237.12	1454.64	566.96	724.28
	229.52	3355.4	788.88	277.4	1019.92	2814.28		161.12	166.44	161.88	299.44	194.56	157.32		284.24	1184.84	281.96	4883	210.52	1320.88		330.6	2101.4	361	1419.68	292.6	215.84		184.68	3356.16	610.28	598.12	215.08	1132.4
	451.44	1215.24	1022.2	718.96	919.6	3530.96		361.76	776.72	199.88	462.08	239.4	675.64		376.96	892.24	264.48	1162.8	549.48	1105.04		682.48	1186.36	396.72	357.96	236.36	3470.92		234.08	646.76	1545.84	402.04	250.8	1693.28
	1074.64	883.88	190.76	1924.32	516.04	1816.4		516.04	114.76	122.36	499.32	125.4	152.76		188.48	2387.92	424.08	1716.84	1022.96	1387.76		159.6	1793.6	193.04	820.8	243.96	316.92		218.12	1594.48	1281.36	2999.72	639.92	451.44
	253.08	1130.12	1288.2	596.6	1365.72	1113.4		558.6	876.28	81.32	110.2	253.08	675.64		157.32	4494.64	216.6	1181.04	214.32	1137.72		392.92	2385.64	340.48	1457.68	329.08	5231.08		310.08	2009.44	495.52	908.2	875.52	400.52
	1219.04	1878.72	817.76	3958.08	1237.28	2250.36		602.68	196.84	98.8	56.24	276.64	171		200.64	3691.32	105.64	1680.36	392.16	1159.76		418	2321.8	278.16	1738.88	250.8	1738.12		632.32	800.28	292.6	737.2	1399.92	1448.56
	408.12	2273.92	509.96	6884.08	722	1364.96		432.44	105.64	337.44	297.92	711.36	1766.24		500.08	746.32	175.56	2497.36	1728.24	4620.8		237.88	4512.88	734.16	1465.28	358.72	355.68		528.2	3668.52	154.28	750.12	263.72	1217.52
	2628.08	1136.2	94.24	564.68	937.84	1868.08		158.84	291.08	161.12	334.4	121.6	528.96		88.16	3132.72	83.6	2622	1140.76	3144.88		1737.36	1834.64	1386.24	828.4	661.96	1846.8		759.24	1074.64	508.44	1877.2	178.6	167.96
	434.72	2543.72	1135.44	3108.4	120.84	1757.12		154.28	258.4	129.96	199.88	139.84	119.32		872.48	2276.96	687.8	1145.32	2837.08	940.88		455.24	1399.92	266.76	672.6	135.28	668.04		523.64	561.64	221.92	801.8	554.04	934.8
	409.64	1077.68	1700.12	1972.96	234.84	849.68		256.12	324.52	295.64	259.92	490.96	260.68		334.4	2186.52	490.2	3283.96	456	3012.64		446.12	850.44	288.04	1120.24	198.36	433.96		228.76	1092.88	430.92	545.68	741.76	674.88
	591.28	3008.08	266.76	3739.96	1219.8	4775.84		138.32	330.6	226.48	779	806.36	361.76		268.28	1995.76	356.44	2257.2	243.96	750.88		252.32	926.44	250.04	724.28	33.44	1609.68		199.88	2095.32	176.32	377.72	185.44	408.88
	174.04	2544.48	574.56	2864.44	116.28	5077.56		353.4	832.2	92.72	1308.72	193.04	212.04		186.2	2968.56	131.48	3590.24	444.6	2423.64		400.52	1965.36	230.28	181.64	209.76	544.92		342	690.84	383.04	338.2	105.64	3492.96
	503.88	112.48	470.44	2221.48	551.76	1396.12		263.72	1190.92	70.68	623.96	70.68	342.76		281.2	1633.24	487.16	710.6	155.04	1193.96		327.56	3491.44	926.44	855	247.76	839.8		302.48	671.08	79.8	550.24	81.32	2276.2
	876.28	2232.12	309.32	1968.4	665.76	906.68		440.04	97.28	383.04	531.24	142.12	837.52		157.32	4724.92	408.12	967.48	225.72	1118.72		286.52	2804.4	177.08	673.36	504.64	728.08		233.32	241.68	574.56	1429.56	181.64	500.84
	622.44	1241.08	283.48	4039.4	207.48	3478.52		250.04	827.64	116.28	563.92	127.68	1197		701.48	3561.36	790.4	4351	209.76	3270.28		193.8	956.08	157.32	2530.8	461.32	120.08		382.28	262.2	1057.92	231.8	123.12	2857.6
	579.12	3842.56	623.96	1333.04	1180.28	821.56		187.72	298.68	351.88	191.52	161.12	2074.04		564.68	478.04	357.2	4297.8	206.72	2045.92		486.4	910.48	215.84	1816.4	129.96	96.52		1263.12	1550.4	308.56	247.76	166.44	326.04
	1155.2	3799.24	750.88	410.4	3425.32	2396.28		205.2	304.76	433.2	157.32	66.88	392.16		479.56	2337	218.12	2363.6	251.56	1505.56		414.96	2178.16	208.24	1544.32	126.92	894.52		498.56	4554.68	924.16	4689.2	233.32	652.84
	1007	1507.08	3698.92	1359.64	551	1401.44		133	207.48	417.24	138.32	269.8	471.2		945.44	575.32	326.8	5139.88	229.52	1897.72		104.12	3112.96	431.68	1478.2	839.8	971.28		273.6	1517.72	177.84	750.88	484.88	171
	721.24	553.28	288.8	2314.96	336.68	130.72		389.12	1206.12	212.04	219.64	343.52	481.84		123.12	2476.84	436.24	2190.32	320.72	597.36		191.52	1033.6	286.52	2919.92	1326.96	1660.6		218.88	3454.96	764.56	933.28	174.04	262.96
	362.52	1765.48	430.16	2274.68	1702.4	6508.64		122.36	313.88	156.56	284.24	276.64	338.96		278.16	1591.44	133	1494.16	120.08	1235		127.68	1500.24	1564.84	613.32	134.52	303.24		139.08	1171.16	425.6	165.68	197.6	1020.68
	920.36	1083.76	1096.68	798	423.32	1562.56		125.4	962.92	259.16	2039.08	95.76	156.56		154.28	527.44	338.2	962.16	615.6	1921.28		490.96	1366.48	305.52	994.84	389.12	243.2		137.56	359.48	145.16	830.68	243.2	1066.28
	445.36	836	87.4	3121.32	331.36	4317.56		228	157.32	729.6	1179.52	57	338.2		506.92	3027.84	323.76	2458.6	142.12	2088.48		611.04	2833.28	395.2	2791.48	443.08	636.88		570	2115.84	177.84	750.12	267.52	243.96
	832.96	2049.72	534.28	5155.08	744.8	2080.12		907.44	91.2	146.68	568.48	100.32	232.56		459.04	1227.4	323	1606.64	225.72	943.16		174.8	1885.56	1405.24	474.24	389.88	369.36		408.12	934.04	429.4	345.04	262.2	190
	836.76	5779.04	238.64	1811.84	887.68	2493.56		2025.4	183.16	214.32	425.6	467.4	900.6		221.92	1824	250.04	3906.4	351.12	1776.88		472.72	2065.68	137.56	1787.52	948.48	946.96		282.72	733.4	89.68	1390.8	133	563.92
	476.52	3176.8	108.68	2824.16	617.12	2124.2		259.16	422.56	994.08	213.56	174.8	253.84		687.8	2661.52	462.84	1535.2	2416.04	1079.96		392.92	1950.16	1599.8	815.48	825.36	326.04		139.84	154.28	312.36	515.28	1968.4	449.92
	659.68	2175.12	392.16	1330.76	124.64	1966.88		636.12	272.08	919.6	311.6	125.4	6725.24		378.48	611.8	522.88	744.04	414.2	1417.4		692.36	1453.88	284.24	614.84	1253.24	185.44		247.76	1507.08	1162.8	332.88	175.56	838.28
	451.44	1557.24	1203.08	2620.48	443.08	1562.56		315.4	744.8	353.4	3523.36	158.84	1686.44		201.4	1511.64	1749.52	856.52	439.28	781.28		513	2267.84	392.92	1637.8	287.28	868.68		205.2	2241.24	168.72	1634	324.52	540.36
	312.36	1500.24	437	1065.52	231.8	1656.04		188.48	239.4	308.56	131.48	408.88	211.28		442.32	5319.24	251.56	1657.56	478.8	1800.44		339.72	2558.92	180.12	283.48	461.32	2827.2		224.96	848.16	181.64	1007	160.36	295.64
	229.52	2834.8	864.12	1455.4	1638.56	2229.84		399.76	297.92	174.04	616.36	333.64	731.88		88.16	1395.36	544.16	1525.32	219.64	460.56		632.32	7915.4	1818.68	3497.52	273.6	486.4		217.36	1896.2	9705.2	153.52	679.44	3529.44
	755.44	1548.12	406.6	3733.88	366.32	1428.8		283.48	218.88	184.68	287.28	93.48	409.64		275.12	1444	387.6	594.32	92.72	3179.84		301.72	894.52	176.32	674.12	858.8	563.92		2117.36	585.96	696.92	103.36	117.8	421.04
	460.56	1929.64	475.76	900.6	182.4	786.6		264.48	721.24	53.96	496.28	163.4	145.16		1407.52	1847.56	623.96	3660.92	158.08	3336.4		1330	1704.68	480.32	1334.56	561.64	266		498.56	250.04	139.08	739.48	491.72	259.16
	726.56	2188.04	992.56	2315.72	662.72	583.68		142.12	1021.44	183.92	137.56	129.96	125.4		104.12	942.4	418	1703.16	665.76	2805.16		220.4	2118.88	68.4	5285.04	781.28	2346.12		740.24	855	354.92	687.8	145.16	2141.68
	1269.2	3055.2	468.16	1414.36	933.28	2196.4		153.52	465.88	1394.6	331.36	159.6	553.28		339.72	283.48	364.8	1049.56	785.08	258.4		230.28	2014.76	709.08	2324.84	218.12	577.6		267.52	2185.76	186.2	322.24	377.72	252.32
	386.08	2307.36	456.76	3192	365.56	267.52		1873.4	161.88	407.36	266.76	402.04	417.24		775.2	1563.32	171	2879.64	177.84	1249.44		223.44	3001.24	187.72	2162.2	110.2	576.08		135.28	570.76	2776.28	2049.72	169.48	2146.24
	159.6	2177.4	253.08	1432.6	488.68	2168.28		349.6	280.44	189.24	440.04	186.2	321.48		772.92	1063.24	756.96	1769.28	240.92	1196.24		931	4373.8	153.52	2919.92	301.72	573.04		342	1279.84	107.92	162.64	231.04	558.6
	280.44	3274.84	664.24	2622.76	452.96	916.56		471.2	386.84	176.32	2149.28	1070.08	170.24		805.6	2181.96	481.84	1356.6	281.96	768.36		757.72	830.68	158.84	2834.8	478.04	2555.12		2292.92	779.76	294.12	580.64	120.84	592.8
	771.4	1735.08	588.24	1300.36	760	3137.28		439.28	1535.96	178.6	329.84	234.84	199.88		216.6	627	222.68	3237.6	238.64	935.56		500.08	1510.12	403.56	887.68	637.64	159.6		137.56	1429.56	337.44	3985.44	287.28	3775.68
	233.32	1729.76	4548.6	2596.16	761.52	3470.92		186.2	585.96	374.68	256.88	913.52	726.56		152	3335.64	313.12	3716.4	1962.32	1947.88		192.28	5329.88	236.36	2403.88	414.2	913.52		379.24	509.2	1126.32	452.96	151.24	361.76
	83.6	1495.68	381.52	2672.16	1308.72	1136.2		268.28	72.96	178.6	670.32	449.92	443.08		254.6	2653.16	480.32	865.64	124.64	613.32		472.72	2368.92	148.2	1340.64	127.68	1399.16		2736.76	2791.48	192.28	1238.04	230.28	896.8
	419.52	2900.92	472.72	2801.36	136.04	5057.04		379.24	1184.08	664.24	839.04	141.36	167.96		389.88	526.68	328.32	1079.96	69.92	1799.68		799.52	2204	198.36	749.36	345.8	540.36		224.2	370.12	147.44	203.68	603.44	546.44
	300.96	3417.72	813.2	1702.4	1411.32	1483.52		248.52	424.08	308.56	946.96	144.4	810.92		927.2	2062.64	504.64	1161.28	123.12	2076.32		274.36	775.96	297.16	1466.04	385.32	307.04		190.76	573.04	135.28	2333.2	597.36	216.6
	767.6	2102.92	418	832.2	660.44	3812.16		303.24	140.6	146.68	429.4	297.16	128.44		636.12	9208.92	1985.88	1444.76	560.88	2019.32		940.12	387.6	500.08	1089.08	213.56	3841.04		167.2	770.64	638.4	185.44	4003.68	402.04
	490.2	2931.32	1207.64	1605.88	200.64	4505.28		845.88	291.84	494	719.72	120.08	403.56		253.08	547.2	1065.52	116.28	352.64	3180.6		408.12	4755.32	161.12	3778.72	158.08	347.32		138.32	2157.64	167.96	677.92	3982.4	1081.48
	1427.28	3257.36	427.12	1649.96	250.8	1644.64		208.24	576.08	351.12	354.92	114.76	533.52		145.16	987.24	413.44	1947.88	210.52	2553.6		391.4	2397.8	367.84	1355.84	452.2	180.12		1011.56	1076.16	302.48	820.8	253.84	2226.04
	262.96	5316.2	190.76	2217.68	702.24	649.04		340.48	157.32	134.52	298.68	578.36	364.8		745.56	1801.2	220.4	713.64	1070.84	1275.28		354.92	1643.88	318.44	2601.48	264.48	401.28		157.32	1735.08	621.68	909.72	308.56	554.04
	1115.68	4430.04	522.12	1524.56	937.84	3746.04		633.08	316.92	179.36	276.64	437	131.48		515.28	685.52	337.44	1016.12	601.92	1057.16		476.52	3883.6	207.48	642.96	1784.48	217.36		94.24	928.72	572.28	2884.96	217.36	994.08
	461.32	1910.64	319.2	4315.28	430.92	1726.72		526.68	274.36	922.64	205.2	280.44	348.84		2103.68	1035.12	161.88	3304.48	521.36	755.44		121.6	687.8	519.08	3130.44	506.92	232.56		335.16	1919	146.68	214.32	156.56	364.8
	3053.68	1054.88	994.84	6282.16	785.84	2576.4		604.2	146.68	281.2	937.08	72.96	394.44		82.84	1014.6	135.28	1285.92	148.96	2743.6		433.96	2824.92	323.76	810.16	123.12	741		864.88	1364.2	248.52	533.52	2843.16	2246.56
	1186.36	1706.2	378.48	433.2	994.08	2723.08		260.68	1139.24	102.6	234.08	631.56	430.16		333.64	565.44	712.12	2183.48	252.32	1326.96		693.12	734.92	343.52	392.16	389.88	303.24		121.6	691.6	407.36	464.36	304	1731.28
	1360.4	2462.4	311.6	3540.84	1187.88	4411.04		237.12	473.48	139.84	76.76	89.68	218.88		740.24	2629.6	331.36	1671.24	395.2	3985.44		579.88	1165.08	823.84	3411.64	216.6	680.96		156.56	847.4	590.52	668.04	804.08	781.28
	159.6	2354.48	303.24	1807.28	833.72	1798.16		290.32	649.8	561.64	279.68	468.16	162.64		288.8	649.8	744.04	2134.08	228	2419.84		867.92	2289.12	145.92	2137.88	236.36	440.8		573.04	899.84	119.32	300.96	186.2	779.76
	715.16	423.32	337.44	834.48	590.52	351.88		99.56	223.44	166.44	722.76	142.12	213.56		264.48	2245.8	469.68	1591.44	177.08	1445.52		766.84	9895.96	234.84	609.52	223.44	1171.16		96.52	1330	504.64	955.32	126.92	707.56
	1862	2701.04	532.76	1972.2	266	1998.04		690.08	924.16	99.56	205.96	183.16	96.52		480.32	1333.04	169.48	1068.56	392.92	1778.4		169.48	9319.88	181.64	169.48	117.04	575.32		286.52	550.24	1577.76	2185.76	58.52	177.84
	595.08	2482.16	1206.88	1602.84	491.72	1653		215.84	606.48	292.6	596.6	263.72	960.64		118.56	167.96	322.24	1027.52	468.92	677.92		179.36	1126.32	123.88	3563.64	240.16	471.96		308.56	1330.76	290.32	700.72	151.24	1010.8
	978.88	1565.6	1148.36	1053.36	768.36	1488.08		188.48	262.96	203.68	120.08	523.64	260.68		684	930.24	818.52	2210.08	905.92	2755.76		348.08	1838.44	310.08	2162.96	180.12	738.72		433.2	3980.12	1031.32	1903.04	146.68	1700.12
	978.88	1890.12	285.76	2870.52	632.32	1396.12		901.36	236.36	173.28	940.88	224.2	121.6		513.76	913.52	194.56	922.64	125.4	2418.32		361	781.28	180.12	1019.16	218.88	278.16		701.48	1124.8	904.4	203.68	348.84	293.36
	258.4	4239.28	441.56	2843.92	582.16	1621.84		633.84	1226.64	421.8	131.48	216.6	225.72		278.16	1318.6	357.2	1847.56	389.88	883.88		281.96	595.84	360.24	375.44	1356.6	737.96		742.52	1179.52	348.84	256.12	256.88	854.24
	197.6	1003.2	846.64	2413.76	496.28	3159.32		374.68	280.44	148.2	225.72	568.48	98.8		295.64	3040	71.44	1057.92	437.76	1609.68		514.52	287.28	223.44	854.24	282.72	352.64		159.6	2155.36	188.48	460.56	104.88	807.88
	158.08	1076.92	315.4	3652.56	1173.44	2821.12		158.08	497.04	353.4	285.76	37.24	330.6		285	2849.24	376.2	1984.36	342	1691		542.64	1083.76	291.84	2539.92	79.04	219.64		241.68	2771.72	204.44	725.04	122.36	1925.84
	637.64	3123.6	199.12	1382.44	282.72	2748.92		95.76	266.76	224.96	299.44	118.56	391.4		595.08	3605.44	1295.8	1070.84	642.2	4402.68		644.48	3733.88	1093.64	3009.6	547.96	1520		227.24	3174.52	1413.6	798.76	209	1310.24
	144.4	3013.4	458.28	5089.72	2033	1580.04		117.8	368.6	247	718.2	85.88	2510.28		670.32	3416.2	549.48	1330.76	710.6	1995.76		647.52	2384.12	832.96	5676.44	87.4	400.52		515.28	1165.84	256.12	513.76	605.72	202.16
	1285.92	697.68	252.32	841.32	587.48	1445.52		561.64	606.48	150.48	123.88	202.16	125.4		428.64	1276.8	751.64	3261.16	280.44	1985.88		113.24	858.04	246.24	5608.8	293.36	410.4		313.12	1771.56	452.96	297.16	143.64	189.24
	880.84	2215.4	341.24	195.32	247.76	3135		1269.96	414.96	104.88	399	234.08	236.36		1551.92	1763.96	278.16	1149.88	274.36	1867.32		785.84	1255.52	677.16	1331.52	1118.72	323		266	565.44	413.44	1371.04	209.76	485.64
	1257.8	1013.08	296.4	2979.2	292.6	1842.24		125.4	171.76	680.2	646.76	120.08	445.36		1331.52	1604.36	245.48	3724	196.08	1674.28		177.84	1722.16	1098.96	964.44	519.84	2424.4		143.64	597.36	179.36	801.04	167.2	470.44
	2584	1549.64	242.44	2623.52	605.72	449.16		402.8	163.4	495.52	237.88	211.28	655.12		754.68	1903.8	167.2	1112.64	444.6	5153.56		646	1406	550.24	1381.68	405.08	1396.12		563.92	719.72	508.44	804.08	238.64	245.48
	431.68	2196.4	525.92	653.6	3218.6	3965.68		173.28	294.88	161.88	228.76	137.56	826.88		1207.64	1532.16	136.8	1300.36	454.48	3454.2		1308.72	1927.36	117.8	48.64	197.6	771.4		481.08	333.64	284.24	517.56	729.6	291.84
	2080.12	3325.76	1545.84	1371.8	237.12	1658.32		363.28	205.96	208.24	239.4	194.56	1427.28		571.52	4010.52	276.64	2251.12	756.96	1985.88		685.52	1335.32	198.36	2808.2	344.28	2539.16		205.96	1049.56	196.84	334.4	224.96	553.28
	357.2	3888.92	1532.16	540.36	1168.88	821.56		274.36	278.16	421.8	243.96	99.56	437.76		504.64	715.16	265.24	856.52	120.08	3123.6		167.96	1936.48	813.96	399	661.2	263.72		193.04	3356.16	291.84	210.52	101.84	197.6
	75.24	290.32	376.96	2628.84	508.44	5811.72		132.24	519.08	186.96	4722.64	296.4	234.84		449.92	1812.6	322.24	1405.24	338.2	1359.64		304.76	2043.64	737.2	1504.04	297.92	239.4		47.12	330.6	120.84	2019.32	133	220.4
	782.8	747.84	56.24	1615.76	495.52	3195.8		213.56	705.28	243.2	832.2	253.08	3155.52		713.64	989.52	3390.36	1451.6	134.52	3825.84		540.36	2168.28	70.68	743.28	294.88	800.28		139.84	1175.72	440.8	576.08	409.64	1000.16
	459.04	2230.6	698.44	1069.32	197.6	4756.84		307.8	111.72	117.8	218.88	415.72	256.88		412.68	848.92	562.4	5532.04	142.88	1225.12		459.04	4187.6	317.68	2012.48	244.72	2457.84		211.28	232.56	228	157.32	111.72	1236.52
	509.2	2119.64	390.64	2077.84	1330	679.44		109.44	513	218.88	849.68	151.24	113.24		266	655.88	175.56	2036.04	839.8	1510.12		535.8	1212.96	226.48	1991.2	281.2	603.44		535.04	161.12	95.76	164.16	519.84	282.72
	1967.64	678.68	323	1801.96	278.92	2497.36		424.08	247.76	1090.6	152	467.4	91.2		870.2	1367.24	1765.48	2093.04	142.12	2903.2		445.36	3693.6	316.92	1637.04	85.12	1104.28		201.4	1187.12	292.6	386.84	227.24	355.68
	208.24	1111.12	1217.52	4864.76	516.04	738.72		1728.24	592.8	133.76	250.04	553.28	220.4		253.08	135.28	580.64	652.08	549.48	976.6		226.48	2155.36	121.6	957.6	291.08	316.92		163.4	1684.16	203.68	3646.48	937.08	939.36
	793.44	938.6	658.92	1633.24	927.96	1419.68		184.68	404.32	250.04	323	211.28	389.12		161.12	1463	597.36	1428.8	547.2	2546		741	627.76	493.24	369.36	217.36	79.8		260.68	1773.08	125.4	278.92	142.88	215.08
	541.88	2159.92	207.48	1146.84	3274.84	2210.08		757.72	353.4	139.08	436.24	430.92	223.44		633.84	2249.6	156.56	1772.32	206.72	2209.32		162.64	2698.76	88.92	2134.08	290.32	777.48		272.08	808.64	148.2	2213.88	234.08	1700.88
	287.28	820.04	405.84	1500.24	280.44	1088.32		286.52	247	139.84	177.84	205.96	596.6		272.84	2479.12	397.48	2680.52	162.64	1314.8		100.32	1243.36	535.04	1847.56	365.56	509.96		345.04	5798.04	371.64	415.72	916.56	3460.28
	900.6	1060.96	1003.96	5928	1248.68	2495.84		374.68	435.48	912.76	262.2	155.8	570		212.04	965.2	297.92	1874.92	376.2	1945.6		370.88	2197.92	285	694.64	1092.88	750.12		297.16	644.48	404.32	1200.04	1522.28	435.48
	464.36	2082.4	1605.88	617.12	2207.8	2623.52		238.64	462.84	649.8	570.76	482.6	207.48		170.24	801.8	228.76	960.64	75.24	3655.6		458.28	1131.64	193.8	1676.56	309.32	210.52		271.32	997.88	292.6	281.96	144.4	1035.88
	573.8	2945	396.72	585.96	160.36	1428.8		133	414.2	122.36	548.72	135.28	193.04		391.4	1996.52	1877.2	2474.56	846.64	2658.48		264.48	2018.56	244.72	1468.32	219.64	243.2		111.72	1811.84	1532.16	607.24	255.36	2530.04
	912.76	2127.24	911.24	2904.72	774.44	2259.48		111.72	1206.88	443.08	281.2	157.32	193.8		313.88	2641	294.12	962.16	185.44	1283.64		306.28	4671.72	654.36	510.72	329.84	344.28		192.28	1758.64	796.48	928.72	459.04	701.48
	846.64	1172.68	973.56	1792.84	487.16	2210.84		743.28	190.76	1051.84	47.12	95.76	166.44		403.56	2824.16	192.28	850.44	263.72	5138.36		570.76	1787.52	174.04	466.64	303.24	4233.96		309.32	833.72	205.96	466.64	81.32	1153.68
	5037.28	1997.28	577.6	1586.88	338.2	2285.32		110.96	109.44	157.32	178.6	132.24	113.24		161.88	2129.52	793.44	1369.52	546.44	3822.8		2072.52	2301.28	684.76	795.72	249.28	595.08		197.6	1912.16	139.08	329.84	342	1235
	264.48	623.96	164.16	634.6	375.44	824.6		319.96	666.52	170.24	335.92	63.84	202.16		286.52	1288.96	800.28	1418.92	465.12	2112.8		551.76	3031.64	1448.56	1970.68	457.52	1456.16		133.76	1496.44	2505.72	1837.68	434.72	1031.32
	152.76	2204	750.88	962.16	503.88	1351.28		272.08	110.2	173.28	442.32	175.56	1269.96		194.56	1304.92	183.16	4602.56	199.88	618.64		57.76	2535.36	595.84	735.68	236.36	389.88		357.2	158.08	643.72	859.56	133.76	1545.08
	563.16	1789.04	63.84	334.4	253.08	9493.16		313.88	294.88	648.28	81.32	165.68	383.8		498.56	1022.2	306.28	1383.96	837.52	1421.96		539.6	4207.36	110.2	918.84	399.76	182.4		265.24	202.92	157.32	1794.36	236.36	345.8
	782.8	968.24	335.16	2010.96	459.04	2176.64		171.76	209	215.84	2326.36	89.68	2900.92		1298.08	1627.16	1702.4	896.8	203.68	1757.88		330.6	1212.96	540.36	2476.08	161.88	321.48		582.16	4398.12	459.04	587.48	244.72	308.56
	463.6	3103.84	115.52	294.12	921.88	5027.4		139.08	1368	180.12	133.76	115.52	424.84		280.44	1728.24	528.96	6665.96	81.32	474.24		488.68	661.2	955.32	2494.32	1399.92	4193.68		209.76	1085.28	123.12	494.76	154.28	1643.12
	535.04	3699.68	1114.92	2214.64	449.16	1822.48		195.32	703	199.12	482.6	199.88	396.72		353.4	1936.48	336.68	3077.24	431.68	1640.84		217.36	2118.88	3034.68	798	910.48	619.4		471.96	1607.4	2322.56	404.32	601.16	173.28
	434.72	1320.88	525.92	1830.08	79.8	1283.64		281.96	378.48	202.16	1124.04	141.36	142.88		1681.12	2452.52	578.36	1454.64	635.36	3216.32		1824.76	161.12	1302.64	2595.4	103.36	616.36		278.92	4383.68	410.4	357.2	285.76	1513.92
	550.24	2084.68	545.68	1406	648.28	5747.12		238.64	144.4	400.52	376.96	136.8	1271.48		409.64	2603.76	188.48	576.84	5688.6	2113.56		390.64	2447.2	473.48	832.2	339.72	430.16		167.2	1678.84	205.96	452.96	220.4	328.32
	665.76	1394.6	520.6	3248.24	944.68	7353		203.68	258.4	342.76	367.08	125.4	39.52		801.8	1282.88	345.04	665	153.52	684		3165.4	519.84	696.16	465.88	167.96	2541.44		230.28	1010.8	556.32	1136.96	600.4	273.6
	220.4	823.84	424.08	3724	717.44	1174.96		432.44	169.48	279.68	266	80.56	512.24		558.6	4066.76	503.88	3851.68	572.28	965.2		749.36	1958.52	1390.04	212.04	179.36	406.6		215.84	1502.52	1048.04	982.68	1181.04	803.32
	651.32	7621.28	1187.12	555.56	631.56	2388.68		205.96	252.32	180.88	483.36	89.68	476.52		1368.76	2351.44	245.48	2143.96	122.36	2338.52		364.04	1372.56	285.76	144.4	195.32	186.96		669.56	1553.44	344.28	684	219.64	186.96
	398.24	2120.4	495.52	4269.68	1113.4	3002.76		969	622.44	863.36	442.32	934.8	207.48		346.56	1118.72	211.28	4569.88	1748	1719.12		335.16	1980.56	473.48	1610.44	348.84	3542.36		263.72	1625.64	233.32	1018.4	597.36	418
	497.04	2926	338.2	3492.2	1238.04	1476.68		311.6	261.44	218.88	105.64	240.92	82.84		296.4	2136.36	261.44	2048.96	227.24	2321.8		179.36	893.76	557.84	1081.48	367.84	963.68		1069.32	2015.52	272.84	129.96	2074.04	440.04
	153.52	1351.28	313.12	1615	435.48	1455.4		813.2	252.32	537.32	121.6	120.08	335.92		453.72	494.76	155.04	1468.32	183.92	2077.84		392.92	1749.52	392.16	1300.36	269.04	3291.56		124.64	680.96	340.48	306.28	215.08	264.48
	567.72	1203.08	1682.64	591.28	1823.24	609.52		1164.32	783.56	361.76	78.28	97.28	218.12		941.64	2768.68	138.32	768.36	222.68	3675.36		568.48	4265.88	164.92	3162.36	532	1496.44		223.44	1693.28	148.2	518.32	855	193.04
	329.84	1265.4	744.8	1016.12	825.36	964.44		319.2	231.8	354.16	256.12	89.68	456.76		177.08	2214.64	417.24	3017.96	647.52	766.84		465.12	1570.92	404.32	842.08	193.04	370.88		244.72	3239.88	110.2	350.36	604.2	978.12
	2276.96	562.4	337.44	1397.64	825.36	5529		389.88	229.52	307.04	396.72	137.56	1342.92		338.96	2480.64	389.88	1028.28	649.04	2403.12		175.56	3079.52	328.32	1301.12	221.16	357.2		528.2	303.24	177.08	759.24	142.12	1061.72
	708.32	1048.8	89.68	186.2	327.56	2064.16		311.6	484.88	269.04	386.84	1044.24	271.32		667.28	2546	289.56	655.12	1499.48	1298.08		216.6	1585.36	380	978.88	270.56	596.6		494	5009.16	324.52	397.48	329.08	201.4
	921.88	2105.2	738.72	751.64	475.76	1484.28		207.48	1124.04	215.84	423.32	282.72	680.2		282.72	401.28	552.52	4358.6	504.64	1362.68		316.16	851.96	345.8	174.04	243.96	572.28		86.64	2058.08	180.12	1303.4	250.8	1283.64
	354.16	791.92	1075.4	1172.68	1216	2886.48		510.72	278.16	356.44	364.04	67.64	82.84		145.92	1144.56	969.76	2073.28	438.52	1520		582.92	2627.32	599.64	522.12	199.12	519.08		226.48	1697.08	889.96	1149.88	798.76	2093.8
	393.68	2638.72	924.92	1744.96	655.12	1816.4		384.56	867.16	907.44	545.68	154.28	819.28		981.16	3711.08	224.96	1638.56	703.76	1111.12		605.72	2159.16	421.8	783.56	250.8	196.08		100.32	807.12	594.32	800.28	313.88	389.88
	184.68	1160.52	815.48	2549.8	625.48	1347.48		612.56	327.56	344.28	333.64	110.96	817		378.48	1772.32	118.56	2640.24	190.76	1200.8		50.16	1608.92	1026	1640.08	173.28	320.72		288.04	221.16	437.76	1580.04	185.44	301.72
	546.44	758.48	322.24	1169.64	601.16	1706.2		247	323	391.4	480.32	99.56	506.92		142.88	2216.16	796.48	829.16	2372.72	4359.36		364.04	1356.6	211.28	134.52	178.6	109.44		149.72	2145.48	256.12	858.04	699.2	278.16
	2120.4	2061.12	342	418.76	524.4	2515.6		211.28	908.96	161.88	528.2	149.72	228.76		715.92	1728.24	700.72	3423.8	210.52	1345.2		592.04	280.44	123.88	958.36	424.84	1930.4		769.88	1594.48	463.6	2308.12	108.68	304
	519.84	1282.88	533.52	1391.56	532.76	3966.44		109.44	178.6	207.48	231.04	138.32	350.36		984.96	3313.6	4123.76	556.32	202.16	2477.6		701.48	219.64	574.56	1073.12	72.96	3278.64		160.36	1371.8	265.24	301.72	250.04	3251.28
	63.84	1795.88	1245.64	1528.36	679.44	1630.96		98.8	543.4	95	239.4	538.08	254.6		487.92	1250.2	946.96	1656.8	332.12	1311		861.84	1958.52	136.8	1445.52	193.8	810.92		319.96	512.24	336.68	5126.2	310.08	278.16
	180.12	927.2	189.24	905.92	788.12	4471.84		331.36	506.92	142.88	512.24	123.12	747.84		709.84	776.72	483.36	620.92	178.6	1093.64		133	1599.8	194.56	5617.92	294.12	403.56		362.52	1487.32	85.88	177.84	186.2	145.16
	1117.96	497.8	216.6	668.8	1246.4	1315.56		582.92	487.92	460.56	253.08	220.4	1700.88		179.36	2701.04	133.76	1563.32	60.8	850.44		430.16	1787.52	152	2229.84	227.24	224.2		123.12	769.88	392.16	729.6	419.52	1133.92
	1603.6	1947.88	280.44	2041.36	900.6	2200.2		196.08	95.76	151.24	443.84	362.52	553.28		285	1308.72	209	1014.6	810.16	2526.24		448.4	800.28	234.08	125.4	239.4	227.24		262.2	310.08	392.92	175.56	440.04	1738.88
	173.28	2188.8	818.52	1645.4	681.72	2480.64		145.16	539.6	103.36	1054.88	129.2	965.2		373.16	777.48	304	1640.84	422.56	1139.24		433.2	1428.04	195.32	291.08	228	1306.44		248.52	1123.28	456	637.64	333.64	905.92
	383.04	2047.44	386.08	1942.56	1076.16	2187.28		253.84	254.6	187.72	962.16	104.12	427.12		230.28	2435.04	531.24	3429.12	178.6	5807.92		294.88	726.56	1016.88	1132.4	180.12	1486.56		116.28	1940.28	402.8	289.56	184.68	874.76
	316.16	3261.16	1786.76	1811.08	437	3385.04		240.92	721.24	205.96	323	1231.2	233.32		463.6	4198.24	709.08	2780.84	156.56	1079.96		443.08	1716.08	1062.48	467.4	205.2	671.08		827.64	1694.04	649.8	1484.28	520.6	155.04
	427.88	5016.76	646.76	1281.36	2134.84	1682.64		105.64	367.84	159.6	239.4	168.72	225.72		586.72	1646.92	301.72	1270.72	235.6	2510.28		321.48	1244.88	511.48	1141.52	564.68	107.92		300.2	300.2	587.48	680.2	256.12	755.44
	430.92	2953.36	288.8	1679.6	2532.32	2786.16		209.76	44.84	862.6	274.36	100.32	855		342	642.96	152.76	1791.32	142.12	1391.56		329.84	2094.56	1388.52	1663.64	537.32	2344.6		220.4	715.92	186.2	1143.04	234.84	1851.36
	688.56	1608.92	1086.04	1679.6	1282.12	872.48		139.84	355.68	1301.88	311.6	192.28	215.08		372.4	1459.96	163.4	1635.52	345.04	4385.2		3559.08	2619.72	104.88	1310.24	242.44	607.24		857.28	721.24	157.32	50.92	159.6	121.6
	212.8	6317.12	791.16	4406.48	845.12	1340.64		159.6	3900.32	128.44	235.6	223.44	456		109.44	1040.44	1072.36	1591.44	202.16	956.84		208.24	1168.88	208.24	1718.36	246.24	315.4		196.84	1127.08	214.32	947.72	262.2	868.68
	1453.88	2071	533.52	1824	421.04	4197.48		928.72	576.84	179.36	724.28	170.24	82.84		929.48	808.64	361	2268.6	142.88	2071.76		432.44	1292.76	167.2	965.96	149.72	1204.6		199.88	3029.36	90.44	611.04	1671.24	1046.52
	236.36	2622	381.52	4783.44	468.92	6314.08		171	82.84	519.84	167.2	212.8	515.28		831.44	2277.72	542.64	3335.64	159.6	250.8		357.2	2169.04	186.96	1420.44	1595.24	620.16		169.48	1081.48	307.8	562.4	387.6	151.24
	123.12	4951.4	1047.28	1610.44	1320.12	1022.2		303.24	1463.76	253.84	275.12	912.76	110.96		95	1397.64	1374.84	2649.36	237.88	1399.92		179.36	1263.12	589.76	1567.12	492.48	2602.24		439.28	1952.44	96.52	418	269.04	279.68
	1570.16	2200.2	509.96	5829.2	73.72	1131.64		278.16	158.84	299.44	331.36	206.72	350.36		136.04	976.6	133	1906.84	163.4	2960.96		370.12	3049.12	173.28	2934.36	131.48	265.24		196.08	1937.24	251.56	513	329.08	2036.04
	953.04	685.52	285.76	642.2	392.16	2929.8		132.24	476.52	158.08	637.64	428.64	513		313.12	525.92	507.68	2796.04	158.08	1346.72		168.72	2561.96	2785.4	1019.92	405.84	1230.44		675.64	842.84	193.8	235.6	344.28	110.2
	688.56	1899.24	427.88	693.12	450.68	1026.76		1667.44	551.76	1660.6	604.96	233.32	277.4		447.64	6589.2	77.52	1428.8	541.88	7346.92		313.88	1421.96	858.8	2193.36	202.16	1343.68		262.96	1160.52	114	769.12	173.28	60.04
	576.84	1495.68	1092.12	1332.28	658.92	2140.16		297.16	678.68	356.44	550.24	281.2	2284.56		470.44	1987.4	317.68	2174.36	193.8	2161.44		587.48	1434.88	362.52	1178.76	1017.64	1046.52		110.96	746.32	102.6	468.16	247	180.12
	155.04	674.12	357.96	984.96	364.8	7564.28		112.48	304	259.16	112.48	108.68	174.04		765.32	601.16	718.2	2871.28	258.4	888.44		407.36	1735.08	141.36	2573.36	922.64	482.6		261.44	1084.52	161.88	290.32	230.28	771.4
	514.52	1710.76	1332.28	1931.16	674.12	2004.12		314.64	442.32	224.96	193.04	227.24	149.72		593.56	1190.16	193.04	652.08	214.32	4013.56		582.92	617.12	2637.2	765.32	168.72	886.92		104.12	602.68	1551.16	1094.4	201.4	6621.12
	418	1038.16	699.2	1957.76	452.96	294.12		1804.24	834.48	1057.92	150.48	161.12	1281.36		1184.08	2764.88	341.24	906.68	386.08	3934.52		167.96	2161.44	220.4	804.08	291.84	810.16		101.84	2457.08	943.16	563.16	244.72	305.52
	2258.72	1216	1049.56	1023.72	596.6	3205.68		130.72	1974.48	199.12	487.16	272.08	606.48		247.76	528.2	599.64	1206.88	140.6	1553.44		509.2	225.72	285.76	2096.84	704.52	4266.64		345.04	770.64	839.8	1224.36	378.48	179.36
	341.24	1431.84	310.84	2029.2	264.48	694.64		141.36	919.6	117.04	82.84	801.04	457.52		155.04	3075.72	1646.92	2353.72	193.04	1165.08		235.6	656.64	782.8	1317.08	127.68	253.84		663.48	2422.12	240.92	329.08	78.28	439.28
	567.72	1538.24	147.44	2681.28	795.72	3554.52		139.84	331.36	126.16	1126.32	110.96	825.36		411.16	3122.08	1000.92	2120.4	163.4	1233.48		63.84	3153.24	923.4	753.92	154.28	540.36		319.2	1362.68	117.8	2618.2	342.76	608
	2428.96	1608.16	1642.36	906.68	646.76	1211.44		497.8	811.68	136.04	530.48	72.96	728.84		271.32	1422.72	421.8	1396.88	338.96	2714.72		196.08	641.44	494.76	998.64	133	431.68		476.52	1672	209	1977.52	130.72	817
	243.96	2322.56	1120.24	1913.68	544.16	1095.92		190	103.36	131.48	1007	107.92	938.6		858.04	2078.6	253.84	1336.84	391.4	2934.36		457.52	2102.16	842.08	2466.2	197.6	192.28		146.68	2745.88	598.88	262.96	259.92	428.64
	2466.96	3986.96	1505.56	2058.84	840.56	2460.12		56.24	129.96	183.92	1380.92	220.4	435.48		473.48	6462.28	609.52	490.96	1323.92	1114.16		101.08	1623.36	398.24	1552.68	326.04	2394		304	752.4	224.96	427.88	151.24	1104.28
	743.28	3905.64	285.76	1398.4	611.8	2156.12		282.72	326.04	195.32	294.88	83.6	218.12		399.76	1509.36	155.04	4165.56	455.24	3315.88		580.64	722	724.28	1285.92	297.92	1485.8		991.04	1794.36	150.48	212.8	167.96	741.76
	931	468.16	753.16	2257.96	408.88	3625.2		582.16	216.6	226.48	263.72	373.92	193.8		256.88	767.6	376.2	855	297.16	1919.76		378.48	997.88	562.4	773.68	398.24	293.36		392.16	2053.52	752.4	148.2	171	203.68
	2057.32	1591.44	775.2	1925.84	2736.76	2218.44		171.76	212.8	278.16	278.16	110.96	193.8		950	975.08	282.72	3051.4	2441.12	759.24		162.64	1740.4	430.92	454.48	243.2	2796.8		262.2	3236.84	533.52	1228.92	202.92	758.48
	212.04	1000.92	1611.2	3929.2	839.04	807.88		129.96	257.64	796.48	606.48	865.64	687.04		335.16	1600.56	233.32	1177.24	1043.48	1081.48		116.28	406.6	240.92	2937.4	79.8	1516.2		343.52	5207.52	197.6	1306.44	217.36	1250.96
	891.48	2257.2	712.88	1204.6	695.4	1210.68		500.84	473.48	229.52	174.8	135.28	269.04		405.08	2467.72	297.92	1204.6	144.4	2442.64		595.08	1245.64	1178.76	209	269.8	300.2		145.16	4595.72	145.16	415.72	269.8	76.76
	463.6	844.36	110.96	638.4	544.16	2541.44		109.44	366.32	576.84	763.04	113.24	158.08		509.2	588.24	154.28	1906.08	1168.12	3729.32		230.28	2141.68	156.56	4209.64	323.76	410.4		99.56	2237.44	621.68	402.8	223.44	775.2
	395.96	1307.2	254.6	978.88	342.76	4320.6		228.76	297.16	76.76	688.56	412.68	225.72		1650.72	340.48	201.4	1609.68	437.76	2640.24		196.08	500.84	741	1858.96	614.84	1117.96		132.24	408.12	507.68	436.24	220.4	811.68
	1048.04	2539.92	813.96	366.32	106.4	2327.88		164.16	3440.52	731.12	558.6	186.96	137.56		225.72	2553.6	266.76	3223.16	433.2	1083.76		175.56	1136.2	274.36	2103.68	900.6	1306.44		352.64	2054.28	1375.6	179.36	332.88	1982.84
	777.48	2342.32	115.52	2274.68	654.36	8231.56		246.24	604.96	273.6	213.56	120.84	1831.6		323	1588.4	1035.12	3948.2	287.28	4068.28		263.72	852.72	151.24	617.12	165.68	484.12		1912.16	331.36	385.32	288.8	642.2	266.76
	467.4	934.8	449.16	2159.92	454.48	624.72		133	266	233.32	402.8	129.96	456		765.32	526.68	170.24	1693.28	243.96	3877.52		709.84	1019.16	231.8	2730.68	3312.84	449.16		1121	991.8	211.28	3340.96	411.16	1681.88
	544.16	1291.24	739.48	2134.08	338.2	2338.52		454.48	1228.16	669.56	428.64	524.4	291.84		1235.76	2111.28	468.16	1336.08	549.48	4219.52		181.64	1637.8	314.64	1643.12	146.68	299.44		436.24	2988.32	442.32	494	63.84	1170.4
	1042.72	1574.72	516.04	393.68	1156.72	687.8		253.84	551	323.76	223.44	162.64	822.32		534.28	732.64	413.44	1028.28	405.08	4377.6		427.88	1523.8	519.08	598.88	153.52	266.76		655.88	1299.6	409.64	766.84	411.92	528.96
	280.44	2077.84	202.92	713.64	646.76	7455.6		348.08	759.24	126.92	113.24	385.32	1546.6		429.4	594.32	212.04	6248.72	295.64	2284.56		122.36	4963.56	160.36	5229.56	32.68	383.8		413.44	1735.08	446.12	582.92	362.52	2712.44
	244.72	357.96	833.72	968.24	506.92	386.84		478.8	760.76	82.08	475.76	514.52	430.92		307.04	3950.48	402.8	1757.12	422.56	1997.28		496.28	756.96	216.6	2907.76	184.68	296.4		389.88	1730.52	384.56	1250.2	97.28	291.08
	801.8	2492.04	1257.8	511.48	350.36	3603.92		200.64	120.84	214.32	145.16	216.6	1697.08		1110.36	450.68	255.36	2114.32	524.4	2556.64		535.8	876.28	120.84	1037.4	139.84	377.72		1000.16	1181.8	75.24	1434.12	3720.2	1247.92
	694.64	1106.56	192.28	408.12	818.52	3056.72		467.4	762.28	904.4	1912.16	336.68	156.56		790.4	2427.44	386.84	1608.16	442.32	2604.52		515.28	1870.36	140.6	1811.08	188.48	480.32		218.12	724.28	842.08	222.68	387.6	3986.96
	326.8	747.08	571.52	284.24	715.16	3157.04		286.52	950	994.84	256.88	260.68	164.92		592.8	1505.56	499.32	1498.72	142.88	2272.4		351.12	2237.44	354.92	515.28	580.64	249.28		316.16	2087.72	165.68	504.64	215.84	733.4
	392.16	823.84	1771.56	1043.48	1501	1697.84		401.28	484.12	332.88	348.08	177.08	732.64		593.56	1584.6	433.2	1288.96	638.4	3620.64		540.36	642.2	187.72	3147.16	506.92	1384.72		435.48	2090	283.48	126.92	2483.68	1422.72
	519.08	1003.2	83.6	3239.88	829.16	1267.68		278.92	269.8	136.04	1028.28	183.16	1151.4		309.32	2002.6	253.84	3052.92	178.6	1305.68		203.68	1505.56	837.52	2362.84	336.68	555.56		143.64	794.96	284.24	329.84	148.2	996.36
	1625.64	1871.12	519.08	551.76	638.4	193.04		199.88	820.8	205.96	305.52	1244.12	220.4		182.4	2435.8	354.92	1229.68	123.88	1406.76		659.68	2269.36	263.72	4271.96	169.48	2549.04		397.48	2042.88	496.28	3198.08	157.32	882.36
	212.04	4298.56	103.36	1879.48	310.84	3474.72		257.64	145.92	128.44	965.2	216.6	193.8		114.76	2422.88	428.64	1860.48	109.44	1285.92		285	1586.88	250.8	627	138.32	308.56		351.88	1430.32	798.76	414.2	712.88	375.44
	435.48	1545.08	158.84	460.56	1121	1208.4		323	1426.52	85.88	236.36	106.4	201.4		221.16	2843.92	110.2	2958.68	564.68	3167.68		262.2	3432.92	312.36	1808.04	346.56	1463.76		229.52	987.24	227.24	218.12	126.92	1048.04
	859.56	2395.52	646	1270.72	566.2	720.48		149.72	181.64	223.44	471.2	86.64	111.72		275.88	5073.76	443.08	6459.24	224.96	1341.4		185.44	1496.44	881.6	896.8	154.28	2405.4		271.32	519.84	637.64	1116.44	190	259.92
	1119.48	926.44	1056.4	1219.8	322.24	2381.84		385.32	347.32	905.16	951.52	201.4	1094.4		186.96	1921.28	1064.76	2867.48	490.96	5272.12		1684.92	2995.16	484.12	844.36	519.08	261.44		207.48	1492.64	971.28	1881.76	102.6	516.8
	314.64	1194.72	695.4	816.24	230.28	886.92		100.32	636.88	231.8	288.8	82.08	522.88		177.08	529.72	313.88	1412.08	468.92	556.32		836.76	1613.48	261.44	1948.64	182.4	1626.4		324.52	2276.96	540.36	1295.8	393.68	819.28
	490.96	1940.28	143.64	4823.72	414.96	3503.6		404.32	186.96	134.52	222.68	170.24	267.52		443.08	4292.48	92.72	1996.52	186.96	447.64		254.6	4436.12	424.08	2033.76	1544.32	356.44		1694.04	1518.48	428.64	232.56	203.68	618.64
	561.64	2131.04	734.92	4621.56	844.36	1108.08		271.32	259.92	1057.92	690.84	48.64	291.84		366.32	1604.36	669.56	2068.72	317.68	1963.08		383.04	983.44	374.68	2890.28	490.2	316.92		169.48	430.16	554.04	494.76	140.6	5524.44
	870.96	1162.04	568.48	637.64	262.2	1318.6		99.56	298.68	155.04	1268.44	94.24	288.8		3034.68	1015.36	348.84	699.2	503.12	1939.52		409.64	1878.72	155.04	3231.52	509.96	677.92		438.52	862.6	458.28	265.24	758.48	258.4
	246.24	2255.68	216.6	632.32	326.04	1567.12		613.32	1170.4	100.32	427.12	174.8	2020.08		886.16	1926.6	243.96	1456.16	39.52	896.8		566.96	2144.72	514.52	741	391.4	158.84		262.96	1250.2	476.52	855	180.88	153.52
	574.56	842.08	216.6	1934.96	929.48	3411.64		451.44	1888.6	217.36	222.68	224.2	148.96		493.24	535.04	218.12	3948.96	3600.12	4345.68		714.4	1937.24	699.2	1159	155.8	400.52		358.72	971.28	294.88	146.68	510.72	252.32
	544.16	1666.68	106.4	2340.04	408.12	3694.36		180.88	177.08	130.72	605.72	301.72	560.12		176.32	2000.32	1747.24	2267.84	86.64	4166.32		2282.28	1448.56	564.68	563.92	261.44	3948.2		177.08	1126.32	287.28	510.72	314.64	984.96
	525.92	2218.44	494	579.12	1203.08	2597.68		126.92	166.44	634.6	382.28	110.2	279.68		1329.24	2156.88	285	1573.2	509.2	1168.12		713.64	2421.36	205.96	1019.16	304	240.92		34.96	380	102.6	1934.96	302.48	285.76
	666.52	573.8	345.04	2436.56	109.44	1080.72		512.24	501.6	204.44	58.52	405.08	353.4		231.8	642.96	984.2	2617.44	113.24	3917.8		468.16	3836.48	927.96	1338.36	1155.96	997.12		123.12	1421.2	794.2	785.08	447.64	344.28
	753.92	2258.72	3150.2	2096.84	638.4	2517.12		134.52	150.48	189.24	1372.56	136.04	291.84		215.84	1808.04	760	7499.68	659.68	1472.12		1311	1075.4	123.12	1873.4	433.2	787.36		338.2	570	199.88	2214.64	124.64	515.28
	93.48	2752.72	440.8	345.04	685.52	1927.36		174.04	359.48	1241.84	152.76	224.2	852.72		313.12	446.88	1532.16	3581.12	278.92	1083		151.24	1136.2	278.16	574.56	234.08	2780.08		145.16	2838.6	356.44	1201.56	370.12	330.6
	616.36	2333.2	696.16	1298.84	692.36	1874.92		221.16	170.24	323.76	554.8	235.6	594.32		2025.4	2040.6	539.6	1065.52	79.8	2200.2		541.88	490.96	1916.72	1651.48	449.92	633.84		302.48	1755.6	478.8	385.32	136.04	250.8
	1235	1499.48	466.64	2865.2	349.6	1247.16		129.96	177.84	129.96	406.6	488.68	223.44		482.6	3019.48	129.96	1687.96	239.4	1276.8		131.48	1039.68	704.52	960.64	208.24	2466.96		563.16	1905.32	307.8	1519.24	1264.64	852.72
	677.16	2685.08	1497.96	745.56	1502.52	6017.68		215.08	975.84	413.44	248.52	365.56	225.72		681.72	2851.52	506.92	3134.24	158.84	2520.92		366.32	234.08	1611.96	1756.36	171	1210.68		60.04	4509.08	339.72	1446.28	205.96	313.12
	307.8	1415.12	459.8	2451	380.76	710.6		99.56	120.08	1017.64	487.16	1092.12	392.16		588.24	5240.2	234.84	1037.4	444.6	3220.12		557.08	1605.12	156.56	552.52	1402.2	500.84		398.24	4439.16	1333.04	559.36	227.24	220.4
	1608.92	6044.28	496.28	1355.08	382.28	1033.6		176.32	209	152	169.48	304.76	1339.12		177.08	1350.52	669.56	1944.84	231.04	374.68		164.92	863.36	821.56	1903.04	437.76	2679		124.64	2180.44	465.12	519.84	131.48	633.08
	593.56	2755	3587.96	499.32	475.76	1333.8		172.52	789.64	146.68	229.52	239.4	770.64		561.64	699.2	935.56	1029.04	367.84	2654.68		231.04	1688.72	152.76	1959.28	145.16	485.64		351.12	369.36	573.8	471.96	478.04	1567.12
	2577.92	1450.08	310.84	981.16	339.72	1069.32		229.52	1247.16	177.84	213.56	82.84	426.36		136.8	1017.64	306.28	2105.96	176.32	2227.56		177.84	1398.4	424.84	1045.76	1368	380.76		542.64	1390.04	536.56	3311.32	452.2	1499.48
	409.64	2004.88	291.08	1638.56	709.84	1146.84		57.76	508.44	202.16	291.84	145.16	128.44		975.84	3507.4	790.4	1447.04	187.72	953.04		132.24	2272.4	292.6	1268.44	110.96	1710		200.64	1491.12	284.24	3746.8	122.36	1275.28
	129.96	1414.36	207.48	1444.76	307.04	2599.2		123.88	251.56	121.6	408.88	159.6	677.16		56.24	507.68	2194.12	1570.92	2009.44	1551.92		572.28	1184.84	123.12	684	384.56	215.84		319.96	655.12	157.32	832.2	156.56	490.2
	945.44	126.16	1160.52	2995.92	506.16	3844.08		148.96	428.64	726.56	616.36	176.32	1029.8		260.68	1170.4	211.28	228.76	561.64	1613.48		1177.24	109.44	240.92	759.24	352.64	1463.76		225.72	487.16	609.52	310.08	484.12	255.36
	747.84	213.56	372.4	3581.12	959.88	986.48		131.48	551	197.6	248.52	319.96	190		412.68	1286.68	234.08	563.16	920.36	3934.52		768.36	132.24	292.6	1415.12	398.24	2688.12		154.28	134.52	139.08	1868.08	179.36	936.32
	449.92	3275.6	599.64	2526.24	1033.6	1906.08		94.24	1067.04	1961.56	1210.68	622.44	962.16		187.72	2495.84	506.92	2076.32	461.32	2536.12		171.76	694.64	164.92	2031.48	245.48	311.6		332.12	794.2	363.28	327.56	759.24	2622.76
	641.44	368.6	225.72	2450.24	377.72	703		364.04	2161.44	359.48	212.8	111.72	500.08		301.72	758.48	145.16	1890.12	955.32	3906.4		198.36	2149.28	126.92	8018.76	325.28	131.48		463.6	1064.76	534.28	493.24	481.84	217.36
	2014.76	1765.48	494.76	1635.52	516.04	3062.8		265.24	102.6	183.92	2917.64	107.16	452.96		275.88	1022.96	117.8	693.12	921.12	2365.88		462.08	1724.44	392.92	4689.2	293.36	1025.24		224.96	1565.6	227.24	667.28	188.48	159.6
	219.64	2010.2	161.88	402.8	292.6	1677.32		427.88	3444.32	1781.44	244.72	259.92	437		251.56	1998.8	536.56	718.96	516.04	4419.4		374.68	2308.12	315.4	756.2	104.12	237.12		102.6	608.76	148.96	179.36	123.88	184.68
	380.76	1361.16	451.44	1375.6	464.36	1540.52		386.08	234.84	185.44	154.28	294.88	167.2		263.72	1200.8	576.08	2172.84	171.76	1381.68		257.64	927.2	487.92	1271.48	98.04	792.68		443.08	1165.08	308.56	1095.92	386.84	423.32
	326.8	497.8	92.72	4599.52	1265.4	2237.44		372.4	265.24	624.72	232.56	280.44	855		139.08	2277.72	81.32	2001.08	193.04	2390.96		1844.52	1644.64	341.24	1583.84	176.32	1491.12		735.68	2530.04	212.04	646	157.32	522.12
	373.92	2571.84	1008.52	2399.32	267.52	5028.92		544.92	244.72	384.56	239.4	192.28	288.04		582.16	1310.24	363.28	1500.24	379.24	3953.52		709.08	801.04	672.6	1909.88	191.52	221.16		414.96	151.24	123.12	2048.2	607.24	489.44
	491.72	813.96	211.28	598.12	976.6	943.92		119.32	1366.48	408.88	522.88	405.84	160.36		367.08	1327.72	1871.12	1811.08	332.12	2058.84		158.84	1761.68	294.88	2508.76	597.36	115.52		391.4	5123.92	1990.44	2021.6	302.48	325.28
	435.48	2084.68	329.08	892.24	180.88	2276.96		744.04	259.92	125.4	243.2	157.32	281.2		266.76	2641.76	346.56	1205.36	145.92	463.6		237.12	1108.08	483.36	2124.2	899.84	262.96		247	1412.08	110.2	169.48	163.4	276.64
	449.92	4525.04	194.56	3071.16	478.04	666.52		161.12	325.28	195.32	533.52	141.36	3321.2		214.32	1276.04	330.6	1074.64	342.76	1215.24		519.08	861.84	278.16	4004.44	196.08	759.24		975.08	1604.36	166.44	385.32	251.56	963.68
	517.56	1175.72	2541.44	1232.72	1119.48	1569.4		671.84	136.8	155.04	361	28.88	242.44		218.12	1139.24	1513.92	2977.68	205.96	1203.08		288.8	992.56	228.76	2628.08	413.44	174.04		129.2	1862	2902.44	1320.88	283.48	1270.72
	199.88	1206.12	3580.36	3556.04	162.64	284.24		124.64	335.92	118.56	635.36	256.12	361		180.88	639.92	747.84	3283.96	424.84	3977.08		607.24	2698	583.68	1454.64	518.32	960.64		215.08	1583.08	183.16	627.76	392.16	437.76
	208.24	1130.12	630.04	1016.88	644.48	4262.84		150.48	293.36	102.6	219.64	185.44	677.92		331.36	1395.36	306.28	3274.84	690.08	1896.96		224.2	1372.56	73.72	965.2	307.8	2891.04		687.04	402.8	449.92	1015.36	224.2	1383.2
	1304.16	303.24	302.48	2785.4	597.36	2240.48		191.52	253.08	113.24	957.6	663.48	249.28		5374.72	2656.96	843.6	1409.04	329.84	1744.96		141.36	1107.32	465.12	795.72	896.04	234.84		1450.08	164.92	596.6	2378.04	230.28	693.88
	464.36	2871.28	243.2	1516.96	157.32	1504.04		732.64	1533.68	235.6	313.12	1241.08	742.52		460.56	1466.04	582.92	557.08	636.88	2219.2		260.68	3401.76	209	889.96	967.48	1214.48		259.16	3363.76	224.96	1064	293.36	2133.32
	231.8	4099.44	109.44	1010.04	541.12	1683.4		243.96	227.24	395.2	310.08	167.2	203.68		304	2748.92	589.76	2189.56	125.4	2085.44		129.96	2149.28	218.88	3521.84	137.56	1246.4		459.8	414.96	231.04	1211.44	120.08	772.16
	628.52	2660	304	2329.4	196.08	1721.4		459.04	55.48	232.56	427.88	449.16	177.08		313.12	1365.72	370.12	2274.68	177.84	2833.28		611.8	2758.8	209.76	5758.52	131.48	1139.24		430.16	4449.8	380	194.56	1067.8	308.56
	437	525.16	1409.8	2397.8	468.16	1780.68		459.04	133	107.16	196.84	240.92	209.76		98.04	253.08	402.8	1215.24	114	3525.64		108.68	3467.12	197.6	326.04	136.04	218.88		776.72	1770.8	1499.48	796.48	237.88	3751.36
	675.64	3252.04	1694.04	627.76	832.2	2476.08		315.4	272.08	129.96	255.36	650.56	178.6		598.12	211.28	225.72	1508.6	370.12	1374.08		292.6	3701.2	388.36	2400.08	218.12	1482.76		172.52	2330.92	307.8	183.92	125.4	692.36
	731.88	2499.64	3983.16	1757.88	451.44	1319.36		103.36	395.2	171.76	316.92	82.08	473.48		923.4	3815.96	750.12	2123.44	332.12	1046.52		182.4	478.04	257.64	3578.84	667.28	611.04		240.16	3165.4	271.32	1119.48	491.72	187.72
	874.76	1374.08	259.92	584.44	522.12	2776.28		148.96	869.44	152	311.6	1140	116.28		714.4	2216.92	271.32	1874.16	174.8	3029.36		281.96	1934.2	125.4	2644.04	1219.04	2728.4		224.96	792.68	141.36	874	369.36	300.2
	551	1426.52	363.28	5095.8	270.56	497.04		259.16	285.76	445.36	352.64	266	112.48		1204.6	673.36	167.2	2695.72	167.2	736.44		211.28	534.28	310.08	2173.6	396.72	1366.48		1569.4	1303.4	488.68	185.44	246.24	399
	205.96	4005.96	383.8	3104.6	192.28	1878.72		246.24	1241.08	695.4	148.96	65.36	166.44		133	2747.4	136.8	3126.64	684.76	2864.44		740.24	3904.12	1385.48	1042.72	221.92	1124.8		304.76	3700.44	228	1674.28	258.4	240.92
	1166.6	1497.2	347.32	1687.2	214.32	3960.36		338.2	258.4	148.96	322.24	171	380		437.76	4731.76	283.48	1365.72	150.48	1204.6		72.2	1996.52	478.04	1479.72	104.88	313.12		357.2	1797.4	243.2	306.28	584.44	238.64
	1022.2	2387.92	205.96	2701.04	1111.88	1014.6		769.12	225.72	169.48	699.2	256.88	177.08		387.6	2891.8	323.76	4045.48	252.32	1982.84		550.24	1584.6	100.32	2647.08	255.36	1160.52		543.4	791.16	362.52	199.12	300.96	650.56
	673.36	1418.16	1339.88	1668.96	421.8	820.04		1491.88	1357.36	188.48	509.96	364.8	639.92		2339.28	3709.56	316.16	4160.24	228	536.56		360.24	1364.96	237.12	434.72	511.48	469.68		554.8	3337.16	263.72	884.64	154.28	430.16
	1480.48	1874.16	760.76	2751.2	688.56	1779.16		209	266	182.4	360.24	231.04	990.28		103.36	1168.12	360.24	1346.72	1241.84	101.84		497.04	1051.84	273.6	680.96	1816.4	465.88		269.8	1627.16	1624.88	893	178.6	1167.36
	1820.2	573.04	224.2	5275.92	657.4	1437.16		267.52	513.76	212.04	444.6	768.36	285.76		219.64	1065.52	914.28	4159.48	217.36	1310.24		912.76	916.56	454.48	646.76	217.36	675.64		678.68	148.2	170.24	209.76	133.76	913.52
	980.4	1083	274.36	1211.44	703	3771.12		150.48	175.56	354.16	291.08	475.76	218.12		282.72	2200.2	222.68	3588.72	401.28	2228.32		520.6	2166	114	747.84	1802.72	512.24		371.64	1524.56	367.84	582.16	232.56	386.08
	1414.36	790.4	956.08	937.84	666.52	3003.52		237.12	229.52	513.76	261.44	655.88	489.44		252.32	1373.32	1112.64	535.8	517.56	6540.56		2362.08	1830.84	182.4	1104.28	183.92	440.8		690.08	2830.24	78.28	537.32	288.8	1627.92
	544.16	2262.52	605.72	2732.2	367.08	2517.12		395.2	357.96	401.28	528.96	402.8	127.68		286.52	1531.4	214.32	1932.68	277.4	3711.84		190	1063.24	212.8	1627.16	1665.16	683.24		487.92	4409.52	640.68	1420.44	285.76	284.24
	979.64	3288.52	954.56	1415.12	998.64	1692.52		148.2	241.68	230.28	166.44	212.8	207.48		3439	1729	657.4	1220.56	159.6	5251.6		751.64	4601.8	266.76	4524.28	278.16	1412.08		250.04	1482	239.4	344.28	104.12	467.4
	194.56	1086.8	2382.6	3250.52	155.04	3030.12		357.2	323	481.08	3564.4	4290.96	199.12		1285.92	3457.24	195.32	356.44	511.48	1513.92		487.16	836.76	197.6	1861.24	126.92	2521.68		187.72	2871.28	249.28	247.76	991.04	1845.28
	95.76	627.76	522.88	1184.84	798.76	1751.8		557.08	437.76	181.64	317.68	151.24	209.76		1246.4	1034.36	423.32	2825.68	2342.32	2777.8		173.28	1288.2	1916.72	209	402.04	900.6		387.6	514.52	115.52	728.84	405.84	249.28
	741.76	2646.32	329.08	1634	200.64	3064.32		205.96	833.72	167.96	2929.8	205.2	687.8		437.76	1669.72	1320.12	2018.56	270.56	2930.56		163.4	4347.2	287.28	1560.28	276.64	405.08		1238.04	1085.28	167.2	272.08	314.64	424.84
	594.32	744.04	308.56	1721.4	70.68	426.36		357.96	350.36	143.64	1050.32	986.48	124.64		467.4	2095.32	299.44	798.76	288.04	706.04		152.76	1050.32	78.28	1481.24	273.6	218.88		233.32	2231.36	247	328.32	1298.08	257.64
	851.2	1377.12	582.16	1920.52	172.52	2080.12		162.64	630.8	205.96	114	938.6	756.96		798.76	2295.96	1843	3417.72	186.96	1340.64		613.32	1348.24	2571.84	1026	462.08	2295.96		396.72	2539.92	456.76	658.16	1140	2115.08
	299.44	2745.12	513	959.88	931	123.12		285	364.8	2198.68	302.48	281.96	304		156.56	1779.92	537.32	2466.96	447.64	2476.84		257.64	709.84	124.64	448.4	155.04	136.04		425.6	2307.36	1221.32	295.64	505.4	679.44
	1026	1021.44	459.8	373.92	1220.56	2660.76		217.36	894.52	159.6	424.08	323.76	295.64		950.76	3429.12	471.2	2126.48	786.6	2057.32		199.88	3504.36	326.04	827.64	272.84	291.84		363.28	145.92	126.16	906.68	364.04	304
	394.44	1873.4	701.48	1384.72	277.4	1789.04		2451	148.96	81.32	386.08	294.12	170.24		148.2	3429.88	563.92	1013.08	285.76	3367.56		98.04	4677.04	1270.72	1561.8	459.04	2124.96		218.12	1523.8	604.2	3615.32	269.8	1368
	763.8	864.88	300.2	703	482.6	939.36		332.88	156.56	133.76	1105.04	161.88	1029.8		307.8	4390.52	669.56	1821.72	1494.16	1972.96		787.36	975.08	262.2	996.36	253.08	440.8		198.36	5719	130.72	1419.68	1007	421.04
	1295.04	4557.72	1436.4	677.92	234.84	1960.04		120.08	747.08	364.8	335.16	93.48	141.36		330.6	920.36	1071.6	11232	53.96	2552.08		242.44	4277.28	621.68	2197.16	142.88	383.04		260.68	722.76	1887.08	1140.76	240.16	2813.52
	164.16	1094.4	639.16	1361.16	272.84	321.48		228	684	979.64	1361.92	333.64	289.56		228.76	927.2	840.56	1999.56	192.28	566.2		164.16	475.76	235.6	883.88	79.8	156.56		294.88	257.64	601.92	492.48	224.2	1176.48
	515.28	2388.68	737.2	2893.32	696.92	2260.24		148.96	652.08	236.36	972.04	167.2	1598.28		821.56	929.48	329.08	1022.96	649.04	1461.48		339.72	791.16	294.88	2533.08	206.72	806.36		342	3160.08	172.52	180.88	193.8	1106.56
	1521.52	730.36	2115.84	4806.24	2986.8	1149.88		1597.52	190	741	174.04	637.64	674.88		301.72	1282.88	798.76	1601.32	327.56	450.68		93.48	2529.28	193.8	2007.16	662.72	1251.72		174.04	228	183.92	43.32	329.08	1428.04
	679.44	2323.32	244.72	4727.96	491.72	3336.4		186.96	148.96	139.08	246.24	407.36	199.88		260.68	1574.72	593.56	1051.84	2615.16	3097		331.36	2405.4	528.2	1057.16	278.16	624.72		489.44	1967.64	148.2	297.16	323	647.52
	525.92	1084.52	253.84	124.64	464.36	4868.56		161.88	283.48	415.72	139.08	126.92	218.12		119.32	1734.32	706.04	1534.44	2028.44	581.4		383.04	1683.4	433.96	628.52	339.72	474.24		121.6	2978.44	288.04	1035.88	124.64	298.68
	482.6	1453.12	1801.2	3287	1717.6	1026.76		302.48	187.72	356.44	267.52	318.44	1488.84		446.12	1158.24	436.24	1078.44	498.56	1938		404.32	1839.96	419.52	2143.96	631.56	293.36		211.28	1769.28	145.16	164.16	63.84	1892.4
	894.52	1146.08	117.8	5419.56	525.16	2533.08		139.08	807.88	482.6	1278.32	97.28	241.68		357.2	2686.6	178.6	4769.76	480.32	4902		1349	1553.44	73.72	664.24	156.56	473.48		439.28	1468.32	158.84	3758.2	423.32	716.68
	563.16	3335.64	443.08	3740.72	80.56	2119.64		397.48	715.16	297.92	553.28	265.24	382.28		503.12	2490.52	123.12	741.76	214.32	2286.08		1087.56	843.6	193.04	1131.64	1010.8	192.28		704.52	358.72	81.32	567.72	842.84	535.8
	482.6	2908.52	1057.16	3247.48	312.36	1668.96		149.72	1075.4	273.6	1036.64	153.52	235.6		94.24	417.24	163.4	1377.12	208.24	2331.68		253.84	5006.88	253.84	1643.88	98.04	193.8		133	3408.6	450.68	143.64	189.24	986.48
	287.28	1387	651.32	2200.96	350.36	1909.88		450.68	1577	176.32	1402.96	128.44	285.76		230.28	2135.6	332.12	1664.4	236.36	3738.44		712.12	1636.28	927.96	2045.92	738.72	609.52		195.32	908.96	313.88	503.12	166.44	1318.6
	257.64	2061.12	257.64	1446.28	1037.4	4075.12		266.76	66.12	81.32	1337.6	530.48	210.52		173.28	1567.88	203.68	809.4	107.16	2362.08		176.32	998.64	931	1768.52	114.76	131.48		984.2	1184.08	173.28	306.28	1707.72	193.04
	4465	1869.6	627	4261.32	592.04	2977.68		413.44	319.2	443.84	1151.4	129.96	1346.72		89.68	1466.04	511.48	2283.04	136.8	1250.96		414.2	1792.08	348.08	642.2	205.96	1094.4		237.12	1285.92	83.6	143.64	108.68	1380.16
	591.28	494	452.2	5427.92	247	1737.36		419.52	142.88	110.2	312.36	378.48	200.64		581.4	1721.4	461.32	5218.16	483.36	1900		367.08	3195.8	2014	1920.52	155.8	8099.32		174.8	5801.84	177.84	368.6	238.64	177.08
	5246.28	3037.72	377.72	283.48	420.28	1708.48		304	360.24	456	831.44	173.28	196.84		345.8	891.48	637.64	2105.96	117.8	2588.56		550.24	2222.24	591.28	152	2618.2	1156.72		769.12	897.56	193.04	368.6	260.68	4285.64
	815.48	300.2	1896.96	627	1130.88	1851.36		142.88	670.32	170.24	306.28	737.2	493.24		164.92	655.88	579.88	3463.32	268.28	3759.72		259.92	3093.96	195.32	3520.32	115.52	418		203.68	276.64	401.28	890.72	142.12	479.56
	601.16	519.08	291.08	1578.52	1260.08	5129.24		279.68	433.2	410.4	647.52	225.72	197.6		80.56	266.76	942.4	798.76	152.76	9121.52		256.12	881.6	644.48	3074.2	288.04	2574.12		69.16	1288.96	244.72	685.52	658.92	252.32
	1360.4	4543.28	591.28	370.88	440.04	596.6		258.4	209.76	297.16	452.96	193.04	916.56		1864.28	2685.84	247	1154.44	504.64	4012.8		340.48	2186.52	465.88	2036.8	492.48	517.56		97.28	1108.08	296.4	432.44	202.92	243.2
	1226.64	1462.24	1156.72	3295.36	372.4	1704.68		332.12	534.28	221.16	191.52	969.76	359.48		131.48	1204.6	684.76	1575.48	126.92	1991.96		321.48	10024.4	550.24	395.96	145.16	750.88		621.68	688.56	171	1776.88	81.32	235.6
	155.04	951.52	646.76	6184.12	652.08	1611.2		253.84	361	150.48	341.24	878.56	192.28		179.36	4313	489.44	1763.2	896.04	2851.52		541.88	1505.56	414.2	2006.4	652.84	2060.36		1109.6	1273.76	86.64	740.24	153.52	273.6
	638.4	2388.68	120.08	947.72	1197.76	1139.24		196.84	576.08	424.08	281.2	142.12	453.72		215.08	918.08	729.6	2843.92	144.4	1134.68		965.2	2055.04	229.52	1121.76	167.96	121.6		392.92	756.2	204.44	1590.68	1382.44	925.68
	241.68	1026.76	614.08	2799.08	1111.12	478.04		1326.2	248.52	134.52	535.8	164.16	211.28		218.88	6184.12	123.88	6301.16	237.88	1013.84		787.36	939.36	237.88	2676.72	88.92	1973.72		1251.72	807.88	728.08	2913.08	116.28	256.88
	799.52	1021.44	205.96	571.52	1567.88	3551.48		528.2	508.44	165.68	256.12	1000.92	54.72		603.44	3168.44	1206.12	4430.8	946.96	2373.48		148.2	2733.72	130.72	703	191.52	978.12		177.08	816.24	235.6	903.64	142.12	376.96
	2507.24	8135.04	821.56	1745.72	817	1695.56		153.52	233.32	350.36	244.72	751.64	898.32		273.6	3569.72	110.2	824.6	771.4	816.24		300.96	1548.12	2060.36	414.2	181.64	957.6		243.96	601.92	221.16	1889.36	432.44	297.16
	1390.8	2995.16	978.12	2543.72	1494.92	2744.36		140.6	301.72	252.32	1717.6	196.84	505.4		374.68	554.04	997.88	1599.8	394.44	1605.88		425.6	4384.44	222.68	1944.84	817	273.6		279.68	1283.64	380	1098.2	192.28	449.92
	658.92	1954.72	173.28	711.36	456	1183.32		337.44	592.04	591.28	83.6	85.88	235.6		1230.44	3899.56	674.88	3006.56	1120.24	2846.2		593.56	1378.64	1355.08	1651.48	779	370.12		589.76	2446.44	110.96	2394	176.32	1708.48
	815.48	3908.68	1046.52	1460.72	716.68	2103.68		234.84	107.92	215.84	139.08	139.84	145.92		321.48	769.88	469.68	2033.76	322.24	3020.24		91.2	4115.4	1941.04	489.44	277.4	4530.36		164.16	1500.24	155.04	1301.88	284.24	487.16
	390.64	2029.96	559.36	4744.68	241.68	1279.84		139.08	159.6	637.64	145.92	741.76	149.72		454.48	8717.96	728.08	1057.92	194.56	1491.88		387.6	1522.28	1051.84	1982.08	602.68	1821.72		90.44	830.68	180.12	435.48	158.08	1364.96
	488.68	1476.68	446.88	4243.84	266	663.48		262.2	441.56	199.88	194.56	357.2	193.04		427.12	1285.16	136.8	158.08	117.04	1786.76		478.04	1708.48	237.88	1667.44	1116.44	974.32		260.68	1043.48	1482.76	1022.96	149.72	794.96
	513.76	2459.36	902.12	420.28	938.6	3242.92		308.56	592.04	1440.96	542.64	149.72	484.88		1007.76	1865.8	158.84	1580.8	1719.12	1943.32		934.04	2892.56	503.88	1998.04	316.92	1427.28		190.76	1221.32	812.44	1934.96	45.6	228
	1202.32	1068.56	301.72	2591.6	914.28	2294.44		950	1577	217.36	712.12	105.64	310.84		313.88	5910.52	123.88	2563.48	1907.6	1426.52		1906.08	1476.68	229.52	3805.32	233.32	1580.04		438.52	3338.68	148.96	357.2	352.64	161.12
	655.88	4794.84	1326.96	2028.44	1080.72	1469.84		457.52	345.04	190.76	383.8	950.76	404.32		348.84	1741.92	277.4	1234.24	598.88	1155.96		242.44	2208.56	1098.2	444.6	418.76	580.64		830.68	1257.8	1225.12	123.12	443.08	318.44
	65.36	1197	413.44	2630.36	334.4	538.84		170.24	2186.52	445.36	959.12	390.64	844.36		194.56	1424.24	210.52	3104.6	126.16	3849.4		2264.04	1718.36	351.88	1494.16	715.16	579.88		616.36	1165.08	421.8	816.24	170.24	573.04
	600.4	1934.2	3432.92	1534.44	1458.44	4425.48		241.68	452.96	287.28	1515.44	288.8	424.08		478.04	8168.48	503.88	1454.64	1366.48	409.64		267.52	2009.44	212.8	1355.84	132.24	171.76		345.8	1864.28	651.32	1209.92	187.72	290.32
	538.84	1760.16	452.96	607.24	545.68	4305.4		191.52	774.44	199.12	647.52	88.16	179.36		333.64	589	118.56	3984.68	3430.64	644.48		155.8	639.16	275.88	2091.52	282.72	1558		273.6	323	111.72	447.64	186.2	803.32
	363.28	816.24	696.16	1045.76	1439.44	687.8		373.92	668.8	149.72	318.44	115.52	535.04		263.72	436.24	204.44	766.84	1208.4	4895.16		114	813.96	244.72	720.48	193.04	1145.32		221.16	2671.4	57	560.88	174.04	655.12
	845.12	1409.04	676.4	4124.52	2269.36	2091.52		153.52	262.96	167.96	774.44	135.28	192.28		432.44	123.88	1303.4	2970.08	241.68	1101.24		761.52	214.32	399.76	7302.08	1258.56	291.08		141.36	2178.16	348.08	1019.16	277.4	129.2
	706.8	9490.12	921.12	702.24	650.56	1260.84		961.4	819.28	398.24	291.08	125.4	142.12		461.32	4662.6	751.64	917.32	145.16	1931.16		505.4	3487.64	1134.68	3242.92	128.44	1025.24		192.28	2142.44	912	555.56	183.92	129.96
	51.68	1480.48	1135.44	1945.6	316.92	523.64		139.08	186.96	124.64	170.24	811.68	683.24		197.6	261.44	361	676.4	1006.24	1526.08		159.6	1589.16	228.76	3603.92	133.76	782.8		305.52	2514.84	173.28	129.2	335.92	185.44
	178.6	2381.08	918.08	927.2	330.6	272.08		299.44	152	156.56	297.16	196.84	358.72		273.6	828.4	181.64	310.84	170.24	4541.76		138.32	957.6	107.16	1633.24	177.08	173.28		300.96	1180.28	1152.92	472.72	209	457.52
	281.2	2472.28	3208.72	5941.68	234.84	1996.52		274.36	338.2	357.2	1229.68	197.6	152.76		104.88	2140.92	167.96	2546.76	242.44	2617.44		1830.08	1494.16	407.36	826.12	215.84	694.64		475	3048.36	165.68	731.12	79.04	500.08
	472.72	1214.48	370.12	3280.92	582.92	1107.32		201.4	880.08	288.04	1517.72	143.64	1037.4		2355.24	6477.48	596.6	867.92	117.8	1894.68		242.44	2028.44	328.32	396.72	380.76	446.88		105.64	2178.92	245.48	1513.92	323	234.08
	487.92	1660.6	1174.2	4344.92	1136.96	3801.52		127.68	2072.52	235.6	577.6	222.68	1069.32		1061.72	2073.28	148.2	1430.32	694.64	1187.88		561.64	3290.04	326.8	1158.24	171.76	245.48		294.12	1097.44	362.52	1475.92	154.28	800.28
	1437.92	960.64	870.96	2330.92	280.44	1297.32		233.32	294.12	762.28	114.76	556.32	243.96		658.92	2360.56	513	4743.92	711.36	2923.72		332.12	2175.12	198.36	2863.68	432.44	972.8		380	887.68	231.04	1411.32	117.04	456.76
	814.72	4748.48	458.28	1852.88	633.84	706.04		181.64	648.28	186.2	809.4	125.4	343.52		107.16	873.24	984.96	2888.76	217.36	1294.28		677.92	1622.6	218.12	448.4	161.12	150.48		791.16	3728.56	187.72	175.56	756.96	877.8
	668.8	1300.36	226.48	1835.4	488.68	1472.88		251.56	184.68	217.36	156.56	692.36	113.24		423.32	2081.64	89.68	628.52	222.68	1625.64		514.52	1222.08	1008.52	1453.12	696.92	2172.84		224.96	1172.68	155.04	2847.72	166.44	591.28
	343.52	1361.16	1048.04	1443.24	1704.68	2922.2		674.88	207.48	430.16	868.68	70.68	192.28		126.92	2755	102.6	688.56	533.52	1846.8		334.4	1920.52	742.52	6368.8	392.92	336.68		398.24	4090.32	190.76	185.44	117.8	205.2
	627	1573.96	529.72	444.6	582.92	954.56		294.88	915.8	234.08	117.8	164.16	142.88		281.2	6517	292.6	1363.44	364.04	3771.88		66.12	331.36	482.6	2140.92	127.68	1577.76		248.52	804.08	233.32	351.88	186.96	513.76
	810.16	2481.4	162.64	8835.76	3043.04	1560.28		125.4	637.64	305.52	322.24	103.36	728.08		425.6	1535.2	3246.72	2859.12	690.08	1870.36		613.32	3356.92	475	525.16	212.04	1706.2		207.48	1052.6	194.56	126.92	398.24	228.76
	544.92	2820.36	339.72	859.56	173.28	1977.52		543.4	602.68	126.16	213.56	1054.12	741		180.88	2385.64	2302.8	2161.44	280.44	3301.44		822.32	2141.68	332.88	642.96	133.76	70.68		259.92	327.56	315.4	449.92	174.04	350.36
	106.4	1295.04	595.84	3011.12	634.6	774.44		239.4	389.12	185.44	197.6	42.56	234.84		66.12	1644.64	1117.2	1600.56	176.32	1904.56		171	791.92	1260.08	157.32	154.28	213.56		639.92	294.12	158.08	952.28	176.32	604.2
	247	1725.2	117.8	2605.28	1458.44	970.52		348.08	1465.28	92.72	251.56	82.08	254.6		174.8	1581.56	592.04	1138.48	394.44	2656.2		314.64	3258.12	528.2	3801.52	390.64	2544.48		310.84	682.48	1099.72	6593	1054.12	1649.2
	1232.72	1280.6	438.52	4591.92	1450.08	3356.92		562.4	577.6	261.44	369.36	465.88	2490.52		417.24	1722.16	237.88	3445.08	256.88	1874.16		90.44	4373.8	193.04	2175.12	207.48	157.32		179.36	3295.36	191.52	136.04	172.52	522.88
	204.44	1786	815.48	1718.36	180.88	1598.28		115.52	248.52	190.76	297.16	364.8	261.44		1545.84	1861.24	484.88	7334	136.8	1615		108.68	2315.72	110.2	1357.36	143.64	1561.8		319.2	2252.64	580.64	858.8	137.56	1279.84
	1668.2	1701.64	579.88	3142.6	1250.2	4360.12		253.84	288.8	185.44	1380.16	203.68	218.12		219.64	1401.44	115.52	1013.08	128.44	918.08		498.56	1526.08	173.28	1155.96	269.04	576.84		350.36	1890.12	415.72	640.68	329.84	416.48
	510.72	2325.6	1282.12	5260.72	297.92	777.48		447.64	681.72	122.36	1660.6	88.92	280.44		297.16	1564.08	1619.56	5050.2	510.72	236.36		368.6	918.08	1096.68	270.56	137.56	2280		395.96	202.92	642.2	361.76	736.44	544.92
	621.68	2905.48	547.2	1886.32	712.12	1976.76		110.96	258.4	151.24	744.8	310.84	293.36		567.72	2033	439.28	848.92	848.92	2446.44		253.08	1851.36	250.04	350.36	1408.28	237.12		331.36	256.12	147.44	1615	237.12	302.48
	352.64	4342.64	133.76	2455.56	335.92	3461.04		308.56	206.72	916.56	900.6	145.92	623.2		575.32	1035.12	440.8	3652.56	1383.96	2663.04		168.72	1918.24	485.64	1809.56	329.84	719.72		151.24	918.84	561.64	655.12	213.56	1472.12
	410.4	2283.8	1333.04	2085.44	242.44	2588.56		230.28	404.32	176.32	668.8	176.32	682.48		345.8	267.52	259.92	2283.04	541.12	1306.44		321.48	1951.68	175.56	2341.56	180.12	2701.04		251.56	2667.6	856.52	948.48	197.6	229.52
	291.08	2167.52	3640.4	2789.96	1394.6	1537.48		357.96	280.44	140.6	737.96	175.56	685.52		1514.68	2026.16	493.24	5492.52	1120.24	4677.8		588.24	2294.44	159.6	379.24	522.88	696.92		4112.36	1692.52	259.16	826.88	297.92	2390.2
	1002.44	1387	88.16	800.28	264.48	3524.12		138.32	1866.56	126.16	752.4	283.48	637.64		180.12	1839.2	310.08	1738.88	769.88	3917.04		229.52	1845.28	259.16	2403.12	193.8	59.28		129.96	576.84	495.52	2680.52	1913.68	2835.56
	288.04	5221.96	544.92	1061.72	399.76	4170.12		215.08	395.96	263.72	535.04	117.04	196.08		156.56	2396.28	1030.56	2869.76	102.6	5329.12		243.96	338.96	1776.12	1215.24	222.68	411.92		456	3234.56	222.68	752.4	102.6	718.2
	1499.48	3350.08	1105.04	1208.4	309.32	3017.2		82.84	256.88	223.44	531.24	1500.24	362.52		538.08	1782.96	636.88	3135	1169.64	1729.76		152	2074.04	1237.28	1398.4	1249.44	749.36		377.72	2501.16	1426.52	432.44	174.8	155.8
	1295.04	1278.32	703.76	1219.04	780.52	995.6		151.24	1202.32	224.96	563.16	175.56	349.6		548.72	3475.48	902.88	2872.8	468.92	500.84		802.56	3157.8	86.64	2492.8	92.72	317.68		161.12	1212.2	332.12	313.88	316.92	2865.2
	140.6	755.44	527.44	6498	494	1828.56		167.2	346.56	421.8	405.84	196.08	280.44		388.36	1257.8	520.6	552.52	158.84	1209.92		177.84	893	235.6	3053.68	108.68	237.88		345.04	1712.28	674.12	245.48	312.36	522.12
	219.64	2278.48	595.08	1083.76	823.08	1768.52		142.12	404.32	196.84	196.84	318.44	248.52		359.48	2495.08	185.44	1545.08	285.76	2760.32		1101.24	1642.36	184.68	1275.28	243.96	995.6		640.68	1694.04	87.4	643.72	254.6	3122.08
	651.32	1662.88	422.56	343.52	578.36	786.6		167.2	297.16	337.44	99.56	573.04	475.76		291.84	372.4	115.52	465.12	129.96	2012.48		259.92	1653.76	201.4	4328.96	202.16	2657.72		267.52	3341.72	212.8	115.52	673.36	2366.64
	524.4	1775.36	500.84	1317.84	874.76	1414.36		346.56	149.72	171	172.52	368.6	1863.52		117.04	2609.08	91.2	937.84	237.12	1955.48		465.12	557.84	102.6	1162.04	207.48	510.72		891.48	1606.64	76.76	469.68	303.24	691.6
	432.44	753.92	502.36	987.24	431.68	474.24		474.24	104.12	259.16	447.64	190.76	383.8		817.76	1910.64	3247.48	985.72	526.68	3598.6		540.36	1135.44	108.68	12818.2	569.24	574.56		139.84	2262.52	315.4	119.32	193.8	589.76
	599.64	2815.04	400.52	801.8	494	2099.88		570.76	270.56	529.72	275.12	219.64	574.56		120.84	2126.48	286.52	580.64	1679.6	636.12		90.44	1108.08	1728.24	1260.84	245.48	264.48		193.04	1941.04	302.48	1446.28	342.76	649.8
	1054.88	158.08	328.32	1770.8	196.08	2208.56		362.52	507.68	165.68	170.24	238.64	1786		1045.76	1123.28	170.24	1687.96	1126.32	1825.52		894.52	1605.88	706.8	1304.16	346.56	1057.92		168.72	2868.24	397.48	358.72	186.2	575.32
	72.96	1963.84	564.68	1461.48	1124.04	3360.72		506.92	314.64	682.48	271.32	217.36	111.72		798.76	1244.12	164.16	744.04	638.4	478.04		334.4	1402.2	1238.8	1485.04	138.32	338.2		807.12	432.44	570.76	555.56	745.56	450.68
	500.08	1958.52	150.48	2300.52	511.48	5047.92		158.08	103.36	168.72	544.16	82.08	703		476.52	1797.4	105.64	4670.2	554.04	2323.32		348.08	3242.92	189.24	341.24	112.48	270.56		234.08	2562.72	215.08	437	230.28	734.16
	1104.28	2464.68	325.28	1586.88	3185.16	2884.96		156.56	264.48	91.2	1171.92	186.2	641.44		278.92	4986.36	471.96	3197.32	166.44	586.72		269.8	716.68	248.52	751.64	120.84	450.68		435.48	1057.92	236.36	947.72	51.68	234.84
	908.96	1813.36	193.8	935.56	599.64	1795.88		325.28	279.68	91.2	453.72	410.4	212.04		274.36	1884.8	1192.44	751.64	258.4	4033.32		133.76	1457.68	2514.08	1339.88	719.72	3983.92		122.36	677.92	193.8	294.12	408.12	222.68
	995.6	4118.44	350.36	934.8	384.56	1227.4		282.72	185.44	427.88	186.2	128.44	2505.72		238.64	2133.32	1302.64	2416.04	317.68	1257.8		1382.44	3117.52	507.68	433.2	345.8	244.72		402.8	483.36	221.16	181.64	124.64	213.56
	294.12	1727.48	297.16	792.68	472.72	876.28		85.88	170.24	108.68	1149.12	159.6	166.44		452.2	1731.28	425.6	1208.4	652.08	5209.04		166.44	1089.08	278.92	5093.52	231.04	228.76		201.4	2999.72	268.28	483.36	166.44	1190.92
	318.44	851.2	262.2	1248.68	568.48	969.76		205.2	266	651.32	508.44	186.2	248.52		165.68	1779.16	1169.64	2362.84	233.32	589.76		1463	1317.08	405.08	1149.12	178.6	1991.2		399	2530.8	149.72	260.68	246.24	414.2
	196.84	2764.12	203.68	1974.48	876.28	1528.36		243.96	198.36	139.08	4631.44	88.92	262.96		1092.88	4348.72	1532.16	3657.12	95	1548.12		499.32	814.72	809.4	432.44	616.36	3517.28		974.32	569.24	145.16	257.64	624.72	281.2
	510.72	1244.12	334.4	458.28	655.12	1591.44		128.44	487.16	262.2	243.96	98.04	139.08		833.72	1795.12	161.88	915.04	131.48	3569.72		779	1266.92	146.68	411.16	419.52	185.44		326.04	3401	2460.88	1383.96	304	659.68
	882.36	3420	84.36	3857	2128.76	1693.28		313.12	693.12	71.44	989.52	112.48	136.8		162.64	2308.88	235.6	2245.04	209	704.52		145.16	1386.24	260.68	3737.68	810.92	533.52		300.96	984.96	304	334.4	730.36	488.68
	244.72	3131.2	855	1852.12	594.32	1003.2		219.64	1686.44	146.68	991.8	210.52	495.52		516.04	1482.76	295.64	2767.92	1619.56	1912.92		317.68	166.44	251.56	2029.96	259.92	1463.76		474.24	461.32	668.8	519.08	139.08	171
	421.04	2593.88	329.84	1751.04	528.96	1270.72		88.16	371.64	149.72	2492.8	107.16	286.52		281.2	2265.56	303.24	4535.68	1393.84	1556.48		393.68	1246.4	763.8	932.52	1048.8	1806.52		117.04	1307.96	255.36	3041.52	389.88	436.24
	578.36	840.56	485.64	1782.96	944.68	2986.04		163.4	326.8	484.88	636.12	240.92	352.64		1049.56	5322.28	388.36	1882.52	533.52	2143.96		477.28	938.6	88.16	2494.32	218.88	519.84		76	1197.76	329.08	685.52	187.72	333.64
	302.48	2817.32	532.76	1312.52	2406.16	1070.84		73.72	329.08	192.28	136.8	95.76	739.48		223.44	1390.04	284.24	2447.96	129.2	1187.88		283.48	452.2	357.2	2869	255.36	389.12		250.8	2612.88	708.32	335.92	466.64	259.92
	557.08	2686.6	798.76	2805.92	762.28	743.28		991.04	350.36	254.6	98.8	142.12	1495.68		291.08	1494.92	693.88	1101.24	501.6	5380.04		363.28	1554.96	181.64	656.64	285	800.28		112.48	576.08	367.84	4442.2	190	452.2
	91.96	1702.4	629.28	2421.36	426.36	2983.76		302.48	262.2	132.24	46.36	262.96	451.44		356.44	2742.08	370.88	2107.48	2460.88	829.92		313.88	1733.56	603.44	262.2	265.24	264.48		285.76	1421.2	357.2	453.72	359.48	526.68
	1125.56	823.84	120.84	2793.76	582.16	4247.64		595.08	424.84	931.76	328.32	82.08	189.24		156.56	4018.12	443.84	3347.04	540.36	1038.16		135.28	826.12	2447.96	229.52	91.2	1336.08		224.2	354.92	165.68	509.2	1118.72	1117.2
	1876.44	1352.8	1431.08	1107.32	2517.88	1230.44		148.2	835.24	386.84	1858.96	707.56	182.4		262.96	6254.8	877.8	177.84	220.4	1083		285.76	801.04	430.16	936.32	388.36	1434.88		244.72	1274.52	196.08	1903.8	319.96	108.68
	376.96	6069.36	896.04	608.76	2068.72	3770.36		953.04	354.16	187.72	861.84	440.04	150.48		254.6	1002.44	535.8	2337.76	501.6	2279.24		487.92	388.36	166.44	668.04	96.52	158.08		114	158.84	228	414.2	90.44	1950.92
	561.64	1733.56	847.4	432.44	143.64	577.6		920.36	955.32	147.44	433.2	152.76	347.32		346.56	1517.72	338.2	1908.36	370.88	3171.48		283.48	1260.08	196.08	1036.64	129.96	511.48		1309.48	8059.04	710.6	441.56	720.48	639.16
	1000.92	2514.08	943.92	1013.84	238.64	2268.6		520.6	155.04	324.52	179.36	158.08	1047.28		269.04	655.88	1284.4	3850.16	138.32	5217.4		231.8	141.36	300.2	3322.72	830.68	554.8		967.48	2462.4	180.88	335.16	101.08	470.44
	291.84	2078.6	653.6	4024.2	722.76	2381.08		2523.96	915.8	177.84	966.72	655.88	1371.04		351.12	1041.2	1057.92	2137.88	187.72	1513.92		138.32	1757.88	230.28	1644.64	317.68	799.52		1341.4	479.56	118.56	351.88	379.24	389.12
	285	984.2	167.96	6071.64	309.32	1441.72		95.76	585.96	148.2	299.44	252.32	235.6		160.36	481.08	214.32	1646.16	202.92	3973.28		529.72	1543.56	275.12	1371.8	169.48	806.36		529.72	389.12	146.68	212.8	174.04	1211.44
	544.92	2022.36	598.88	1580.04	408.12	271.32		166.44	360.24	92.72	304.76	123.88	199.88		269.04	2834.8	186.96	6505.6	476.52	2026.16		834.48	1757.12	535.04	471.96	904.4	220.4		209	10595.9	1314.8	1206.88	199.88	1031.32
	826.88	1557.24	368.6	7081.68	423.32	1719.12		169.48	504.64	124.64	737.2	334.4	4297.04		105.64	5722.8	69.92	1995.76	155.04	666.52		278.16	1271.48	153.52	2615.16	158.08	573.8		3164.64	1651.48	744.8	117.04	349.6	1045
	348.84	1225.88	1440.96	1236.52	581.4	5223.48		832.2	398.24	128.44	434.72	515.28	457.52		463.6	1982.08	319.2	1124.04	386.08	1076.92		703	1562.56	129.96	513	733.4	1197.76		149.72	1470.6	329.08	36.48	120.08	2669.12
	407.36	1091.36	1341.4	519.84	696.92	168.72		336.68	1205.36	397.48	249.28	274.36	190		349.6	1385.48	297.92	688.56	322.24	1181.04		151.24	1561.8	288.04	632.32	285	535.8		107.16	2288.36	105.64	1903.8	159.6	462.84
	386.84	1994.24	897.56	1092.12	495.52	889.96		179.36	561.64	116.28	573.8	177.84	5278.2		386.84	1789.8	554.04	1647.68	198.36	1689.48		250.8	920.36	430.16	1615	573.8	231.04		342.76	1750.28	547.96	256.12	253.08	900.6
	1555.72	1231.2	520.6	2389.44	180.88	718.2		551	299.44	460.56	245.48	310.84	213.56		849.68	3088.64	95	2382.6	670.32	1095.16		218.88	979.64	355.68	3149.44	224.2	409.64		56.24	2226.8	1649.96	2752.72	246.24	4195.96
	439.28	896.8	694.64	1257.04	1108.08	845.12		313.88	98.04	199.12	597.36	136.04	190.76		96.52	1054.12	521.36	3276.36	247.76	2394.76		342	1489.6	2551.32	1752.56	211.28	163.4		165.68	2077.08	136.8	1991.96	105.64	597.36
	319.2	2128.76	209	3349.32	516.04	1651.48		144.4	214.32	118.56	146.68	324.52	1661.36		174.8	665.76	411.16	3415.44	1357.36	1451.6		315.4	2823.4	320.72	1668.2	116.28	275.88		285	1993.48	403.56	275.12	149.72	162.64
	928.72	1486.56	575.32	4233.2	931.76	1552.68		209.76	180.12	161.12	360.24	136.04	304.76		695.4	542.64	944.68	756.2	653.6	697.68		607.24	2853.8	162.64	535.8	504.64	791.16		231.04	189.24	443.08	611.8	161.88	377.72
	666.52	186.96	645.24	1784.48	221.16	4655.76		191.52	110.2	263.72	3130.44	67.64	106.4		1127.08	823.84	355.68	801.04	502.36	2190.32		417.24	1928.12	463.6	1313.28	205.2	189.24		644.48	4336.56	421.8	622.44	148.96	408.12
	442.32	1219.04	1304.92	2876.6	287.28	1526.84		183.16	136.8	488.68	889.96	189.24	180.88		795.72	1580.8	1732.04	8293.88	297.92	1649.96		801.8	3027.84	259.92	621.68	638.4	224.96		342	405.84	576.08	627	436.24	665
	506.16	919.6	506.16	2096.84	357.2	1896.2		158.84	430.16	329.84	978.88	117.04	192.28		735.68	3175.28	253.08	2015.52	1947.12	3904.88		212.04	2573.36	190	2694.96	166.44	143.64		655.12	2147.76	333.64	172.52	101.84	150.48
	486.4	525.92	250.04	1287.44	1237.28	273.6		493.24	205.2	160.36	1082.24	456	804.08		571.52	6364.24	256.88	1625.64	107.92	708.32		167.96	1166.6	1719.12	2337	127.68	271.32		273.6	2196.4	167.96	1445.52	169.48	883.12
	209	2484.44	726.56	1035.88	66.88	2060.36		91.2	339.72	221.16	268.28	160.36	654.36		655.12	2649.36	179.36	1136.96	186.2	1353.56		934.8	1917.48	342	755.44	193.8	389.12		261.44	1197	161.88	306.28	596.6	142.88
	475	1472.88	530.48	3303.72	504.64	1957		400.52	307.8	161.88	480.32	372.4	363.28		117.04	4844.24	582.92	1649.96	165.68	1450.08		316.16	1570.16	236.36	1789.8	111.72	592.04		689.32	6044.28	167.96	747.84	238.64	1329.24
	385.32	1467.56	547.96	924.16	1328.48	1375.6		455.24	1154.44	136.04	972.04	220.4	159.6		140.6	2160.68	370.12	2653.16	197.6	934.04		98.8	1584.6	141.36	889.2	4560	1499.48		1163.56	1687.96	1080.72	156.56	78.28	1099.72
	296.4	1195.48	1284.4	3232.28	165.68	875.52		164.92	152.76	274.36	498.56	430.92	171.76		586.72	1136.96	535.8	3347.8	337.44	1529.12		203.68	874.76	178.6	804.08	503.12	335.16		247	501.6	283.48	448.4	95.76	460.56
	624.72	647.52	412.68	1072.36	801.8	1391.56		126.16	323	196.84	181.64	212.04	364.8		354.16	7127.28	1516.96	1168.12	159.6	1497.96		85.88	1017.64	272.84	1317.84	3188.2	1016.12		253.08	1048.04	279.68	1127.08	285.76	1227.4
	2138.64	5060.84	649.8	2540.68	972.8	1530.64		547.96	229.52	151.24	138.32	60.04	364.8		960.64	1710	394.44	3360.72	202.16	190.76		526.68	1361.16	642.96	291.08	448.4	969		313.12	629.28	547.96	2496.6	170.24	322.24
	566.2	3502.08	855.76	424.08	901.36	1527.6		297.92	222.68	1627.92	114	390.64	197.6		536.56	1149.88	285	2424.4	256.12	4974.96		171	3540.08	308.56	1398.4	190	709.08		194.56	196.08	161.88	123.12	424.84	197.6
	611.04	1487.32	836	1031.32	1493.4	4121.48		61.56	385.32	430.92	557.84	245.48	2043.64		172.52	826.12	1737.36	1064	242.44	3806.08		218.12	4483.24	295.64	2168.28	462.08	1218.28		139.08	592.04	307.8	1631.72	442.32	810.92
	310.08	1528.36	348.84	1485.04	283.48	392.16		508.44	157.32	79.04	438.52	187.72	1358.12		591.28	1677.32	687.04	2351.44	329.08	2425.92		223.44	1261.6	104.88	673.36	440.04	253.84		349.6	556.32	789.64	566.2	635.36	1273
	462.84	1735.84	526.68	1807.28	528.2	396.72		242.44	1223.6	195.32	231.04	338.2	608		406.6	2225.28	586.72	1083.76	238.64	936.32		686.28	1558	487.16	594.32	142.88	661.2		161.12	123.88	207.48	1495.68	93.48	652.84
	920.36	5189.28	1670.48	917.32	525.16	932.52		157.32	116.28	187.72	352.64	88.92	452.96		275.12	1954.72	448.4	1640.84	190.76	1528.36		209	2686.6	144.4	489.44	203.68	1859.72		525.92	729.6	117.8	371.64	183.16	269.8
	236.36	730.36	792.68	1729	347.32	1898.48		113.24	282.72	60.8	133.76	99.56	444.6		438.52	1209.16	268.28	2115.08	278.92	8033.96		354.16	3100.8	250.04	575.32	636.88	577.6		308.56	2083.92	519.08	419.52	281.96	3226.2
	770.64	729.6	1362.68	967.48	1750.28	4523.52		176.32	359.48	88.92	200.64	198.36	633.84		478.8	2168.28	265.24	1774.6	191.52	4289.44		263.72	547.96	1031.32	773.68	358.72	269.04		125.4	638.4	490.2	1576.24	190	400.52
	508.44	3224.68	230.28	1373.32	749.36	1889.36		617.12	269.04	294.88	734.16	466.64	538.08		286.52	631.56	512.24	597.36	450.68	1193.2		886.92	616.36	183.92	1551.92	228.76	222.68		674.88	293.36	462.08	797.24	180.88	1625.64
	116.28	3195.8	202.92	1569.4	449.92	691.6		618.64	331.36	327.56	262.2	171.76	313.12		631.56	1848.32	767.6	3409.36	461.32	2353.72		234.08	5630.84	208.24	1274.52	161.12	1808.04		348.08	4135.16	160.36	281.2	937.08	285.76
	1167.36	1469.08	1782.96	4948.36	739.48	1076.92		307.8	2205.52	291.84	298.68	578.36	360.24		310.08	2204.76	548.72	2669.12	392.92	3727.04		1283.64	1284.4	194.56	1076.92	349.6	1290.48		272.08	483.36	486.4	2209.32	270.56	248.52
	359.48	1667.44	424.84	4002.16	348.84	894.52		197.6	305.52	554.04	551	283.48	510.72		1263.88	5048.68	244.72	1295.8	1542.8	1537.48		108.68	912	660.44	1548.88	228	1008.52		181.64	874	163.4	1422.72	688.56	490.96
	399.76	1805.76	209	1449.32	1020.68	1874.16		133	589.76	400.52	611.04	288.8	461.32		755.44	1691.76	476.52	1265.4	161.12	3545.4		271.32	2179.68	294.88	1393.08	620.16	2787.68		696.16	1356.6	184.68	908.2	320.72	131.48
	319.2	1181.8	148.2	1057.92	269.04	3230.76		319.2	1323.92	269.8	634.6	289.56	202.92		207.48	1170.4	1038.92	1976	283.48	2591.6		352.64	1921.28	192.28	2929.04	278.92	722.76		129.2	2124.2	152	1513.16	340.48	79.04
	238.64	5367.12	1213.72	1741.16	188.48	3207.2		205.2	680.2	93.48	596.6	177.08	1794.36		698.44	1244.88	423.32	843.6	504.64	2935.12		517.56	767.6	348.08	323.76	501.6	2052		1601.32	1349	298.68	130.72	575.32	311.6
	173.28	2628.84	586.72	2491.28	423.32	2966.28		194.56	1383.2	150.48	2124.2	133.76	1665.92		680.2	1997.28	182.4	1041.96	254.6	792.68		218.88	3737.68	708.32	959.88	188.48	620.16		257.64	1024.48	123.12	805.6	1472.88	911.24
	1629.44	4341.12	1472.12	1775.36	548.72	3986.96		547.2	258.4	236.36	193.04	44.08	358.72		518.32	706.8	1503.28	909.72	323.76	537.32		183.92	994.84	604.96	4199.76	169.48	755.44		408.88	620.16	256.88	266	409.64	696.16
	73.72	582.16	1648.44	4670.2	783.56	1261.6		98.8	91.96	204.44	249.28	399	1033.6		419.52	1141.52	291.84	2871.28	570	8290.84		137.56	427.88	718.96	1624.12	330.6	1753.32		260.68	779.76	698.44	259.92	256.88	216.6
	699.96	1543.56	1145.32	1761.68	117.8	2972.36		471.2	775.2	224.2	665.76	310.08	100.32		168.72	1694.8	83.6	1224.36	1165.84	408.88		111.72	908.2	269.04	2578.68	288.04	1891.64		402.8	1982.84	206.72	176.32	603.44	57
	307.8	1022.2	458.28	651.32	513	4064.48		69.92	792.68	238.64	157.32	109.44	451.44		420.28	1347.48	323	2194.12	305.52	1329.24		367.08	1455.4	126.16	2491.28	2136.36	295.64		635.36	1133.92	217.36	133	120.08	566.2
	377.72	1273	202.16	4009.76	294.12	2015.52		285	199.12	282.72	394.44	282.72	447.64		636.12	1969.16	172.52	485.64	912	532		338.2	2891.8	212.04	982.68	250.8	935.56		307.04	1250.96	340.48	649.8	313.88	1949.4
	407.36	1928.12	1311.76	748.6	824.6	3311.32		782.8	425.6	237.12	406.6	188.48	2498.12		468.16	1674.28	322.24	1059.44	231.8	1810.32		350.36	1507.08	899.08	997.88	1120.24	316.16		1295.8	4813.08	193.04	215.08	962.92	210.52
	409.64	1818.68	2081.64	817.76	1295.04	3998.36		144.4	1025.24	172.52	272.84	345.04	796.48		206.72	1491.12	1500.24	3173	170.24	3277.12		810.16	2626.56	1330	2960.2	160.36	937.08		1464.52	576.08	145.16	3670.04	179.36	309.32
	389.88	2046.68	481.08	2093.8	525.16	796.48		221.16	188.48	167.96	438.52	719.72	200.64		220.4	2255.68	322.24	1912.92	1155.2	2216.16		264.48	1650.72	380.76	2524.72	180.12	153.52		244.72	1900.76	163.4	437	649.8	577.6
	1404.48	405.08	483.36	454.48	109.44	1312.52		211.28	654.36	250.04	215.84	117.8	266.76		796.48	4083.48	326.04	849.68	174.04	2702.56		887.68	2035.28	225.72	202.16	319.2	693.12		499.32	2466.2	1053.36	157.32	701.48	191.52
	629.28	1073.88	842.84	2601.48	270.56	492.48		499.32	516.04	4594.2	419.52	392.92	415.72		342	741.76	160.36	1552.68	3223.92	2061.12		300.96	2358.28	579.88	2019.32	387.6	1604.36		272.84	899.84	681.72	1683.4	408.12	2663.04
	534.28	1937.24	452.96	1787.52	397.48	1301.12		1019.92	924.16	446.88	841.32	241.68	416.48		362.52	647.52	445.36	4202.8	266.76	1985.12		764.56	2832.52	264.48	2406.92	1610.44	169.48		445.36	3618.36	221.16	150.48	136.04	277.4
	158.08	1171.92	143.64	2104.44	326.8	2603.76		109.44	261.44	324.52	1396.12	79.8	549.48		260.68	3756.68	383.04	4879.2	234.08	2403.12		387.6	292.6	373.92	940.12	294.12	259.92		795.72	1690.24	1339.12	354.16	152	601.92
	325.28	973.56	880.84	2578.68	710.6	427.12		117.8	288.8	790.4	371.64	249.28	313.88		74.48	2881.92	364.8	1528.36	230.28	1773.84		295.64	2361.32	459.04	1235	880.84	297.16		129.2	337.44	215.84	1459.2	115.52	680.96
	957.6	2181.96	588.24	6244.92	375.44	604.2		374.68	349.6	266.76	680.96	177.08	207.48		225.72	1584.6	1121	1721.4	301.72	2004.88		2870.52	1591.44	331.36	2984.52	162.64	446.88		323.76	1605.88	465.12	256.12	476.52	386.08
	332.12	2679.76	44.08	1627.92	1650.72	6082.28		630.04	275.12	117.8	617.88	241.68	450.68		806.36	3448.12	132.24	1632.48	1051.84	1008.52		178.6	2274.68	102.6	689.32	203.68	245.48		353.4	1871.12	114.76	409.64	332.12	2155.36
	1879.48	1661.36	497.04	5383.08	3429.88	615.6		159.6	915.8	239.4	193.04	186.96	329.08		462.84	4210.4	940.12	4161	191.52	3858.52		1015.36	1671.24	934.04	3836.48	382.28	661.96		209.76	886.92	117.04	1396.12	215.84	457.52
	133.76	3158.56	655.88	3029.36	139.08	1099.72		291.08	147.44	69.92	291.84	307.04	797.24		152	1917.48	275.88	2292.92	254.6	1060.2		259.16	834.48	442.32	2162.2	192.28	209		405.84	247	177.08	874	118.56	374.68
	1680.36	1259.32	778.24	684	517.56	986.48		272.08	728.84	85.12	406.6	133.76	2802.88		621.68	1208.4	228.76	4953.68	845.88	1227.4		140.6	1491.12	1042.72	7077.12	1035.88	392.92		85.88	3218.6	245.48	1420.44	301.72	649.04
	233.32	836.76	1065.52	1592.2	1507.84	608.76		199.12	142.12	144.4	195.32	79.8	304		109.44	2992.12	204.44	512.24	1696.32	5475.04		1614.24	1092.12	139.08	1927.36	255.36	3494.48		252.32	905.16	342.76	1589.16	474.24	337.44
	252.32	1220.56	583.68	2428.2	566.96	3099.28		356.44	935.56	183.92	278.16	322.24	338.96		224.96	1306.44	1383.96	2378.8	2379.56	1747.24		303.24	356.44	124.64	695.4	177.84	3091.68		201.4	1120.24	313.12	1516.96	380.76	255.36
	456.76	2675.96	689.32	2285.32	252.32	3701.2		193.8	124.64	669.56	1190.16	840.56	327.56		531.24	303.24	240.16	3920.08	893	1737.36		190	804.84	1985.88	660.44	424.08	4613.96		112.48	1972.96	181.64	2712.44	171.76	243.96
	740.24	1692.52	338.96	2966.28	259.92	201.4		198.36	414.2	351.12	302.48	139.84	130.72		1183.32	298.68	1222.08	864.88	346.56	2039.84		139.84	2541.44	556.32	880.08	315.4	614.84		329.84	460.56	111.72	376.2	178.6	569.24
	582.92	746.32	3753.64	778.24	503.88	1612.72		166.44	267.52	224.96	126.92	133.76	241.68		276.64	1165.08	338.96	1865.04	226.48	2425.92		350.36	2466.96	91.96	820.8	124.64	98.8		443.84	2017.04	174.8	241.68	169.48	250.04
	371.64	506.16	310.08	826.88	655.12	3552.24		183.92	302.48	118.56	136.04	674.88	128.44		171.76	2775.52	153.52	1483.52	4297.8	1950.16		189.24	1390.8	212.04	5425.64	361.76	145.16		64.6	1241.08	1265.4	706.04	861.08	1594.48
	400.52	2236.68	706.8	1057.92	275.88	3976.32		100.32	831.44	266.76	310.08	124.64	794.96		158.84	3477	785.84	798.76	592.8	1630.96		190.76	902.12	1086.8	877.8	227.24	3864.6		358.72	420.28	304.76	249.28	121.6	1640.08
	709.08	3673.08	757.72	1489.6	1162.8	1371.04		114.76	266.76	323.76	432.44	945.44	106.4		330.6	2061.12	486.4	2345.36	256.88	2717		801.8	1000.92	287.28	1735.84	316.92	74.48		307.04	883.12	186.96	520.6	101.08	1686.44
	340.48	1290.48	267.52	1114.92	1150.64	979.64		199.12	212.04	163.4	510.72	72.96	1285.92		624.72	595.84	276.64	1360.4	93.48	2275.44		88.92	7172.12	1054.88	2937.4	195.32	1621.84		243.2	1385.48	517.56	1927.36	170.24	2435.8
	478.8	1507.08	397.48	1857.44	1005.48	345.8		424.84	399.76	347.32	167.2	153.52	451.44		734.16	4678.56	249.28	1006.24	167.96	2638.72		364.8	1474.4	329.84	2439.6	248.52	203.68		2375	284.24	839.8	677.92	148.2	728.84
	747.08	772.92	1420.44	3830.4	139.84	946.96		158.08	287.28	126.92	256.88	57	807.12		672.6	1701.64	623.2	1874.16	338.96	1634.76		593.56	2143.96	430.92	2460.12	466.64	1820.96		1507.84	2012.48	381.52	1243.36	153.52	1162.8
	370.12	769.12	1798.92	950.76	796.48	573.8		278.92	290.32	763.8	208.24	133.76	266.76		1514.68	2750.44	281.96	1060.96	460.56	2204.76		728.84	1518.48	250.04	446.12	2442.64	485.64		348.08	2056.56	1472.12	302.48	635.36	247
	432.44	5684.8	696.92	4430.04	319.96	4166.32		772.92	202.16	171.76	238.64	100.32	292.6		4023.44	1124.8	126.16	604.96	594.32	1295.04		163.4	1400.68	258.4	1067.8	247	357.2		266	537.32	381.52	142.12	128.44	816.24
	309.32	1015.36	540.36	3321.2	148.96	2001.08		278.16	167.2	214.32	326.8	295.64	192.28		240.92	2616.68	405.84	1602.84	210.52	2770.2		775.2	1424.24	278.92	1573.96	130.72	791.16		110.2	477.28	924.92	354.92	4512.88	637.64
	266.76	2739.04	164.16	3212.52	805.6	1589.16		231.8	430.16	163.4	694.64	104.88	277.4		159.6	2441.12	1002.44	945.44	1016.88	2062.64		331.36	1904.56	272.08	575.32	139.08	421.8		170.24	1504.04	89.68	336.68	316.92	1276.8
	239.4	1343.68	605.72	2584	505.4	1327.72		266	252.32	174.8	422.56	129.2	1323.92		1403.72	2281.52	128.44	1215.24	1636.28	497.04		394.44	3651.04	387.6	4112.36	291.84	2725.36		294.88	1211.44	1131.64	535.8	228.76	768.36
	633.84	1958.52	406.6	407.36	670.32	3880.56		159.6	177.08	147.44	229.52	153.52	560.12		568.48	3339.44	198.36	5416.52	1162.8	377.72		173.28	2530.8	271.32	771.4	215.08	835.24		614.08	398.24	187.72	467.4	468.16	1874.16
	509.96	1347.48	712.88	1720.64	260.68	2739.04		98.04	251.56	165.68	190.76	418.76	222.68		349.6	781.28	152	178.6	117.04	627		570.76	628.52	330.6	3466.36	728.84	231.04		357.96	1364.96	205.2	927.96	332.12	1604.36
	158.84	3822.04	570.76	5225	372.4	1766.24		142.88	319.96	197.6	414.96	126.16	441.56		202.92	677.92	240.92	1052.6	205.2	1171.16		147.44	468.92	435.48	243.2	247	746.32		196.08	269.04	134.52	337.44	247.76	1315.56
	1311	3702.72	506.16	2304.32	584.44	3109.16		811.68	351.88	272.08	3266.48	446.12	1488.84		1041.96	671.84	287.28	4238.52	53.96	2048.2		295.64	1052.6	588.24	1493.4	154.28	1223.6		343.52	1507.84	626.24	480.32	104.12	678.68
	380.76	262.96	852.72	1130.12	586.72	1497.2		140.6	140.6	181.64	203.68	155.8	2739.8		693.12	1711.52	487.92	3442.04	727.32	1408.28		327.56	986.48	218.88	3553.76	950	1543.56		199.12	2167.52	552.52	177.08	509.2	196.84
	1685.68	1883.28	1695.56	1374.84	1132.4	1389.28		389.12	202.16	123.12	302.48	414.96	37.24		205.2	1479.72	136.8	450.68	141.36	2495.84		228	990.28	529.72	1188.64	487.92	191.52		180.88	170.24	265.24	4349.48	212.04	823.84
	695.4	621.68	991.04	2083.16	701.48	1473.64		174.8	351.12	139.84	619.4	234.84	325.28		237.12	1215.24	619.4	978.88	165.68	1986.64		436.24	1139.24	420.28	2678.24	921.12	1627.16		157.32	155.04	149.72	640.68	523.64	461.32
	359.48	1450.84	325.28	2072.52	756.2	3399.48		319.2	447.64	413.44	3875.24	110.2	284.24		131.48	1312.52	112.48	2061.88	336.68	6513.96		250.04	1254	235.6	2682.8	151.24	196.84		316.92	2286.08	384.56	323.76	195.32	293.36
	144.4	2799.08	218.88	161.88	370.12	611.8		228	282.72	389.12	240.92	214.32	310.08		302.48	1290.48	1666.68	3552.24	5342.8	1526.08		249.28	1650.72	146.68	1019.16	726.56	626.24		401.28	744.8	160.36	247	506.16	4164.04
	117.04	636.12	630.04	2168.28	1596.76	4522		99.56	1051.84	585.2	479.56	6442.52	259.92		380.76	1033.6	190.76	3328.8	304	1059.44		332.88	1852.12	738.72	3547.68	217.36	1657.56		375.44	1742.68	787.36	586.72	205.2	870.2
	342	2964	373.92	2136.36	2410.72	2511.8		167.96	1068.56	337.44	212.04	289.56	164.92		202.92	2264.8	734.16	1611.2	155.8	1779.16		236.36	2048.96	233.32	5275.16	756.2	1031.32		361	1424.24	129.96	261.44	826.88	2428.2
	331.36	597.36	178.6	826.88	228.76	4539.48		118.56	226.48	252.32	681.72	360.24	302.48		351.12	2261.76	882.36	462.08	243.2	725.04		307.04	4430.8	105.64	3045.32	845.88	284.24		460.56	3213.28	244.72	1412.84	539.6	535.04
	182.4	759.24	476.52	1714.56	1561.04	988		661.2	539.6	294.88	350.36	160.36	929.48		3286.24	1803.48	112.48	1192.44	289.56	3354.64		163.4	1357.36	2048.2	7967.84	142.88	1431.84		430.16	3097	193.8	190.76	117.04	335.92
	486.4	1651.48	262.96	3307.52	272.08	1040.44		381.52	1488.84	196.08	478.04	209.76	862.6		272.08	1312.52	937.84	3952	744.8	907.44		478.04	1608.92	693.12	399	151.24	3668.52		135.28	2307.36	220.4	215.84	281.96	321.48
	1574.72	264.48	659.68	4705.92	337.44	238.64		124.64	522.88	121.6	471.2	185.44	1846.8		366.32	1474.4	405.08	2793	215.84	1296.56		1068.56	1608.92	383.8	504.64	272.08	243.2		604.2	1467.56	190.76	236.36	401.28	158.84
	734.92	3786.32	983.44	4027.24	1883.28	506.16		131.48	212.04	202.16	172.52	98.04	647.52		382.28	1325.44	208.24	1187.88	319.2	796.48		563.92	2543.72	109.44	278.16	465.12	1263.88		363.28	733.4	405.84	373.16	395.2	1315.56
	148.96	651.32	311.6	4824.48	597.36	985.72		851.96	709.08	332.12	95.76	448.4	212.04		231.04	1012.32	831.44	6159.8	91.96	3573.52		202.16	2026.16	145.16	5796.52	323	1516.2		299.44	3083.32	165.68	556.32	156.56	1233.48
	886.92	1211.44	627.76	3034.68	1105.8	1292		1078.44	263.72	557.08	145.16	300.96	516.8		378.48	1026	1045	2685.84	155.04	1332.28		482.6	3982.4	244.72	2426.68	152.76	286.52		194.56	575.32	144.4	199.88	1343.68	532
	764.56	2104.44	1086.04	2430.48	627.76	1759.4		225.72	1820.2	327.56	362.52	475	642.96		695.4	1022.2	411.92	1562.56	577.6	1331.52		260.68	2264.04	183.16	3549.96	565.44	459.8		313.12	2132.56	224.96	468.16	242.44	921.88
	259.16	540.36	1349	3394.92	283.48	3414.68		248.52	179.36	133	194.56	126.92	210.52		376.2	1589.16	365.56	1054.88	276.64	4237.76		111.72	955.32	1358.12	3639.64	665.76	1178.76		310.84	370.12	128.44	214.32	105.64	540.36
	589	4040.16	1312.52	2770.96	145.92	1321.64		348.84	623.2	253.08	136.8	175.56	136.04		348.08	1276.8	148.96	287.28	1295.8	1708.48		319.2	3661.68	662.72	1349	300.96	275.88		291.84	1779.16	361	1845.28	192.28	620.92
	810.16	3064.32	588.24	4449.04	457.52	1258.56		354.16	214.32	114.76	1563.32	353.4	342		322.24	3230.76	454.48	2897.12	263.72	1524.56		270.56	1019.16	313.88	2773.24	266.76	1114.92		3598.6	2205.52	511.48	1171.16	209.76	3033.16
	595.84	753.16	749.36	1450.84	677.92	3187.44		257.64	369.36	322.24	279.68	414.2	895.28		313.12	1428.8	602.68	1725.2	378.48	1046.52		354.92	1034.36	198.36	681.72	176.32	554.8		344.28	160.36	264.48	338.2	177.08	1431.08
	351.88	1472.12	243.96	439.28	162.64	817.76		383.8	483.36	91.96	128.44	59.28	433.96		265.24	9410.32	448.4	2560.44	257.64	1276.04		272.08	3808.36	256.88	1418.16	675.64	3039.24		808.64	605.72	345.8	658.92	300.96	457.52
	534.28	1142.28	1384.72	861.84	783.56	1855.92		225.72	407.36	266.76	259.16	148.2	902.12		817	2191.08	562.4	425.6	104.12	1795.12		196.08	1530.64	117.8	1545.84	843.6	288.04		100.32	3038.48	275.88	668.04	286.52	599.64
	1053.36	3215.56	357.96	3241.4	1206.12	2886.48		2292.92	473.48	202.92	440.8	421.8	769.88		373.92	1282.12	275.88	2715.48	297.16	1279.84		156.56	801.8	436.24	1792.84	92.72	1510.88		175.56	276.64	975.84	1524.56	276.64	278.16
	1307.2	165.68	209.76	562.4	516.8	1029.04		334.4	274.36	86.64	414.2	113.24	169.48		367.08	1694.04	317.68	1345.96	690.84	683.24		269.8	2135.6	1471.36	1379.4	784.32	123.12		295.64	776.72	469.68	5332.92	167.96	348.84
	770.64	874.76	318.44	1707.72	525.16	2725.36		532.76	283.48	253.84	201.4	81.32	367.08		482.6	1028.28	451.44	1227.4	306.28	2004.88		307.8	1491.88	145.16	969	324.52	2015.52		260.68	1154.44	310.84	669.56	107.16	597.36
	1073.88	548.72	668.04	810.92	240.16	1172.68		141.36	1629.44	134.52	814.72	50.92	831.44		188.48	2504.2	254.6	1664.4	454.48	5689.36		397.48	8979.4	1026	2809.72	121.6	2843.92		166.44	392.16	202.92	1421.2	98.8	575.32
	430.16	4093.36	383.04	442.32	572.28	3003.52		205.2	1969.92	198.36	279.68	200.64	319.96		339.72	2273.92	298.68	1143.8	261.44	1377.12		287.28	3674.6	173.28	1793.6	186.96	475		234.08	983.44	566.96	594.32	500.08	1725.96
	282.72	3948.2	1092.12	3028.6	706.04	1200.04		643.72	260.68	183.16	655.88	243.2	288.8		1562.56	1208.4	130.72	1757.12	446.12	636.12		150.48	404.32	240.16	1042.72	2711.68	508.44		142.12	2392.48	192.28	95.76	96.52	856.52
	687.8	926.44	162.64	5154.32	1572.44	3774.16		331.36	291.84	389.12	1043.48	205.96	1360.4		474.24	3293.08	146.68	1329.24	291.84	1621.84		725.8	804.84	78.28	1645.4	143.64	839.8		255.36	494.76	185.44	1241.08	2451.76	1421.2
	256.88	1254	991.04	1136.96	733.4	169.48		92.72	339.72	117.8	1976	146.68	976.6		1628.68	1885.56	118.56	203.68	272.84	2445.68		184.68	342.76	155.04	3977.08	579.88	2305.84		433.2	187.72	393.68	1349.76	408.88	456
	934.04	6069.36	569.24	729.6	896.8	1771.56		259.16	878.56	886.16	560.12	721.24	238.64		367.84	1795.88	361.76	1862	426.36	1019.16		728.84	3353.88	1767.76	2175.12	323.76	310.08		224.2	455.24	604.96	591.28	228	149.72
	699.96	2339.28	95.76	3198.84	992.56	1156.72		75.24	280.44	202.92	826.12	575.32	293.36		427.88	362.52	297.92	1279.08	284.24	1283.64		124.64	3145.64	823.84	1421.96	192.28	532.76		457.52	1744.2	464.36	232.56	287.28	1140
	373.16	2888	215.84	325.28	2481.4	2055.04		107.16	561.64	347.32	256.12	365.56	354.16		336.68	1598.28	279.68	816.24	338.96	1029.04		1277.56	1540.52	2020.84	2442.64	454.48	1066.28		436.24	623.2	553.28	906.68	136.8	953.8
	877.04	1033.6	206.72	2738.28	101.08	3694.36		129.96	246.24	512.24	417.24	268.28	162.64		34.2	1048.8	480.32	3397.96	1158.24	658.16		319.96	489.44	430.16	2316.48	234.84	494.76		595.84	621.68	317.68	132.24	431.68	188.48
	875.52	1851.36	338.2	1649.96	344.28	1536.72		500.84	228.76	180.88	78.28	96.52	587.48		230.28	2548.28	154.28	2343.84	156.56	3665.48		931.76	2216.92	628.52	488.68	3225.44	363.28		136.8	3813.68	625.48	300.2	328.32	1979.04
	909.72	2495.08	424.84	3321.96	2375.76	4508.32		125.4	420.28	500.84	596.6	149.72	132.24		630.8	1182.56	250.8	987.24	628.52	1051.08		294.88	1175.72	157.32	2780.08	183.16	513		227.24	776.72	203.68	804.08	106.4	598.88
	1001.68	2926.76	664.24	2332.44	490.2	928.72		301.72	139.84	260.68	262.96	294.12	902.12		306.28	1710	135.28	1489.6	223.44	2178.92		285.76	460.56	171	729.6	110.2	6354.36		401.28	551.76	621.68	1168.12	221.16	619.4
	151.24	1202.32	630.8	1273.76	253.08	3628.24		553.28	538.84	304.76	750.88	109.44	210.52		139.84	914.28	291.08	1637.8	257.64	1450.08		1161.28	4674.76	119.32	796.48	330.6	224.2		431.68	3340.2	277.4	2992.12	541.88	480.32
	386.84	1016.88	4589.64	2079.36	664.24	1669.72		194.56	210.52	196.84	2425.16	139.08	231.8		171	186.2	446.88	2058.08	370.12	717.44		164.92	2754.24	271.32	747.08	410.4	289.56		508.44	2522.44	375.44	2105.2	269.8	279.68
	189.24	2171.32	1057.92	1649.96	1127.08	1143.8		452.2	215.84	113.24	1763.96	470.44	3150.2		354.16	663.48	806.36	1584.6	578.36	2415.28		495.52	1553.44	287.28	826.12	114.76	952.28		257.64	611.8	327.56	264.48	170.24	313.88
	259.16	989.52	717.44	1342.16	471.96	3345.52		288.8	547.96	240.16	413.44	881.6	1189.4		164.92	3565.16	208.24	639.92	1003.2	203.68		283.48	406.6	183.16	3480.04	409.64	136.8		143.64	3374.4	224.96	980.4	254.6	215.08
	736.44	2475.32	857.28	1387	750.12	5072.24		152.76	97.28	219.64	183.92	89.68	513.76		713.64	3136.52	1662.12	2470	278.92	1155.96		118.56	2383.36	81.32	250.8	211.28	1870.36		91.96	962.92	1114.16	193.04	209.76	2068.72
	278.92	1764.72	683.24	3755.92	278.92	1343.68		460.56	2686.6	123.12	205.2	162.64	325.28		82.84	1055.64	1097.44	2470.76	304	416.48		455.24	1169.64	46.36	2250.36	553.28	2705.6		132.24	1101.24	177.08	459.8	142.88	681.72
	538.08	1273.76	208.24	824.6	291.08	5076.04		175.56	202.16	126.16	309.32	569.24	618.64		298.68	1354.32	186.2	1843	874.76	3427.6		148.96	4775.08	927.2	1606.64	497.04	1182.56		529.72	1702.4	1695.56	297.92	511.48	416.48
	836.76	2602.24	316.92	3396.44	944.68	573.8		212.04	367.08	340.48	556.32	101.08	607.24		766.84	6615.8	164.16	4231.68	168.72	528.2		1343.68	4256	215.84	798.76	1092.12	345.04		148.96	1469.08	297.92	276.64	399.76	1725.2
	219.64	1073.88	1826.28	1256.28	3951.24	3543.12		1476.68	1111.88	125.4	570	119.32	639.16		1260.84	4446.76	126.16	1226.64	247	1985.88		63.84	61.56	443.84	2160.68	114.76	1691.76		254.6	940.88	752.4	906.68	304.76	1216
	409.64	1212.2	257.64	905.16	3093.96	1520.76		273.6	585.96	281.96	803.32	656.64	2516.36		232.56	2636.44	177.84	1243.36	318.44	1056.4		259.16	516.04	285	1833.12	325.28	761.52		175.56	2756.52	504.64	212.8	174.8	2894.08
	411.92	4046.24	421.8	2460.88	327.56	2045.16		281.2	374.68	326.04	171.76	202.92	782.04		581.4	1356.6	191.52	870.2	137.56	1503.28		316.92	1377.12	279.68	3236.84	179.36	1502.52		490.2	2582.48	128.44	1065.52	393.68	611.8
	835.24	2012.48	757.72	3901.84	600.4	1388.52		114.76	559.36	1336.84	371.64	265.24	150.48		830.68	833.72	414.2	7296	326.04	1931.92		209	664.24	235.6	1679.6	221.16	1490.36		297.16	700.72	255.36	1518.48	102.6	179.36
	534.28	1817.16	497.04	6070.88	424.84	1495.68		100.32	478.04	34.96	383.04	366.32	464.36		401.28	967.48	224.96	2070.24	3838	386.08		329.84	1526.84	445.36	2127.24	122.36	424.84		212.8	883.88	290.32	1421.96	161.12	158.08
	329.84	2086.96	541.12	3087.12	270.56	1382.44		449.16	417.24	852.72	244.72	1457.68	331.36		103.36	1025.24	497.8	3606.96	218.88	2771.72		844.36	1697.84	228.76	746.32	83.6	1317.08		432.44	1047.28	63.84	1725.96	313.88	1930.4
	216.6	726.56	98.04	1750.28	501.6	4224.84		224.96	459.8	102.6	293.36	253.84	2122.68		196.08	3534	1972.2	776.72	716.68	3951.24		304.76	1111.88	2392.48	2779.32	288.04	227.24		273.6	2318	247.76	280.44	124.64	684
	502.36	2079.36	848.16	406.6	650.56	871.72		255.36	2208.56	293.36	180.12	459.8	726.56		234.08	6304.2	291.84	3717.92	429.4	1100.48		572.28	1449.32	247	877.8	84.36	4007.48		202.16	1305.68	491.72	404.32	288.04	182.4
	289.56	1362.68	1241.84	709.84	668.8	4408.76		383.8	323	526.68	280.44	188.48	231.04		397.48	3182.12	2520.16	962.92	323.76	2073.28		627	613.32	452.96	3632.04	1263.12	2087.72		424.08	229.52	339.72	1165.84	323.76	918.84
	323	2161.44	468.16	2147	750.12	2595.4		182.4	158.84	190	1800.44	109.44	654.36		289.56	1734.32	656.64	1957	612.56	1691		3091.68	3622.92	165.68	197.6	510.72	231.8		442.32	1681.88	108.68	342.76	211.28	365.56
	614.84	5434	363.28	1488.08	942.4	1168.12		601.16	247	262.2	193.8	180.88	90.44		471.2	5444.64	1118.72	879.32	243.96	3407.08		263.72	1060.96	205.2	2891.04	386.84	829.16		78.28	2314.96	652.08	709.84	183.16	625.48
	398.24	665	603.44	1075.4	572.28	2428.96		285.76	1654.52	665	186.96	266	433.2		193.04	691.6	129.96	1437.16	522.88	493.24		346.56	688.56	148.2	526.68	176.32	129.2		105.64	6352.84	93.48	329.84	475	278.16
	1116.44	3235.32	660.44	1134.68	239.4	518.32		91.2	600.4	247	1118.72	136.04	101.08		240.16	2204.76	1447.04	2460.88	131.48	995.6		348.84	633.84	545.68	110.2	95.76	6288.24		727.32	367.08	285.76	142.88	193.04	864.12
	372.4	760	1257.04	3008.84	287.28	1355.84		532	1793.6	285	459.8	437	396.72		609.52	1687.2	183.16	1570.92	598.88	934.04		456	602.68	921.88	3051.4	123.88	433.2		205.96	1434.12	217.36	509.2	141.36	237.88
	463.6	696.16	177.84	2157.64	431.68	1200.8		235.6	708.32	195.32	73.72	141.36	197.6		402.8	5059.32	680.96	5633.12	650.56	2199.44		144.4	2595.4	291.08	1280.6	307.8	1693.28		169.48	2507.24	216.6	1425	1022.96	101.08
	842.84	1390.8	161.12	6132.44	287.28	962.16		143.64	271.32	125.4	190	164.92	175.56		133.76	1689.48	582.92	579.88	310.08	285.76		345.04	1475.92	658.92	1608.16	306.28	302.48		251.56	1718.36	92.72	278.92	546.44	313.88
	602.68	1290.48	753.16	4101.72	350.36	2616.68		243.2	987.24	404.32	126.92	177.08	231.8		3462.56	918.84	263.72	1716.84	317.68	2691.92		176.32	2572.6	555.56	1399.16	751.64	1698.6		350.36	1171.92	158.08	275.88	161.12	712.12
	389.88	1551.92	554.8	1260.08	326.8	599.64		628.52	178.6	291.84	2272.4	326.8	602.68		1886.32	2089.24	300.2	2635.68	5333.68	1071.6		411.92	1334.56	240.16	621.68	73.72	658.92		991.04	842.84	281.96	404.32	303.24	203.68
	562.4	2102.92	668.04	3162.36	1329.24	1881		356.44	905.92	171	291.84	908.96	370.88		572.28	701.48	162.64	891.48	190	2675.2		535.8	1410.56	222.68	980.4	495.52	842.84		327.56	389.88	234.84	106.4	176.32	407.36
	468.16	1076.16	277.4	522.12	591.28	1212.96		159.6	228.76	126.16	218.12	190.76	226.48		276.64	4203.56	480.32	3362.24	665	4906.56		251.56	3556.8	161.88	1311	1289.72	428.64		287.28	4731.76	70.68	1267.68	309.32	263.72
	365.56	1097.44	635.36	1526.84	196.08	1101.24		443.84	190	151.24	301.72	186.96	317.68		201.4	2826.44	622.44	1381.68	534.28	1090.6		259.92	1336.08	247.76	1022.2	173.28	541.88		523.64	716.68	321.48	1058.68	192.28	498.56
	528.2	1072.36	604.2	1991.2	476.52	332.12		130.72	370.88	251.56	1519.24	232.56	145.16		301.72	548.72	137.56	2604.52	253.08	3898.8		322.24	1751.8	436.24	1476.68	145.16	2562.72		171.76	864.12	113.24	704.52	245.48	290.32
	86.64	2490.52	281.2	2190.32	927.96	616.36		91.96	263.72	125.4	287.28	977.36	76		1385.48	1434.88	218.12	2792.24	918.84	1712.28		178.6	1842.24	685.52	1000.92	180.12	198.36		418.76	3125.12	177.84	593.56	539.6	848.16
	357.96	1694.8	981.16	1912.16	728.84	1092.12		228.76	243.2	763.8	413.44	1340.64	116.28		670.32	1757.12	440.04	312.36	266.76	1404.48		346.56	3218.6	331.36	1754.84	263.72	866.4		47.12	1501	494.76	643.72	170.24	215.08
	1129.36	4027.24	139.08	2800.6	371.64	269.8		281.2	1091.36	310.84	579.12	157.32	244.72		424.08	3183.64	213.56	1136.2	228	744.04		192.28	1057.16	345.04	4189.12	497.8	374.68		202.16	598.88	2074.04	862.6	174.04	101.08
	3581.88	1690.24	462.08	1288.96	167.2	1649.96		595.08	124.64	232.56	437	211.28	90.44		670.32	1048.04	279.68	777.48	89.68	2710.16		119.32	5711.4	277.4	4372.28	136.04	1383.96		471.96	2989.08	132.24	1334.56	275.88	714.4
	952.28	4626.12	341.24	4392.8	538.08	2026.92		316.16	104.88	271.32	266	79.04	341.24		433.2	3290.8	1377.88	704.52	160.36	8051.44		551	1976.76	559.36	1974.48	114	443.08		180.12	1369.52	123.12	120.84	104.12	2274.68
	1482	1257.04	95.76	1116.44	879.32	1367.24		425.6	720.48	300.96	1358.88	496.28	560.12		250.04	1493.4	438.52	2051.24	456.76	1784.48		1254.76	1770.04	215.84	275.88	135.28	861.84		4181.52	463.6	659.68	386.08	208.24	703.76
	609.52	1292	456.76	3705	1419.68	1419.68		182.4	539.6	402.04	136.04	244.72	342.76		2938.16	1394.6	180.12	6729.8	185.44	3841.8		455.24	1661.36	740.24	954.56	1697.08	205.2		666.52	1380.92	1068.56	345.8	300.96	250.8
	624.72	1516.96	1155.96	1313.28	162.64	679.44		172.52	250.04	301.72	263.72	107.92	189.24		231.04	1755.6	247.76	648.28	858.04	984.96		347.32	1750.28	272.08	632.32	73.72	253.84		658.16	553.28	302.48	2743.6	140.6	592.8
	1012.32	2001.08	1228.92	2360.56	1441.72	8264.24		131.48	734.92	832.2	385.32	99.56	310.08		532	275.88	1577.76	4217.24	544.16	1449.32		63.84	1387	180.88	3503.6	335.92	4810.04		358.72	1545.08	523.64	855	540.36	98.04
	655.12	1938.76	1185.6	3184.4	798	1282.12		218.12	216.6	79.04	170.24	230.28	245.48		272.84	807.12	240.16	893.76	76.76	2930.56		174.8	2384.88	142.88	1225.88	214.32	1240.32		120.08	5127.72	3425.32	109.44	250.8	344.28
	335.92	1620.32	1514.68	458.28	779	926.44		509.96	546.44	115.52	98.04	240.92	87.4		732.64	2127.24	378.48	2243.52	1681.12	2131.8		550.24	877.8	234.84	1197	715.16	723.52		1077.68	910.48	469.68	833.72	182.4	228.76
	1028.28	3914.76	839.8	529.72	1804.24	3649.52		275.12	528.96	930.24	205.2	247	308.56		281.2	2352.96	460.56	1115.68	332.88	1076.92		562.4	1256.28	321.48	1480.48	174.04	2871.28		1330	565.44	531.24	2768.68	149.72	345.04
	1702.4	883.12	417.24	3059	1446.28	310.84		171	740.24	449.16	469.68	384.56	111.72		3080.28	2814.28	536.56	5399.04	623.2	689.32		759.24	1649.96	1744.96	867.16	269.04	416.48		318.44	2724.6	1032.84	217.36	329.08	854.24
	193.8	2459.36	1006.24	719.72	370.12	4305.4		346.56	692.36	192.28	528.96	305.52	276.64		1565.6	3567.44	470.44	364.8	171	1266.92		280.44	826.12	356.44	1953.96	268.28	184.68		348.84	2385.64	63.08	2110.52	202.92	838.28
	511.48	1320.12	248.52	972.04	459.04	7261.8		183.16	104.12	177.08	855.76	264.48	920.36		573.8	1484.28	125.4	1571.68	190.76	2672.16		37.24	746.32	419.52	956.84	182.4	584.44		416.48	1215.24	234.08	488.68	2100.64	746.32
	453.72	199.88	576.84	1729.76	410.4	2826.44		219.64	217.36	276.64	449.92	450.68	279.68		712.88	221.92	389.88	918.84	367.08	2086.96		361	1719.88	1392.32	2251.88	297.92	781.28		819.28	1462.24	274.36	1879.48	234.84	3679.92
	807.12	2092.28	624.72	1655.28	417.24	573.04		107.16	2154.6	179.36	152.76	307.8	164.92		284.24	1424.24	155.04	148.2	513.76	2631.12		452.2	2466.2	223.44	1906.84	206.72	1851.36		553.28	908.2	523.64	212.04	349.6	1203.08
	192.28	1191.68	177.84	1530.64	1148.36	1645.4		359.48	215.08	104.88	585.96	1093.64	150.48		672.6	820.8	1529.12	2025.4	379.24	754.68		702.24	1586.12	122.36	2792.24	465.88	463.6		1932.68	1668.2	239.4	3767.32	109.44	344.28
	484.88	2069.48	981.92	2011.72	1986.64	4606.36		221.16	77.52	623.2	302.48	506.16	384.56		221.16	983.44	129.2	6518.52	315.4	3178.32		190	1316.32	2603	1652.24	212.04	1789.8		722	741	427.88	237.12	192.28	577.6
	1000.92	2683.56	370.12	752.4	215.84	1379.4		276.64	208.24	128.44	516.04	300.2	867.92		126.16	2186.52	721.24	1468.32	155.04	4399.64		280.44	2161.44	120.08	1278.32	149.72	2685.84		216.6	486.4	965.2	158.08	1070.84	259.16
	1068.56	141.36	1192.44	2062.64	563.16	495.52		628.52	203.68	208.24	105.64	2587.04	232.56		613.32	593.56	2884.96	459.04	376.96	8667.04		1558	513.76	398.24	4236.24	225.72	551		1029.04	2448.72	297.16	1627.92	250.04	1090.6
	1487.32	1263.88	729.6	813.96	2660	965.96		174.04	1359.64	1381.68	845.88	136.04	452.96		622.44	2185.76	233.32	1513.92	335.92	2066.44		459.04	1250.96	657.4	1353.56	142.12	1629.44		278.16	907.44	158.84	1155.96	180.88	209.76
	601.16	907.44	554.8	1886.32	92.72	1444		328.32	202.92	781.28	296.4	115.52	238.64		1930.4	2387.16	316.92	638.4	525.16	7748.2		782.04	1513.16	860.32	1614.24	91.2	3620.64		419.52	5479.6	424.84	156.56	580.64	221.92
	329.84	5026.64	1671.24	2630.36	912.76	2805.16		347.32	240.16	152	319.96	888.44	285.76		566.96	3619.88	388.36	1427.28	867.92	1491.12		148.96	1333.04	206.72	3266.48	380	462.84		98.04	1974.48	439.28	1197.76	226.48	895.28
	1154.44	4320.6	391.4	1380.16	160.36	783.56		253.84	978.12	85.88	324.52	241.68	1363.44		2228.32	1362.68	462.84	1106.56	554.04	1195.48		924.16	6803.52	1014.6	1387.76	328.32	1828.56		329.84	777.48	413.44	426.36	323.76	615.6
	802.56	457.52	114	891.48	511.48	2080.88		126.16	446.88	316.16	245.48	131.48	233.32		1517.72	769.88	715.92	977.36	329.08	763.8		190.76	1522.28	251.56	866.4	319.96	2514.08		224.96	845.12	201.4	3860.04	1083	453.72
	228	2603.76	1013.84	1609.68	167.2	2049.72		231.04	258.4	520.6	149.72	234.08	497.8		169.48	2575.64	919.6	1732.8	245.48	231.04		277.4	347.32	202.92	2817.32	280.44	1741.16		377.72	2350.68	247	2756.52	128.44	1692.52
	656.64	3651.8	468.16	711.36	479.56	8715.68		216.6	313.12	43.32	596.6	493.24	350.36		193.04	371.64	2228.32	2347.64	230.28	2223.76		199.88	2120.4	137.56	645.24	606.48	333.64		2328.64	101.84	153.52	1865.8	182.4	402.8
	227.24	1761.68	464.36	2717.76	782.04	3619.88		492.48	546.44	442.32	145.16	142.88	91.2		253.08	1237.28	436.24	1478.96	1736.6	1320.12		250.04	4063.72	179.36	2709.4	973.56	408.12		111.72	787.36	389.88	1164.32	445.36	306.28
	135.28	772.92	283.48	1712.28	1102	966.72		135.28	206.72	67.64	251.56	143.64	459.8		976.6	2062.64	150.48	3330.32	386.08	1591.44		528.2	2246.56	152.76	623.2	196.08	375.44		246.24	2059.6	298.68	1241.84	157.32	1266.92
	109.44	1096.68	167.2	449.16	513.76	649.04		199.12	158.84	506.16	484.12	85.88	332.88		410.4	2613.64	154.28	4008.24	525.16	1160.52		303.24	2144.72	823.08	630.8	224.96	2547.52		187.72	167.96	166.44	243.96	312.36	1504.04
	653.6	1371.04	511.48	2511.04	256.12	2410.72		851.2	1221.32	158.08	708.32	216.6	173.28		240.92	2010.2	423.32	3087.12	1196.24	2634.92		405.08	1371.8	634.6	988	395.96	2470.76		62.32	1364.2	195.32	2350.68	195.32	253.08
	275.88	2316.48	1042.72	3228.48	1345.96	349.6		334.4	174.8	145.16	438.52	357.2	705.28		126.92	5291.88	1177.24	2049.72	432.44	565.44		329.84	435.48	123.88	4950.64	241.68	893.76		413.44	2625.8	430.16	870.96	359.48	183.16
	900.6	404.32	884.64	1206.12	250.8	1393.08		115.52	238.64	116.28	532	519.84	425.6		615.6	1155.96	662.72	771.4	1745.72	906.68		419.52	1343.68	1056.4	410.4	259.16	1098.2		289.56	2394	169.48	165.68	191.52	503.88
	390.64	743.28	395.2	789.64	195.32	2096.08		164.16	693.88	145.92	734.16	109.44	226.48		234.84	1322.4	331.36	4179.24	213.56	1824		107.16	1285.92	194.56	3141.08	316.92	870.96		142.88	2268.6	238.64	228.76	203.68	366.32
	804.84	1840.72	511.48	2150.04	617.12	2485.96		190	351.12	117.04	858.04	192.28	359.48		179.36	658.92	86.64	2751.2	103.36	2625.04		324.52	858.04	300.2	888.44	215.08	1474.4		496.28	1459.2	241.68	11574	465.12	259.92
	2652.4	627.76	143.64	674.88	4275	1499.48		1101.24	161.88	337.44	503.88	98.8	411.16		93.48	502.36	354.92	3620.64	1171.16	2926		405.84	1950.92	869.44	786.6	177.84	649.04		231.04	2145.48	135.28	814.72	139.84	381.52
	554.8	887.68	357.96	3407.08	494.76	5491		206.72	190.76	62.32	161.12	82.08	260.68		266	148.96	167.96	2675.2	132.24	612.56		928.72	1501	298.68	316.16	194.56	286.52		135.28	3615.32	373.92	451.44	497.04	2525.48
	309.32	2869.76	563.92	4991.68	1830.84	1098.2		145.16	273.6	471.2	190.76	183.16	190.76		701.48	880.08	1076.92	2680.52	343.52	275.12		698.44	1412.08	818.52	5517.6	514.52	344.28		259.16	1829.32	246.24	242.44	323.76	1127.08
	805.6	1494.16	180.88	2742.84	328.32	3657.88		291.84	592.04	131.48	1984.36	578.36	138.32		357.2	1220.56	1287.44	4625.36	441.56	2057.32		1615.76	3260.4	237.12	1640.84	585.96	269.8		407.36	2636.44	172.52	156.56	192.28	270.56
	731.88	2005.64	348.84	369.36	550.24	2409.96		252.32	263.72	184.68	446.88	934.8	102.6		914.28	1781.44	570	1183.32	127.68	1970.68		516.8	1819.44	66.12	969.76	103.36	209		630.04	1414.36	98.8	148.2	1498.72	1239.56
	149.72	722.76	758.48	437.76	129.96	810.92		495.52	359.48	151.24	1476.68	217.36	126.92		2094.56	4202.04	581.4	990.28	127.68	1891.64		813.96	1223.6	76.76	3620.64	1470.6	263.72		529.72	1190.16	132.24	782.04	313.88	445.36
	482.6	3164.64	460.56	1075.4	410.4	671.84		342	434.72	169.48	122.36	183.92	729.6		354.92	3762	1215.24	2369.68	118.56	1513.92		155.8	3920.08	173.28	2919.16	158.84	1093.64		263.72	968.24	233.32	372.4	568.48	183.16
	710.6	674.12	763.8	1222.08	792.68	614.84		76.76	986.48	311.6	519.08	611.8	1851.36		294.88	3026.32	160.36	1998.04	605.72	1710		1550.4	4168.6	197.6	1041.96	82.84	2999.72		178.6	423.32	790.4	282.72	392.92	305.52
	479.56	1444.76	362.52	742.52	652.84	6021.48		339.72	262.2	138.32	506.16	627.76	197.6		342	1399.92	242.44	2975.4	739.48	927.96		655.12	1097.44	666.52	1542.04	446.88	2860.64		316.16	627	2026.16	3002.76	253.84	4760.64
	966.72	1355.84	216.6	1828.56	193.04	1246.4		266.76	492.48	136.04	247	342	1079.2		596.6	773.68	645.24	1710	173.28	1615.76		205.96	2530.04	150.48	633.84	2289.12	392.16		370.12	451.44	332.88	6947.16	183.92	460.56
	1061.72	1700.12	619.4	399.76	272.08	1574.72		424.84	887.68	508.44	537.32	470.44	1032.84		133.76	2930.56	626.24	2362.84	223.44	2512.56		123.12	3689.04	307.04	158.08	128.44	357.2		2179.68	6021.48	181.64	974.32	132.24	232.56
	138.32	1409.8	331.36	2229.84	1627.92	1820.2		317.68	1231.2	1346.72	88.92	161.12	642.2		101.84	1020.68	331.36	1584.6	327.56	1773.84		87.4	1570.16	367.08	3052.92	482.6	985.72		1049.56	1700.12	319.2	341.24	190	176.32
	1296.56	1045	329.08	1254.76	1355.08	1876.44		266.76	247	256.88	380.76	235.6	587.48		142.12	2804.4	2863.68	1049.56	148.2	1782.96		113.24	259.16	173.28	1553.44	348.08	171.76		369.36	1318.6	315.4	738.72	110.2	269.8
	1582.32	2201.72	413.44	1821.72	300.96	5009.92		122.36	176.32	200.64	343.52	714.4	614.84		723.52	2158.4	295.64	2331.68	115.52	4538.72		332.12	1944.84	281.2	3704.24	196.08	1836.92		289.56	750.88	217.36	272.08	119.32	511.48
	247.76	1075.4	560.88	2381.08	1011.56	738.72		247	567.72	193.04	708.32	145.16	1002.44		328.32	1181.8	1625.64	4775.08	72.2	1938		168.72	3689.8	337.44	1890.12	212.04	205.96		250.04	2500.4	199.88	399	569.24	2141.68
	237.12	1375.6	565.44	3406.32	849.68	1801.96		557.08	183.92	161.12	697.68	110.2	565.44		1298.08	2977.68	125.4	470.44	92.72	1649.96		958.36	1113.4	1223.6	983.44	250.8	237.12		741.76	2261.76	225.72	309.32	116.28	1786.76
	742.52	1516.2	183.16	2964	421.8	2444.92		95.76	3520.32	187.72	1124.8	205.2	221.16		189.24	621.68	251.56	1364.96	742.52	1785.24		89.68	1548.12	839.04	4949.12	148.96	522.88		163.4	328.32	515.28	263.72	103.36	1059.44
	1409.04	5150.52	107.16	3800.76	584.44	148.96		188.48	108.68	143.64	214.32	573.8	1476.68		265.24	1491.12	232.56	1471.36	200.64	912.76		838.28	2642.52	723.52	588.24	221.92	457.52		143.64	351.12	2170.56	1175.72	516.04	801.04
	229.52	1109.6	420.28	2316.48	1016.12	2888.76		253.08	423.32	289.56	405.84	90.44	1955.48		1350.52	598.12	780.52	1868.08	696.92	1409.04		100.32	1233.48	1455.4	1728.24	1804.24	130.72		600.4	662.72	256.88	1148.36	230.28	234.08
	706.04	1843	316.16	3572.76	557.84	839.04		476.52	286.52	383.04	568.48	536.56	2539.16		519.08	1098.96	229.52	1070.84	968.24	2082.4		500.84	2774.76	271.32	2659.24	547.96	148.2		269.04	813.96	335.92	1028.28	210.52	1809.56
	658.92	1760.16	960.64	3425.32	845.88	1671.24		220.4	124.64	339.72	77.52	99.56	476.52		210.52	2055.8	660.44	1846.8	702.24	4725.68		592.04	1553.44	245.48	566.2	157.32	1023.72		637.64	1648.44	579.88	541.12	131.48	857.28
	232.56	883.12	377.72	797.24	209.76	3150.2		105.64	1558.76	966.72	924.16	240.92	253.08		142.88	3173.76	473.48	4489.32	1567.88	500.84		727.32	1278.32	270.56	8021.04	385.32	196.84		122.36	894.52	420.28	758.48	401.28	1921.28
	1057.16	2463.92	496.28	1968.4	865.64	686.28		182.4	2090	61.56	202.92	201.4	152		921.88	1580.04	3101.56	813.96	419.52	547.96		386.84	602.68	297.16	2080.88	204.44	1999.56		88.16	594.32	223.44	2885.72	167.96	292.6
	511.48	2692.68	270.56	3000.48	405.08	785.84		591.28	182.4	902.12	346.56	1103.52	146.68		203.68	1691	210.52	1963.08	775.2	2014.76		699.96	732.64	139.84	935.56	540.36	204.44		716.68	1469.08	694.64	860.32	440.04	291.84
	220.4	2150.04	1220.56	2803.64	463.6	1536.72		262.96	419.52	204.44	1016.12	195.32	340.48		294.88	1748.76	93.48	1953.2	1327.72	1094.4		188.48	3741.48	470.44	1944.08	114	497.8		217.36	4300.84	97.28	662.72	178.6	492.48
	2238.96	1002.44	454.48	1508.6	614.08	5313.16		100.32	215.84	98.04	267.52	119.32	359.48		74.48	1422.72	313.12	1531.4	250.04	823.08		487.92	521.36	402.04	3892.72	132.24	150.48		149.72	154.28	190	653.6	307.8	1511.64
	1793.6	1510.88	170.24	771.4	579.12	7786.96		650.56	591.28	473.48	239.4	266	434.72		140.6	2450.24	545.68	1646.16	461.32	4073.6		401.28	2983	1687.2	1842.24	260.68	165.68		495.52	974.32	156.56	1245.64	298.68	277.4
	1024.48	4089.56	229.52	769.88	796.48	236.36		378.48	199.12	1874.92	147.44	122.36	440.8		943.16	414.96	238.64	2616.68	257.64	2444.16		957.6	1831.6	572.28	5036.52	212.8	687.8		853.48	2462.4	785.84	2885.72	978.12	2153.08
	266	566.96	486.4	822.32	231.8	1077.68		257.64	1399.16	612.56	401.28	141.36	465.12		484.88	2616.68	129.96	1162.04	129.2	1393.84		161.88	1021.44	325.28	621.68	173.28	138.32		170.24	1285.16	154.28	530.48	111.72	845.88
	442.32	819.28	162.64	2241.24	712.12	5072.24		264.48	109.44	67.64	430.92	262.2	760.76		189.24	1950.16	412.68	3131.2	269.04	3010.36		601.16	2245.04	606.48	1219.04	892.24	348.84		428.64	1877.2	126.16	437.76	70.68	1961.56
	449.16	1010.8	302.48	1152.16	527.44	1602.84		89.68	744.8	272.08	395.96	209	248.52		2041.36	836	194.56	760.76	560.12	2692.68		1324.68	2199.44	2167.52	880.84	581.4	342.76		3525.64	1629.44	446.88	384.56	76.76	187.72
	1292.76	3020.24	455.24	1573.2	278.16	3068.12		169.48	424.84	187.72	202.92	671.84	778.24		323.76	722	360.24	357.2	624.72	5688.6		177.84	422.56	383.8	2377.28	148.96	210.52		718.2	737.96	271.32	193.8	232.56	269.04
	437	1071.6	390.64	1539.76	196.08	1220.56		130.72	1504.8	1995	687.8	624.72	471.96		432.44	918.08	2143.96	4547.08	252.32	2334.72		400.52	2561.96	188.48	2064.92	128.44	1275.28		447.64	1624.88	251.56	249.28	1387	402.8
	85.12	953.8	229.52	2697.24	380	690.08		266.76	493.24	123.88	215.84	180.12	2246.56		170.24	5361.04	1713.04	2312.68	237.88	1362.68		214.32	1925.08	383.04	869.44	145.16	2259.48		717.44	2229.84	177.08	590.52	253.84	585.96
	578.36	1434.88	655.88	3168.44	1697.84	658.16		880.84	186.96	657.4	1052.6	123.88	210.52		343.52	795.72	128.44	129.2	520.6	2070.24		499.32	1018.4	93.48	2416.04	1295.8	414.96		201.4	445.36	63.84	2669.12	253.84	1443.24
	1136.2	3081.04	392.92	2135.6	295.64	2884.96		937.84	294.88	1434.88	110.96	376.2	224.96		483.36	860.32	183.16	503.88	304.76	1064		1413.6	3594.04	132.24	437	139.08	592.8		323	266.76	226.48	235.6	888.44	830.68
	281.96	1854.4	262.2	1011.56	157.32	4041.68		205.96	6164.36	263.72	108.68	149.72	203.68		3591.76	1093.64	167.96	430.16	234.84	1815.64		733.4	3948.2	229.52	2159.92	104.12	136.8		139.84	2869.76	179.36	173.28	524.4	640.68
	1143.8	1968.4	1115.68	1482	238.64	2824.92		368.6	72.96	148.2	1250.2	73.72	229.52		330.6	2088.48	107.92	2292.16	171.76	2447.96		443.84	1276.04	720.48	3363.76	258.4	363.28		457.52	450.68	205.2	406.6	154.28	204.44
	1061.72	2882.68	201.4	889.96	1188.64	2549.04		572.28	199.88	114	174.04	348.08	462.84		607.24	4483.24	190.76	1434.12	114	1853.64		918.84	2463.16	699.2	1492.64	398.24	406.6		391.4	2281.52	735.68	376.2	202.16	196.08
	1938.76	640.68	1154.44	2143.96	233.32	4003.68		449.92	356.44	171.76	386.84	702.24	798.76		864.12	1385.48	1369.52	944.68	335.16	386.84		611.04	1323.92	565.44	269.8	320.72	612.56		177.84	465.12	322.24	699.96	403.56	186.96
	520.6	562.4	1084.52	4091.84	517.56	2978.44		92.72	286.52	250.04	103.36	450.68	192.28		657.4	2926.76	266	1674.28	675.64	534.28		161.88	990.28	1580.04	2548.28	661.2	2198.68		291.84	524.4	340.48	4930.88	582.92	140.6
	326.8	378.48	4300.08	1049.56	1295.8	3932.24		277.4	142.12	433.2	209	1795.12	374.68		468.16	2900.92	228.76	2617.44	152.76	1126.32		458.28	1525.32	526.68	3600.12	370.88	320.72		2141.68	1882.52	123.12	1119.48	118.56	3317.4
	493.24	3423.8	1430.32	430.16	374.68	1626.4		239.4	264.48	161.12	671.84	218.12	2737.52		886.92	1232.72	234.84	1751.04	488.68	870.2		160.36	1642.36	308.56	1988.16	171.76	214.32		73.72	790.4	544.92	145.16	394.44	920.36
	721.24	4943.04	706.8	2153.08	322.24	2471.52		164.16	505.4	96.52	430.16	91.2	496.28		549.48	2116.6	364.04	1702.4	82.08	2928.28		1381.68	1180.28	307.8	1438.68	166.44	3479.28		300.2	5240.96	645.24	1979.8	238.64	4734.04
	395.96	725.8	597.36	2394.76	2058.84	2020.84		261.44	187.72	153.52	188.48	181.64	174.04		218.12	1496.44	591.28	3100.04	269.8	2658.48		203.68	1401.44	850.44	725.04	452.2	935.56		620.92	3073.44	321.48	1372.56	834.48	671.08
	316.92	2501.16	2634.92	2098.36	485.64	2004.12		120.08	2012.48	41.8	459.8	144.4	1170.4		199.12	3527.16	404.32	1751.8	258.4	1371.04		356.44	1396.88	181.64	376.2	171	162.64		219.64	608.76	389.88	462.84	294.88	266.76
	1182.56	1752.56	785.08	3816.72	171.76	1600.56		187.72	611.04	276.64	175.56	182.4	1086.04		512.24	6890.16	514.52	4512.88	371.64	2267.84		409.64	684	1364.2	2423.64	325.28	456.76		468.92	209.76	1323.92	931	177.08	245.48
	1361.16	3006.56	555.56	2033	967.48	2710.92		328.32	302.48	212.8	174.04	440.04	441.56		474.24	571.52	1563.32	734.92	217.36	2846.2		180.88	1966.88	675.64	916.56	2296.72	600.4		477.28	1586.12	400.52	209.76	165.68	504.64
	623.2	546.44	655.12	4321.36	190	522.12		217.36	741	322.24	412.68	187.72	304		657.4	2271.64	1087.56	2306.6	294.12	3559.84		465.88	1368	380.76	3039.24	185.44	102.6		515.28	768.36	266	1535.96	402.8	1993.48
	523.64	3523.36	715.92	1373.32	1133.16	2305.84		192.28	344.28	376.2	592.8	405.84	513.76		504.64	2273.92	970.52	1165.08	297.92	731.88		224.96	2011.72	211.28	1231.96	210.52	1219.04		407.36	597.36	82.84	532.76	405.08	342.76
	770.64	532.76	535.8	2985.28	523.64	3391.88		140.6	387.6	118.56	395.96	167.2	437.76		279.68	979.64	211.28	5443.12	189.24	1862		162.64	2116.6	232.56	1858.96	200.64	148.96		266.76	1664.4	270.56	3274.08	267.52	524.4
	266	2021.6	465.12	2084.68	434.72	2475.32		38	685.52	142.12	817.76	178.6	125.4		223.44	5509.24	469.68	5389.16	1560.28	1992.72		125.4	2791.48	191.52	1281.36	1379.4	560.88		152.76	813.96	225.72	1124.04	141.36	4251.44
	557.08	1233.48	4969.64	2009.44	113.24	63.08		98.04	724.28	221.92	680.2	228	375.44		338.96	559.36	2219.96	1514.68	408.12	404.32		294.88	839.8	1593.72	1339.88	440.8	1558		823.84	826.12	532	1273.76	556.32	1022.96
	158.08	3301.44	540.36	1691	371.64	883.12		215.08	249.28	429.4	630.8	123.88	193.8		1725.2	1239.56	466.64	3947.44	427.12	1173.44		272.08	969.76	158.84	2106.72	165.68	1654.52		1478.2	2055.8	123.88	1817.16	115.52	829.16
	987.24	2011.72	2650.88	7856.12	125.4	693.12		371.64	297.92	386.08	491.72	202.92	169.48		680.2	466.64	153.52	2175.88	399	807.12		152.76	3694.36	190	2799.84	344.28	1149.88		377.72	1844.52	1545.84	1377.88	374.68	817.76
	959.12	746.32	733.4	2685.84	689.32	341.24		242.44	223.44	129.2	162.64	114	290.32		1405.24	1360.4	570.76	1082.24	443.08	724.28		284.24	1436.4	344.28	471.2	136.04	967.48		478.8	6570.2	437	1298.84	155.04	691.6
	328.32	1793.6	433.2	1249.44	1242.6	266.76		322.24	151.24	214.32	272.08	163.4	380		1504.8	1883.28	673.36	898.32	765.32	575.32		392.92	1323.92	1486.56	1528.36	158.08	508.44		1178.76	517.56	224.96	1265.4	364.8	222.68
	541.12	238.64	345.04	2993.64	779	741		195.32	798.76	183.92	414.96	134.52	105.64		465.12	2977.68	79.04	2749.68	307.04	1073.88		347.32	1584.6	147.44	2106.72	145.92	714.4		297.92	1292	1388.52	934.04	386.08	347.32
	393.68	2031.48	1292	1100.48	927.96	1623.36		804.08	158.84	180.12	539.6	323	328.32		215.08	501.6	120.84	2514.84	1312.52	2284.56		2439.6	2533.84	592.04	3682.96	202.16	1437.92		98.04	297.16	205.2	332.88	556.32	287.28
	588.24	1817.16	665.76	3736.16	1042.72	1939.52		243.96	1405.24	313.88	627	91.96	1196.24		1201.56	4021.16	183.16	2777.04	768.36	637.64		595.08	3811.4	568.48	1078.44	248.52	338.2		237.12	562.4	84.36	1145.32	291.84	2229.08
	1121	1625.64	3295.36	2533.84	683.24	3077.24		146.68	964.44	198.36	246.24	153.52	275.88		517.56	996.36	344.28	943.92	273.6	3765.8		1771.56	2272.4	204.44	4010.52	223.44	1912.16		203.68	1231.96	201.4	343.52	539.6	1430.32
	617.88	1561.04	772.16	1198.52	543.4	1892.4		230.28	180.88	147.44	449.92	184.68	483.36		172.52	6741.96	81.32	1987.4	335.92	815.48		774.44	1099.72	330.6	424.84	709.08	216.6		557.08	1575.48	655.88	2295.2	400.52	174.04
	122.36	1646.92	310.08	2851.52	570	1719.12		136.04	838.28	189.24	279.68	694.64	381.52		261.44	3264.96	135.28	183.92	88.92	4205.08		346.56	7733	865.64	14017.4	231.8	2098.36		588.24	2662.28	242.44	886.92	119.32	468.16
	1545.84	2324.84	813.2	4954.44	468.92	2725.36		379.24	201.4	266	740.24	1469.84	143.64		202.16	2073.28	2861.4	3965.68	417.24	1206.12		117.04	788.88	614.84	1491.12	278.92	768.36		270.56	221.92	258.4	594.32	140.6	259.16
	155.04	6441.76	300.96	2463.92	800.28	7416.84		155.04	452.2	104.88	198.36	397.48	1325.44		831.44	588.24	129.2	2591.6	394.44	5240.2		1516.96	1558	240.92	1618.04	505.4	1971.44		198.36	3356.92	178.6	604.2	1070.08	788.12
	385.32	2337.76	468.92	519.84	186.2	2605.28		389.12	513	140.6	163.4	449.92	304		549.48	5674.16	159.6	609.52	373.92	4206.6		171.76	1887.84	117.8	246.24	2216.16	1646.16		1998.04	2952.6	158.08	380	96.52	251.56
	1034.36	3113.72	203.68	801.04	620.16	2650.12		553.28	1910.64	243.96	673.36	155.8	221.16		634.6	988	207.48	2188.8	294.12	946.2		319.96	1706.96	210.52	2045.16	97.28	753.16		2444.16	2170.56	161.88	1736.6	338.2	1968.4
	828.4	886.16	266.76	2037.56	1212.2	1002.44		301.72	1123.28	1592.96	123.12	240.16	433.2		1966.88	1716.08	965.96	1979.8	569.24	1041.2		429.4	1538.24	117.8	851.96	105.64	318.44		133	6680.4	680.96	527.44	297.16	856.52
	1007.76	2064.16	578.36	887.68	419.52	3901.08		117.04	584.44	107.16	889.96	159.6	785.08		171.76	1976	204.44	592.04	212.04	2074.8		334.4	1114.92	203.68	708.32	295.64	2188.8		348.08	884.64	1228.16	648.28	311.6	414.96
	991.8	345.8	968.24	2378.8	774.44	1104.28		837.52	1561.8	844.36	249.28	182.4	129.2		459.04	1493.4	114.76	3176.8	492.48	4474.12		86.64	2186.52	105.64	3625.2	509.2	1409.8		859.56	2699.52	1016.88	760	221.16	235.6
	487.16	1940.28	825.36	4268.92	487.16	998.64		419.52	116.28	357.2	247.76	161.88	287.28		677.16	1483.52	401.28	1650.72	380.76	1228.92		455.24	1803.48	1627.92	1021.44	218.12	1382.44		350.36	199.12	764.56	886.92	297.92	342
	1220.56	2371.96	599.64	842.84	149.72	1942.56		367.84	210.52	226.48	1309.48	175.56	499.32		1516.2	1336.84	733.4	1269.96	153.52	247		861.84	1174.96	120.84	1262.36	452.96	1931.16		198.36	4332	233.32	599.64	133.76	190.76
	643.72	2172.84	1413.6	1708.48	715.16	327.56		144.4	3193.52	289.56	402.8	63.08	180.88		1003.96	1020.68	248.52	1086.8	1055.64	1190.16		404.32	1504.04	242.44	1258.56	297.92	232.56		950	886.92	163.4	635.36	240.16	503.12
	117.04	1696.32	688.56	1059.44	752.4	397.48		148.96	176.32	297.92	209	61.56	112.48		331.36	2027.68	149.72	3417.72	1912.92	1599.8		259.16	506.92	180.12	818.52	348.84	174.8		294.12	296.4	639.92	245.48	168.72	1284.4
	397.48	709.84	791.16	1881.76	154.28	2094.56		190.76	359.48	66.12	468.16	1916.72	104.88		263.72	2399.32	564.68	1446.28	617.12	1769.28		178.6	3889.68	1250.96	813.2	180.88	394.44		402.8	1454.64	117.04	184.68	437	361.76
	445.36	642.2	631.56	1359.64	893.76	3270.28		237.12	765.32	481.08	1474.4	237.12	560.12		247.76	4670.2	134.52	4871.6	262.2	937.08		634.6	1900.76	288.04	785.84	412.68	1105.04		712.12	2891.04	275.12	493.24	323	647.52
	1184.08	7038.36	910.48	1095.16	622.44	1345.96		186.96	608	388.36	164.16	202.16	348.08		646	2367.4	918.84	4853.36	226.48	611.04		956.84	2264.8	573.04	5121.64	319.2	202.16		247.76	2003.36	267.52	54.72	221.92	3988.48
	576.08	2526.24	908.96	750.12	343.52	4598.76		528.96	387.6	180.88	1332.28	234.08	495.52		318.44	1795.88	395.96	530.48	376.96	2653.92		891.48	2117.36	152.76	1241.84	2370.44	648.28		1436.4	10231.1	318.44	315.4	237.12	480.32
	362.52	2346.12	1128.6	788.88	141.36	1944.84		155.04	497.8	345.04	708.32	177.08	676.4		215.08	2588.56	376.96	3755.92	212.04	1423.48		294.88	1774.6	1320.12	764.56	202.16	213.56		248.52	1054.12	382.28	286.52	126.16	695.4
	333.64	1089.08	893	6136.24	456.76	1176.48		172.52	285	119.32	209.76	1901.52	136.8		38	2138.64	291.84	1474.4	434.72	2555.88		318.44	5955.36	121.6	701.48	154.28	585.96		1493.4	757.72	78.28	91.96	199.88	1052.6
	307.8	1915.2	581.4	2582.48	925.68	3450.4		757.72	1314.04	114	196.84	75.24	208.24		1029.04	4454.36	557.08	3134.24	2758.04	1648.44		322.24	1815.64	82.84	1399.16	207.48	392.92		396.72	2277.72	266	746.32	1560.28	595.84
	314.64	1230.44	585.96	573.8	412.68	1403.72		186.2	630.04	169.48	280.44	123.88	318.44		142.88	1355.84	1285.16	634.6	275.12	2257.96		143.64	3008.84	1706.2	1445.52	136.8	474.24		76	1120.24	427.12	330.6	158.08	155.8
	2599.96	1169.64	1321.64	470.44	1748	1738.88		167.2	205.2	222.68	155.8	120.84	1577		149.72	1880.24	203.68	3749.84	186.2	1475.92		365.56	2730.68	82.84	2204	190.76	330.6		931.76	4119.96	448.4	322.24	1513.16	1209.92
	957.6	1425	1707.72	3692.08	492.48	1002.44		227.24	469.68	161.12	83.6	500.08	199.88		796.48	630.04	376.96	2104.44	210.52	452.96		1051.08	2724.6	118.56	170.24	236.36	388.36		296.4	1595.24	2051.24	1367.24	162.64	205.2
	471.2	2142.44	412.68	481.84	694.64	4309.96		202.92	608.76	193.04	203.68	311.6	171		1963.08	2798.32	3562.88	899.08	1293.52	4982.56		96.52	1319.36	240.92	1641.6	389.88	1202.32		400.52	487.16	389.88	509.96	238.64	289.56
	917.32	1285.16	551.76	4426.24	118.56	3317.4		849.68	969	198.36	161.12	301.72	156.56		261.44	583.68	428.64	1757.88	250.8	1270.72		503.12	1675.8	437.76	2031.48	179.36	393.68		170.24	3403.28	127.68	943.16	186.96	406.6
	700.72	2876.6	1050.32	1881	1235	1847.56		231.8	801.04	654.36	260.68	129.2	129.2		694.64	1903.04	154.28	1155.96	275.88	2468.48		733.4	2578.68	386.08	700.72	205.96	1209.92		134.52	356.44	535.04	446.88	1300.36	203.68
	204.44	1449.32	601.92	1079.96	77.52	553.28		186.96	313.12	184.68	477.28	383.04	499.32		489.44	892.24	1111.12	2280.76	164.92	440.8		374.68	1570.92	452.96	656.64	196.84	269.8		174.04	1387.76	156.56	460.56	193.04	454.48
	421.8	1474.4	452.96	888.44	655.12	1187.88		325.28	266	359.48	1194.72	329.08	142.12		224.2	2539.16	488.68	1415.12	381.52	1554.96		1189.4	4309.2	354.16	4705.92	149.72	176.32		352.64	2173.6	165.68	579.12	273.6	299.44
	556.32	1770.04	672.6	314.64	279.68	1318.6		310.84	555.56	368.6	238.64	177.84	288.8		342	1846.04	471.96	1450.08	205.96	3787.08		522.88	1459.96	746.32	1158.24	232.56	2535.36		122.36	1326.96	297.16	338.96	693.88	622.44
	527.44	2430.48	1063.24	1932.68	559.36	825.36		259.16	192.28	181.64	377.72	159.6	3706.52		625.48	611.8	712.88	1999.56	430.16	823.08		438.52	1459.96	214.32	773.68	439.28	3566.68		282.72	1254	2748.92	760	758.48	169.48
	307.04	1461.48	1118.72	1368.76	410.4	605.72		268.28	322.24	172.52	602.68	677.16	1119.48		527.44	1708.48	126.16	3036.2	2574.88	1022.96		425.6	1887.08	475.76	1605.12	446.12	1593.72		141.36	6477.48	164.92	753.92	547.2	243.96
	474.24	2039.08	250.8	1224.36	221.16	4753.04		171	254.6	170.24	151.24	278.92	327.56		805.6	782.04	60.8	1270.72	560.88	1046.52		1064	6386.28	136.8	2245.8	591.28	279.68		323.76	684	120.08	1152.92	465.12	181.64
	240.92	1418.92	1057.92	2763.36	314.64	698.44		686.28	1132.4	199.88	181.64	114.76	647.52		430.16	2367.4	745.56	3585.68	142.12	1479.72		96.52	403.56	293.36	501.6	262.96	3519.56		780.52	1154.44	436.24	1743.44	145.16	431.68
	744.04	1164.32	519.84	3303.72	1324.68	2252.64		175.56	1305.68	767.6	147.44	160.36	235.6		1055.64	916.56	250.8	3948.2	152.76	538.08		279.68	1311	503.88	1260.84	219.64	475		75.24	1196.24	428.64	214.32	177.84	227.24
	145.92	137.56	293.36	2434.28	543.4	5807.16		72.2	301.72	174.8	815.48	662.72	312.36		88.16	969.76	419.52	969.76	146.68	2455.56		471.2	2929.04	415.72	1874.92	454.48	1038.92		980.4	802.56	841.32	1532.16	220.4	1627.92
	229.52	3512.72	236.36	1133.92	170.24	2272.4		127.68	827.64	305.52	834.48	176.32	164.92		603.44	3784.8	206.72	382.28	228.76	1698.6		449.16	1065.52	437	2183.48	212.8	1248.68		198.36	408.12	1162.04	829.92	225.72	1687.96
	718.2	2861.4	572.28	769.12	503.88	2291.4		405.08	307.8	430.16	234.84	259.92	142.88		316.16	1383.2	272.84	770.64	219.64	1810.32		79.04	2359.8	596.6	3081.8	317.68	1076.92		210.52	456	382.28	1681.12	413.44	549.48
	272.08	3750.6	627.76	1408.28	281.2	924.16		570.76	266.76	184.68	126.92	262.96	274.36		612.56	1680.36	404.32	8115.28	341.24	2568.8		224.2	975.84	145.16	215.08	275.88	445.36		375.44	2658.48	703.76	877.8	289.56	186.96
	1130.12	3404.04	402.04	1520.76	1560.28	1032.08		72.96	4052.32	408.12	684	53.2	1494.16		349.6	1666.68	155.04	3556.8	2425.92	585.96		145.92	1675.8	161.88	1686.44	121.6	922.64		379.24	678.68	135.28	879.32	497.04	211.28
	188.48	2049.72	391.4	1026	464.36	1576.24		243.2	462.84	213.56	507.68	235.6	345.04		526.68	843.6	1032.84	2920.68	284.24	2655.44		99.56	613.32	1062.48	5317.72	272.84	1255.52		188.48	728.84	236.36	812.44	503.12	3590.24
	899.84	1384.72	674.12	893	423.32	841.32		927.2	785.08	140.6	1839.96	301.72	221.16		567.72	1858.2	1508.6	681.72	997.12	2843.16		195.32	1254	648.28	708.32	1086.8	477.28		129.96	729.6	611.04	1659.08	330.6	234.08
	404.32	1149.12	636.88	3147.16	375.44	407.36		195.32	300.96	93.48	150.48	180.12	218.12		1306.44	1473.64	345.8	1708.48	1319.36	2853.04		308.56	3657.88	110.96	1328.48	244.72	183.92		257.64	3901.08	386.84	985.72	200.64	167.96
	475.76	1136.96	253.84	117.04	214.32	2652.4		137.56	247	107.16	367.84	508.44	176.32		174.04	2541.44	451.44	3099.28	254.6	1582.32		392.16	1745.72	395.2	2230.6	110.96	151.24		232.56	2460.12	247	551.76	420.28	231.8
	671.08	1022.96	228.76	2406.92	506.16	1166.6		304	392.92	209	253.08	148.96	178.6		224.96	1304.92	216.6	1741.92	435.48	2030.72		404.32	3258.88	187.72	1621.84	126.92	1137.72		180.12	1653	380.76	137.56	487.16	867.92
	490.96	1776.88	117.8	3485.36	668.04	4101.72		298.68	84.36	334.4	203.68	196.84	229.52		570	881.6	360.24	2966.28	133	1738.12		192.28	1622.6	242.44	461.32	428.64	317.68		233.32	1901.52	323.76	617.12	114.76	1551.92
	79.8	1095.92	404.32	3339.44	620.16	598.12		86.64	227.24	324.52	842.08	129.2	392.16		376.96	3359.96	525.92	1164.32	500.84	774.44		158.84	1325.44	113.24	624.72	113.24	161.12		339.72	825.36	247	1407.52	1032.08	262.2
	1362.68	1667.44	4051.56	863.36	706.04	422.56		231.04	428.64	604.2	383.8	336.68	1013.84		668.8	720.48	1026	2595.4	311.6	1828.56		265.24	462.84	580.64	1701.64	262.96	1665.92		445.36	1050.32	785.84	179.36	659.68	456
	275.12	1408.28	1014.6	2309.64	697.68	4628.4		107.92	524.4	462.08	795.72	849.68	77.52		243.2	1267.68	100.32	1471.36	77.52	918.84		153.52	2058.84	229.52	2314.2	212.8	2621.24		389.88	495.52	380	1559.52	462.84	176.32
	600.4	848.92	679.44	2181.2	528.96	1305.68		129.2	226.48	329.84	136.04	199.12	522.12		225.72	2513.32	243.96	2466.96	274.36	1155.2		200.64	2023.12	221.16	1043.48	230.28	346.56		273.6	326.8	409.64	126.92	186.96	424.08
	699.96	768.36	953.04	2394.76	1355.84	2298.24		453.72	433.96	76	196.84	138.32	167.96		78.28	1340.64	233.32	2424.4	275.12	2758.04		376.96	642.2	1406	1390.04	491.72	3795.44		534.28	1849.84	2251.12	551	247.76	1007
	485.64	1754.08	481.84	868.68	408.88	5373.96		188.48	93.48	266.76	126.16	123.88	1034.36		450.68	1668.96	664.24	1789.8	250.8	2447.96		351.12	2200.96	1029.04	2605.28	201.4	820.8		136.04	7031.52	222.68	215.08	733.4	1492.64
	418	651.32	238.64	997.88	1216.76	4049.28		538.08	585.96	329.08	346.56	550.24	272.84		299.44	1722.16	188.48	1617.28	156.56	468.92		355.68	1478.96	265.24	264.48	96.52	1987.4		159.6	234.84	305.52	1015.36	417.24	174.04
	430.92	1333.8	316.16	924.92	799.52	1725.96		439.28	309.32	114.76	481.84	118.56	662.72		374.68	2299	152	945.44	814.72	2397.8		91.2	3027.84	1026	306.28	508.44	3260.4		157.32	344.28	2428.96	194.56	674.12	313.12
	1479.72	479.56	573.8	2349.16	573.04	1056.4		342	1671.24	78.28	102.6	110.96	1124.8		265.24	3230.76	885.4	4288.68	310.84	988.76		202.92	3844.08	269.04	2324.84	433.2	176.32		693.88	760	807.88	2556.64	225.72	522.12
	388.36	2265.56	923.4	5627.8	1220.56	524.4		256.12	744.04	129.2	179.36	164.16	242.44		569.24	1133.16	103.36	210.52	148.2	646.76		383.8	759.24	135.28	4620.8	302.48	698.44		302.48	916.56	187.72	466.64	202.92	500.08
	798	2523.96	1974.48	2259.48	356.44	1561.04		716.68	262.2	205.96	228	188.48	217.36		456	1305.68	313.88	5336.72	129.96	791.92		389.12	2645.56	1196.24	1312.52	693.88	3177.56		164.16	4808.52	1171.92	383.8	284.24	1123.28
	256.12	4724.92	898.32	2590.84	684	708.32		69.92	281.2	435.48	132.24	319.2	601.16		238.64	4874.64	330.6	1423.48	249.28	1722.92		343.52	1377.12	329.08	1970.68	168.72	1023.72		770.64	2016.28	577.6	620.92	104.12	196.84
	1118.72	1442.48	265.24	1292.76	885.4	78.28		1031.32	753.92	211.28	214.32	174.8	357.2		296.4	2626.56	300.2	4162.52	90.44	693.88		333.64	1111.12	420.28	444.6	126.92	428.64		143.64	3451.16	661.2	702.24	152.76	425.6
	417.24	4996.24	1333.04	2539.16	445.36	2109		465.12	223.44	98.04	188.48	164.92	348.84		365.56	2713.2	1867.32	1881	453.72	626.24		237.12	1375.6	351.88	1016.12	713.64	1645.4		364.8	1554.2	386.08	405.84	575.32	535.8
	606.48	3834.96	2416.8	5904.44	340.48	4136.68		855	367.08	177.08	268.28	206.72	507.68		474.24	456.76	481.84	2207.8	399	147.44		280.44	2285.32	1123.28	530.48	161.88	289.56		446.12	5988.8	181.64	1589.16	167.96	4178.48
	736.44	508.44	332.88	1732.8	1118.72	2466.2		162.64	172.52	178.6	484.12	178.6	310.84		218.88	6617.32	188.48	630.8	4993.96	1749.52		524.4	3169.2	273.6	456.76	661.2	275.88		217.36	1253.24	368.6	314.64	782.04	228
	848.92	2292.92	1004.72	3407.84	275.12	1639.32		157.32	213.56	326.04	266.76	573.04	188.48		218.88	2523.96	472.72	971.28	253.84	4233.2		421.8	1519.24	616.36	3512.72	67.64	788.88		159.6	1183.32	528.2	196.84	524.4	608
	665.76	1991.96	1386.24	1368.76	205.2	6182.6		266	430.16	166.44	310.84	214.32	1693.28		3209.48	1602.08	642.2	1091.36	224.96	1801.2		297.92	684.76	480.32	214.32	309.32	802.56		924.92	448.4	1229.68	305.52	269.8	148.96
	321.48	2039.84	247.76	1833.12	1216.76	2511.8		731.12	1392.32	176.32	2643.28	546.44	247.76		389.12	3572.76	1824.76	1621.84	145.92	904.4		554.04	1809.56	880.84	4408	227.24	389.12		529.72	836.76	347.32	264.48	833.72	104.88
	655.12	3822.04	1906.84	1749.52	241.68	8333.4		175.56	203.68	167.96	158.84	182.4	176.32		380.76	2824.92	1180.28	388.36	699.96	4544.04		104.88	1725.2	804.84	2146.24	130.72	133.76		782.04	3435.96	481.84	991.8	389.12	2203.24
	405.84	1762.44	566.96	549.48	972.04	2741.32		79.04	193.8	332.88	146.68	528.96	406.6		184.68	997.88	746.32	1319.36	222.68	1582.32		369.36	2146.24	879.32	591.28	192.28	452.96		361.76	5380.8	351.88	1188.64	250.04	547.2
	989.52	2112.8	212.04	5088.2	1193.2	107.16		264.48	310.84	217.36	954.56	2080.88	471.2		1575.48	1890.88	156.56	2355.24	2266.32	2907.76		250.04	1304.16	998.64	756.96	623.2	465.88		107.92	412.68	288.8	763.8	166.44	265.24
	686.28	1624.88	725.04	4246.12	1735.84	2922.2		471.2	327.56	265.24	518.32	199.88	440.8		1235.76	3025.56	474.24	1748	443.08	4895.92		719.72	1523.04	180.12	204.44	246.24	2003.36		116.28	1412.08	756.2	335.16	300.96	180.12
	124.64	1260.84	891.48	1202.32	1558.76	1601.32		89.68	134.52	1130.12	288.8	2033.76	720.48		344.28	1070.08	1307.2	1355.08	238.64	2324.84		268.28	1443.24	1863.52	1210.68	154.28	333.64		228.76	972.04	416.48	192.28	294.12	1909.12
	1527.6	1509.36	551	1415.88	402.04	2201.72		427.12	494	118.56	233.32	195.32	971.28		252.32	2536.88	160.36	1143.8	182.4	2358.28		688.56	708.32	1576.24	1850.6	171.76	554.8		247.76	7005.68	492.48	612.56	176.32	768.36
	380	3476.24	861.08	1711.52	867.16	1436.4		154.28	271.32	402.8	569.24	108.68	374.68		715.16	2124.2	174.04	4889.08	162.64	3291.56		1003.2	2850	151.24	452.96	1649.2	764.56		506.16	1747.24	579.12	338.96	247.76	181.64
	266	1652.24	677.16	2229.08	134.52	6623.4		128.44	109.44	247.76	357.96	225.72	631.56		587.48	1581.56	281.2	1068.56	229.52	1697.84		531.24	2170.56	560.88	551.76	261.44	493.24		341.24	1368.76	997.88	160.36	241.68	3408.6
	2227.56	3850.16	557.84	1348.24	1626.4	987.24		244.72	240.16	95	295.64	160.36	351.88		235.6	3065.84	279.68	1852.88	54.72	3255.08		247.76	759.24	2962.48	2599.2	108.68	1109.6		225.72	87.4	582.16	646	168.72	994.08
	371.64	2032.24	1415.12	1380.92	355.68	1072.36		175.56	255.36	422.56	663.48	140.6	440.04		1146.84	6094.44	2264.04	3914	819.28	773.68		267.52	1295.8	236.36	662.72	456.76	474.24		218.12	1842.24	417.24	1637.8	194.56	1806.52
	263.72	619.4	630.04	1039.68	308.56	1054.12		133.76	283.48	178.6	237.88	238.64	135.28		541.12	2010.96	215.08	417.24	290.32	2049.72		341.24	971.28	365.56	970.52	315.4	310.08		420.28	382.28	351.88	571.52	3185.92	1504.8
	560.12	1132.4	1497.96	2783.88	716.68	820.04		848.16	866.4	500.08	327.56	380.76	101.84		205.2	940.88	509.2	2512.56	353.4	658.92		492.48	1902.28	207.48	1178	358.72	1471.36		313.88	1705.44	371.64	732.64	344.28	682.48
	1903.04	636.88	136.8	1035.88	174.04	532		1637.04	246.24	341.24	1599.04	148.96	449.92		275.12	794.2	350.36	5930.28	165.68	680.96		1318.6	1685.68	202.92	2073.28	1380.92	264.48		258.4	2375	161.12	1963.08	840.56	194.56
	469.68	2467.72	1640.84	538.08	563.92	2679.76		205.96	224.96	240.16	331.36	117.8	278.16		338.96	923.4	789.64	335.92	321.48	3465.6		286.52	3033.92	220.4	3313.6	208.24	3301.44		639.16	400.52	400.52	858.04	408.88	218.12
	572.28	2437.32	377.72	1456.16	137.56	4220.28		319.2	345.04	304	134.52	151.24	641.44		1092.12	2945.76	199.12	1008.52	97.28	1954.72		392.92	1024.48	255.36	3375.16	141.36	152.76		363.28	1532.16	1272.24	1216.76	172.52	154.28
	485.64	2227.56	250.04	2199.44	92.72	1354.32		145.92	294.12	92.72	163.4	71.44	270.56		272.84	274.36	162.64	1117.96	288.04	2903.96		398.24	324.52	737.2	689.32	432.44	882.36		490.96	1937.24	242.44	702.24	271.32	138.32
	463.6	905.16	1843.76	1581.56	1277.56	476.52		229.52	174.8	100.32	281.2	324.52	1230.44		192.28	2709.4	187.72	9165.6	151.24	1660.6		256.12	1759.4	669.56	937.84	414.96	1331.52		129.2	2768.68	281.96	867.92	144.4	666.52
	544.16	1376.36	277.4	1710	269.8	3442.8		271.32	474.24	140.6	431.68	650.56	788.88		256.12	2841.64	1088.32	1903.8	138.32	316.16		375.44	5132.28	501.6	3025.56	136.8	229.52		642.2	2547.52	183.92	896.8	365.56	148.2
	467.4	3543.12	794.2	1095.92	1015.36	467.4		104.88	407.36	221.16	136.04	107.92	180.12		221.92	1937.24	357.2	903.64	329.84	1225.88		438.52	3214.04	335.16	3666.24	136.04	3156.28		632.32	4605.6	403.56	148.2	316.92	2615.92
	744.04	867.16	373.16	619.4	662.72	846.64		201.4	356.44	111.72	327.56	105.64	189.24		667.28	2768.68	819.28	483.36	133	2406.16		118.56	331.36	1545.08	1256.28	161.12	587.48		160.36	2028.44	184.68	257.64	245.48	1338.36
	332.88	815.48	437	1642.36	1031.32	1032.84		320.72	268.28	196.84	103.36	177.08	317.68		849.68	1481.24	234.08	3420	433.2	3112.96		361.76	543.4	339.72	1370.28	2068.72	341.24		703.76	2739.04	601.16	338.96	845.88	1451.6
	592.04	2414.52	134.52	6124.84	292.6	1134.68		143.64	285	308.56	747.84	120.08	204.44		393.68	1594.48	540.36	1029.04	399	3060.52		189.24	1387.76	186.96	709.08	117.8	182.4		319.96	626.24	104.88	1732.04	321.48	1895.44
	267.52	1950.92	1152.92	2930.56	1203.08	645.24		165.68	467.4	1087.56	256.88	175.56	1100.48		491.72	547.2	954.56	1664.4	1502.52	1327.72		303.24	687.04	327.56	3521.08	534.28	2948.8		300.2	3007.32	151.24	869.44	479.56	147.44
	1117.2	1862	320.72	1761.68	432.44	961.4		117.8	215.84	274.36	500.84	242.44	196.84		203.68	658.16	209	1759.4	315.4	695.4		365.56	1773.08	523.64	1001.68	129.96	996.36		129.96	530.48	297.16	2552.84	92.72	521.36
	267.52	1733.56	369.36	2056.56	984.2	3654.84		743.28	156.56	220.4	400.52	131.48	739.48		329.08	1225.12	104.12	592.04	510.72	1457.68		405.08	2523.96	409.64	6650	472.72	223.44		385.32	1339.12	326.8	342	249.28	205.96
	297.92	849.68	1286.68	1098.96	305.52	1961.56		91.96	259.92	395.2	149.72	513.76	179.36		149.72	2852.28	389.12	3308.28	458.28	2801.36		986.48	873.24	303.24	668.8	207.48	2360.56		200.64	3477	332.88	952.28	297.92	1090.6
	1691	1776.12	1107.32	6010.84	1733.56	1548.12		293.36	250.8	194.56	363.28	538.08	437		420.28	1491.12	182.4	2590.84	807.88	1286.68		371.64	4137.44	180.12	117.8	135.28	616.36		321.48	3272.56	326.8	279.68	120.08	3804.56
	733.4	1193.2	224.96	2012.48	731.88	1013.08		183.92	486.4	123.12	262.96	74.48	459.8		131.48	2181.96	293.36	1143.8	103.36	2277.72		155.04	370.88	93.48	3042.28	702.24	341.24		214.32	514.52	248.52	158.08	133	432.44
	718.2	649.8	474.24	5578.4	646	2770.96		367.08	310.84	316.16	252.32	220.4	630.04		543.4	1380.92	1592.96	975.08	154.28	1561.8		238.64	1909.88	395.2	1599.04	145.92	915.04		132.24	750.88	772.16	2836.32	62.32	261.44
	924.16	1976.76	269.8	354.92	496.28	1279.08		158.84	1093.64	784.32	463.6	145.16	278.16		223.44	2207.8	114	977.36	462.84	2372.72		3315.12	2154.6	1355.08	3207.96	415.72	894.52		1132.4	1323.92	471.2	495.52	99.56	141.36
	393.68	1563.32	228	2154.6	112.48	1396.88		272.84	136.8	142.88	1148.36	740.24	139.08		496.28	1336.84	342	547.96	644.48	1318.6		403.56	1212.96	47.12	3613.04	188.48	692.36		981.16	1804.24	190	921.88	271.32	199.12
	420.28	3313.6	551.76	4201.28	287.28	1440.96		262.2	180.12	104.12	110.2	301.72	146.68		354.92	696.16	144.4	1226.64	601.92	1082.24		367.08	1514.68	187.72	2130.28	225.72	1320.88		581.4	1505.56	255.36	362.52	289.56	433.96
	343.52	2267.08	1917.48	1154.44	410.4	732.64		291.08	205.2	814.72	138.32	531.24	193.8		661.96	1484.28	259.16	3468.64	580.64	1439.44		447.64	1190.16	353.4	3748.32	751.64	2276.2		387.6	1765.48	254.6	1209.16	222.68	797.24
	1706.96	896.8	451.44	731.88	828.4	1509.36		350.36	1536.72	156.56	1198.52	167.2	641.44		1160.52	2208.56	228.76	1596	170.24	4036.36		3989.24	1392.32	733.4	1081.48	202.92	742.52		119.32	525.16	263.72	174.8	210.52	2831.76
	524.4	1231.96	1364.2	3076.48	584.44	2447.96		473.48	217.36	85.88	375.44	221.16	119.32		1514.68	7726.16	1227.4	1428.04	187.72	1421.96		174.8	1142.28	900.6	2362.08	4097.92	284.24		345.8	2909.28	268.28	3424.56	99.56	808.64
	250.8	1768.52	1371.04	438.52	980.4	1138.48		140.6	702.24	441.56	471.2	112.48	156.56		1038.92	3680.68	111.72	2097.6	490.96	8819.8		507.68	2216.16	1005.48	2245.04	395.96	1534.44		449.92	4129.84	351.88	425.6	139.08	6683.44
	1933.44	555.56	143.64	3272.56	1206.88	1767.76		642.2	208.24	684	383.04	211.28	568.48		1166.6	1692.52	166.44	2844.68	1051.08	3789.36		234.08	2010.96	484.12	1315.56	171	288.8		174.8	1133.16	827.64	598.88	198.36	456.76
	613.32	1074.64	323.76	1154.44	551	1314.04		184.68	733.4	307.04	977.36	423.32	524.4		835.24	1219.04	381.52	5359.52	145.16	1619.56		501.6	838.28	6574.76	1606.64	186.96	317.68		228.76	1120.24	270.56	534.28	134.52	153.52
	858.8	3561.36	2570.32	2810.48	2675.96	360.24		166.44	356.44	136.04	339.72	132.24	512.24		330.6	1279.84	291.08	5032.72	443.84	3566.68		466.64	2525.48	247	1874.16	930.24	281.2		405.84	1228.16	197.6	553.28	235.6	703.76
	1141.52	2270.88	369.36	1371.04	209	3302.2		253.84	366.32	160.36	621.68	966.72	199.12		287.28	1238.8	1063.24	5057.8	409.64	750.12		597.36	353.4	1595.24	1656.8	127.68	1999.56		427.88	422.56	76	696.92	125.4	430.92
	564.68	237.88	3211	2978.44	497.04	866.4		106.4	167.2	166.44	1386.24	95	592.8		872.48	125.4	142.88	4954.44	455.24	1812.6		294.12	1454.64	604.2	3719.44	455.24	444.6		107.92	151.24	183.92	285	157.32	1355.84
	3112.96	1690.24	670.32	4469.56	630.04	1668.96		278.92	2375.76	70.68	260.68	101.84	1526.08		200.64	6007.04	202.16	1773.08	256.88	2506.48		892.24	2800.6	447.64	2611.36	462.84	1245.64		424.08	442.32	2483.68	250.04	104.88	1459.2
	452.2	952.28	142.12	2845.44	1691	6715.36		318.44	207.48	263.72	122.36	502.36	231.8		940.88	693.12	1615	6407.56	511.48	2060.36		257.64	1906.08	909.72	1395.36	500.08	555.56		405.84	547.96	98.8	649.04	418	569.24
	334.4	1663.64	310.84	2145.48	535.04	4357.08		342.76	492.48	417.24	196.84	211.28	596.6		350.36	6977.56	1763.96	1810.32	303.24	1861.24		490.96	874	383.04	5158.12	331.36	393.68		151.24	556.32	82.84	478.04	194.56	4440.68
	1769.28	1738.12	486.4	3897.28	435.48	4257.52		129.96	1116.44	109.44	602.68	367.84	356.44		275.88	4498.44	237.88	633.84	418.76	2587.04		585.2	81.32	234.84	692.36	56.24	2741.32		589	1252.48	142.12	2124.96	320.72	928.72
	362.52	2013.24	120.08	2273.16	286.52	2285.32		243.96	1160.52	150.48	281.96	145.16	558.6		614.84	2694.96	727.32	2133.32	825.36	3040		262.2	2112.04	737.2	774.44	190.76	980.4		220.4	1816.4	276.64	950	387.6	338.96
	102.6	253.84	658.16	3792.4	660.44	1435.64		176.32	182.4	241.68	1570.92	339.72	171		682.48	5721.28	108.68	1152.16	290.32	2245.8		436.24	1908.36	275.12	456.76	198.36	5007.64		360.24	478.8	316.92	865.64	318.44	3097.76
	1383.2	2216.92	349.6	2690.4	213.56	1282.12		245.48	484.12	339.72	637.64	79.8	433.2		1134.68	1768.52	192.28	1168.88	414.2	1577		123.12	1146.08	338.2	2699.52	332.12	1402.96		158.84	1378.64	284.24	3048.36	2850.76	1292
	820.04	2036.04	2296.72	1556.48	452.2	1111.88		215.08	1078.44	167.2	229.52	49.4	1172.68		175.56	649.8	2848.48	1799.68	544.16	2523.2		1149.12	1463.76	224.2	1442.48	1083	469.68		310.08	1925.08	536.56	430.92	1016.88	247.76
	449.92	1532.92	589	1471.36	471.2	2251.12		2755.76	171.76	296.4	939.36	189.24	86.64		208.24	5868.72	123.88	1661.36	264.48	1681.12		222.68	1976.76	452.96	864.88	216.6	768.36		326.8	4643.6	443.84	506.16	123.88	1352.04
	475	2066.44	895.28	2839.36	260.68	2433.52		219.64	305.52	444.6	212.8	249.28	186.96		123.88	579.12	839.8	3872.96	505.4	1126.32		1276.04	1900.76	160.36	1324.68	582.16	1278.32		278.92	1288.2	172.52	1343.68	307.8	755.44
	376.2	924.92	714.4	5806.4	564.68	1672		277.4	287.28	112.48	764.56	199.88	178.6		323	3328.8	614.84	3777.2	149.72	539.6		552.52	1072.36	247.76	2630.36	209	120.08		342	4514.4	263.72	1969.16	1162.04	570.76
	604.2	1518.48	195.32	2141.68	1167.36	1475.16		339.72	560.12	399.76	233.32	304.76	1732.04		21.28	1902.28	661.2	2358.28	162.64	1638.56		633.08	1105.04	376.96	337.44	194.56	915.04		386.84	153.52	231.04	331.36	198.36	475
	139.84	1630.2	444.6	2718.52	497.04	3899.56		133.76	377.72	331.36	313.12	218.12	784.32		464.36	1118.72	452.2	2010.2	2196.4	1862		829.92	1248.68	427.88	4784.2	364.04	2685.84		238.64	1875.68	451.44	3120.56	656.64	208.24
	500.08	2053.52	522.88	1046.52	212.8	2264.8		180.12	341.24	239.4	851.96	120.84	2907.76		567.72	405.84	152.76	1035.88	424.84	1219.8		281.96	5463.64	181.64	1988.16	263.72	1727.48		669.56	234.08	200.64	371.64	355.68	1760.92
	2660	2120.4	375.44	6966.16	272.84	744.04		248.52	266.76	508.44	351.88	215.84	1114.16		3527.16	1944.84	679.44	2068.72	144.4	672.6		399	2657.72	2894.84	2112.04	417.24	812.44		183.92	937.08	144.4	827.64	73.72	704.52
	1948.64	1976	1304.92	1273	1379.4	1035.88		172.52	196.08	196.08	144.4	202.92	2394.76		70.68	2998.2	953.04	2255.68	297.16	2334.72		228.76	1694.04	456.76	785.84	570.76	256.12		317.68	2096.84	179.36	209.76	167.2	339.72
	792.68	823.84	111.72	2900.92	180.12	2276.96		221.92	124.64	215.08	168.72	222.68	234.84		274.36	2159.16	692.36	872.48	1661.36	4303.88		589	812.44	278.16	975.08	112.48	246.24		351.12	2543.72	514.52	289.56	279.68	837.52
	790.4	3565.92	225.72	169.48	172.52	1273.76		215.84	357.96	600.4	465.88	166.44	203.68		696.16	1703.16	281.2	649.04	395.96	4800.92		172.52	1820.96	209	1472.88	554.04	533.52		403.56	775.96	633.08	1039.68	122.36	367.08
	560.88	1828.56	984.96	3335.64	499.32	1944.08		108.68	874	192.28	363.28	310.84	195.32		1959.28	1102	690.08	350.36	381.52	1438.68		307.8	1621.08	239.4	828.4	51.68	1350.52		440.04	1075.4	295.64	1173.44	204.44	1790.56
	100.32	1210.68	609.52	2694.96	1041.2	2777.8		318.44	851.2	2790.72	431.68	79.04	286.52		467.4	1000.92	1219.04	1753.32	199.12	3102.32		486.4	6349.04	404.32	2208.56	414.2	2468.48		309.32	1291.24	193.04	283.48	229.52	2547.52
	1299.6	1746.48	395.2	4213.44	956.84	1866.56		155.8	418.76	114	259.16	61.56	511.48		682.48	1808.04	204.44	4443.72	1073.88	1809.56		316.92	1720.64	242.44	1570.16	357.2	1437.92		975.84	611.04	107.16	820.04	137.56	126.92
	679.44	2207.04	725.8	465.88	238.64	2624.28		141.36	1256.28	572.28	374.68	277.4	269.8		1740.4	3715.64	196.84	1930.4	129.2	1147.6		228.76	969.76	148.96	1388.52	52.44	220.4		962.16	1709.24	845.88	2020.08	2086.96	333.64
	883.12	2850	342	999.4	758.48	973.56		582.92	237.12	93.48	342	3359.96	847.4		486.4	1093.64	383.04	2417.56	802.56	2979.96		392.16	3300.68	1020.68	2087.72	265.24	352.64		362.52	2037.56	196.08	212.04	129.2	3201.12
	256.12	4747.72	202.16	3616.84	466.64	1153.68		251.56	461.32	141.36	198.36	511.48	198.36		509.2	2257.2	1192.44	1677.32	529.72	2045.92		171.76	1168.88	295.64	1444	648.28	1338.36		307.04	411.92	259.16	516.04	312.36	199.88
	962.16	1224.36	1235.76	1234.24	982.68	1362.68		158.84	147.44	492.48	182.4	91.2	430.92		560.12	900.6	548.72	2295.2	152	939.36		344.28	696.16	443.08	2118.12	77.52	250.04		320.72	742.52	981.92	732.64	356.44	2866.72
	440.8	1751.8	229.52	3411.64	407.36	737.96		224.96	378.48	57	157.32	234.84	1060.2		258.4	919.6	566.96	3288.52	481.84	1428.04		75.24	2542.2	207.48	1022.2	448.4	642.96		555.56	1250.2	126.92	645.24	149.72	904.4
	718.96	880.84	934.04	2381.84	227.24	3509.68		429.4	134.52	158.84	234.08	99.56	480.32		772.16	1730.52	291.08	1945.6	98.04	889.2		269.04	411.16	85.12	473.48	367.84	185.44		386.84	1757.12	3936.8	2286.08	590.52	167.2
	409.64	1375.6	2447.96	1497.96	718.96	3420		509.2	345.8	244.72	1358.12	69.16	556.32		883.88	1943.32	115.52	1545.08	636.12	2451.76		491.72	1209.92	882.36	410.4	216.6	1528.36		732.64	323.76	84.36	269.04	694.64	234.08
	90.44	2679	110.96	384.56	209.76	626.24		706.04	403.56	189.24	146.68	82.84	538.08		64.6	589.76	1459.96	3866.12	1679.6	1136.2		264.48	1118.72	284.24	2162.96	313.88	386.84		189.24	677.92	1659.08	176.32	828.4	1162.04
	1127.08	3586.44	395.2	2504.96	361	715.16		289.56	537.32	383.8	188.48	60.8	735.68		348.84	1977.52	319.2	1371.8	852.72	3403.28		795.72	1394.6	196.08	3479.28	217.36	863.36		437.76	4522	699.2	183.92	415.72	1019.92
	509.2	1082.24	1281.36	2843.92	500.84	1298.84		63.08	2162.96	177.08	175.56	171.76	316.92		143.64	5833	393.68	336.68	265.24	3736.92		216.6	1593.72	195.32	2703.32	364.04	129.2		147.44	1268.44	527.44	370.12	201.4	291.84
	434.72	730.36	562.4	465.12	308.56	3185.16		117.04	290.32	410.4	212.04	573.04	254.6		1126.32	1744.2	84.36	814.72	329.08	1978.28		490.96	1637.8	180.12	1562.56	373.92	1192.44		230.28	6422	345.8	1843	295.64	932.52
	128.44	4519.72	475	1254	423.32	2083.92		456	190	442.32	609.52	144.4	190.76		186.96	2313.44	1634.76	1216.76	125.4	3321.96		332.12	1148.36	522.12	1226.64	324.52	3005.04		152	3010.36	188.48	129.2	180.88	4428.52
	541.12	4816.88	170.24	841.32	250.8	2256.44		122.36	1204.6	143.64	198.36	246.24	1478.96		449.16	1613.48	231.04	1849.84	532.76	1355.84		246.24	1131.64	128.44	1259.32	96.52	240.16		138.32	4134.4	573.04	330.6	551	378.48
	87.4	836	1702.4	430.16	133	2233.64		80.56	245.48	1287.44	228.76	548.72	1286.68		465.88	430.16	156.56	2411.48	287.28	7271.68		107.16	1897.72	362.52	6398.44	337.44	6281.4		1003.2	920.36	277.4	531.24	380	217.36
	676.4	1854.4	589.76	1772.32	1131.64	835.24		354.92	161.12	214.32	437.76	88.16	110.96		236.36	1113.4	551	1651.48	171	1903.04		253.84	1359.64	94.24	336.68	315.4	2075.56		397.48	1491.88	704.52	451.44	210.52	1193.2
	599.64	2467.72	671.84	2956.4	333.64	2612.88		835.24	174.8	1201.56	174.04	110.2	623.96		114.76	4544.04	190	1193.96	472.72	2166		198.36	6143.08	413.44	1285.92	181.64	231.8		242.44	1127.84	595.08	839.04	135.28	154.28
	303.24	7900.96	1105.8	911.24	837.52	549.48		1326.96	179.36	221.16	288.8	183.16	541.88		293.36	246.24	612.56	2329.4	389.88	1786		157.32	1017.64	252.32	1958.52	123.12	805.6		516.8	2555.88	336.68	1815.64	1583.84	2343.08
	1444	792.68	99.56	2378.8	360.24	1437.16		149.72	103.36	383.04	440.04	144.4	390.64		190.76	1409.8	183.92	5468.2	250.04	1738.12		201.4	2732.2	132.24	1171.92	369.36	1781.44		489.44	1865.04	1820.96	118.56	376.2	534.28
	2209.32	3178.32	427.12	3023.28	358.72	887.68		329.08	133.76	411.92	1544.32	115.52	212.04		314.64	650.56	230.28	1147.6	570	2147.76		239.4	671.08	313.12	3036.96	144.4	1449.32		522.88	2764.12	433.96	1327.72	626.24	289.56
	262.2	3070.4	237.12	602.68	1432.6	3237.6		195.32	165.68	117.8	193.04	226.48	958.36		1047.28	3081.8	1567.12	2508.76	670.32	3347.04		336.68	1596	123.88	2033	4110.08	1065.52		119.32	1429.56	1104.28	2155.36	431.68	889.96
	1122.52	1286.68	1030.56	1666.68	476.52	1570.16		111.72	356.44	712.12	592.8	140.6	1685.68		4522	2750.44	157.32	1345.2	72.2	3367.56		263.72	1452.36	407.36	630.8	842.84	670.32		148.2	3829.64	234.84	2188.8	346.56	193.8
	201.4	2034.52	1242.6	2312.68	784.32	3322.72		82.08	439.28	244.72	557.08	194.56	342.76		320.72	959.88	787.36	3254.32	221.16	1051.08		109.44	1790.56	127.68	860.32	441.56	1068.56		493.24	1189.4	247.76	405.08	86.64	3244.44
	969.76	1212.96	564.68	887.68	430.92	1181.04		351.88	195.32	236.36	459.04	402.04	649.04		435.48	1436.4	225.72	3170.72	534.28	2112.8		419.52	543.4	83.6	1454.64	290.32	314.64		398.24	788.12	177.84	299.44	92.72	185.44
	104.12	2595.4	494	986.48	388.36	978.12		174.8	244.72	490.2	791.16	1164.32	3830.4		120.08	383.04	935.56	2080.12	265.24	3561.36		208.24	1189.4	623.2	223.44	145.92	4115.4		123.88	1478.2	747.08	1355.84	156.56	167.96
	633.08	1272.24	539.6	485.64	535.8	1573.96		136.8	999.4	2845.44	259.92	105.64	709.84		133.76	4747.72	91.96	1166.6	400.52	590.52		489.44	2192.6	959.88	1229.68	233.32	1335.32		174.8	1123.28	232.56	304	148.96	509.96
	345.8	1700.12	989.52	1311	589	2557.4		190.76	313.88	420.28	465.12	1114.92	1308.72		345.04	3239.12	418	408.12	244.72	1606.64		219.64	3587.2	318.44	183.16	723.52	2176.64		1235.76	1095.16	257.64	585.2	178.6	1648.44
	158.08	5236.4	1706.96	2786.92	956.84	515.28		664.24	199.88	416.48	174.04	171.76	292.6		64.6	712.12	159.6	6783	313.12	518.32		1004.72	3074.96	511.48	811.68	173.28	822.32		691.6	760.76	48.64	480.32	190.76	852.72
	595.84	1066.28	288.8	1092.88	670.32	1357.36		153.52	100.32	141.36	237.12	304	266		345.8	651.32	423.32	1361.92	1925.84	2672.16		154.28	1434.88	259.92	1000.16	189.24	1224.36		326.04	360.24	220.4	3458	208.24	430.16
	731.88	4148.84	249.28	3221.64	643.72	2797.56		1025.24	158.08	193.04	117.04	110.2	353.4		150.48	1309.48	560.88	1782.96	254.6	1666.68		588.24	1645.4	301.72	1220.56	212.04	194.56		281.96	2699.52	231.04	1234.24	235.6	595.84
	848.92	1235.76	479.56	1022.2	225.72	2603		994.84	93.48	285.76	1065.52	232.56	452.2		287.28	758.48	226.48	2608.32	268.28	822.32		453.72	2529.28	376.2	3740.72	822.32	439.28		414.2	1069.32	329.08	273.6	229.52	923.4
	295.64	1680.36	513	912.76	217.36	2289.12		225.72	164.92	136.04	251.56	999.4	316.92		743.28	1019.92	492.48	1792.84	635.36	883.88		421.04	1887.08	519.08	1182.56	124.64	728.08		514.52	1199.28	148.2	292.6	294.88	4040.16
	1937.24	929.48	5561.68	896.8	209.76	1759.4		180.88	269.04	414.2	220.4	278.92	344.28		1322.4	880.08	119.32	7240.52	145.92	6583.12		430.92	1244.12	815.48	1757.88	660.44	145.92		1377.12	437.76	247.76	3554.52	162.64	1247.16
	386.08	1634.76	328.32	3532.48	781.28	2701.8		304	654.36	112.48	104.12	158.84	234.84		254.6	2622.76	791.16	3737.68	270.56	1099.72		693.12	1035.12	196.08	4089.56	2205.52	1151.4		200.64	712.12	1632.48	905.92	205.96	1926.6
	775.96	1612.72	390.64	3093.2	181.64	746.32		134.52	256.88	259.16	316.92	152	228.76		516.8	1051.08	155.8	960.64	128.44	2359.04		187.72	1636.28	767.6	3762.76	82.84	2033		136.04	1656.04	493.24	1567.88	345.8	696.92
	1196.24	2175.12	595.08	553.28	766.08	342.76		392.16	546.44	171.76	197.6	1146.08	127.68		215.08	2575.64	124.64	1369.52	517.56	4201.28		497.04	1994.24	466.64	1854.4	454.48	1547.36		107.16	829.92	226.48	673.36	165.68	164.92
	646	1855.92	1216	3815.96	469.68	685.52		1327.72	389.12	353.4	514.52	867.16	424.84		480.32	1447.04	1307.2	1724.44	765.32	9579.8		423.32	1846.8	155.8	1601.32	482.6	6237.32		380.76	1972.96	158.84	1219.8	1396.88	2660
	972.8	1867.32	1120.24	1418.92	769.88	2439.6		1530.64	1226.64	107.16	671.08	335.16	136.8		915.8	2156.12	174.8	969.76	180.88	2175.88		870.2	1935.72	160.36	1158.24	237.12	843.6		157.32	1225.88	123.88	1016.12	173.28	321.48
	1054.88	4828.28	217.36	2447.2	133.76	5412.72		148.2	260.68	153.52	207.48	318.44	125.4		442.32	1327.72	1203.84	2770.96	345.8	3996.84		535.8	1312.52	50.92	544.16	327.56	1069.32		89.68	1431.08	376.2	268.28	158.84	221.92
	295.64	443.84	168.72	1458.44	247.76	2670.64		597.36	252.32	1072.36	2660.76	161.12	840.56		887.68	2248.08	396.72	268.28	281.2	1345.2		115.52	779.76	202.16	1565.6	402.04	500.84		372.4	2444.92	1026	442.32	433.96	163.4
	766.84	561.64	674.12	493.24	446.12	2007.92		455.24	752.4	171	604.96	140.6	113.24		1009.28	2390.96	656.64	3858.52	702.24	1529.88		174.8	851.2	125.4	6092.16	182.4	734.16		137.56	526.68	785.08	1855.92	137.56	2147
	194.56	2691.16	1384.72	2337.76	535.04	953.04		240.92	686.28	77.52	339.72	690.84	527.44		155.04	3711.08	1504.8	1824.76	151.24	2644.8		503.88	95	210.52	1060.96	100.32	817.76		297.92	2688.88	1182.56	1104.28	113.24	171.76
	483.36	611.04	191.52	2875.84	481.08	289.56		437.76	215.08	232.56	2053.52	304	392.16		1228.92	2072.52	285	956.08	1144.56	414.2		667.28	1580.8	168.72	1136.2	183.92	175.56		327.56	2204.76	93.48	3657.12	1011.56	2464.68
	386.08	3150.2	394.44	3030.88	769.12	2524.72		302.48	1184.08	223.44	454.48	291.84	1206.88		300.96	3090.92	152	2124.96	624.72	2099.12		535.04	3740.72	534.28	3251.28	193.8	307.8		342.76	2964	222.68	1284.4	698.44	741
	238.64	2265.56	247	601.92	266.76	373.16		205.2	585.96	1544.32	211.28	175.56	201.4		820.04	5548	1235	892.24	193.04	4668.68		168.72	2338.52	237.12	959.88	82.84	193.8		142.88	2059.6	172.52	1222.84	158.08	276.64
	398.24	1981.32	475	633.08	557.08	1684.16		297.16	216.6	245.48	345.8	127.68	566.96		274.36	2620.48	329.08	1756.36	446.12	1351.28		1260.08	731.88	618.64	1458.44	1684.92	1247.16		218.88	1154.44	171.76	112.48	313.88	253.84
	163.4	3375.92	708.32	1093.64	164.92	2006.4		799.52	427.88	260.68	289.56	111.72	145.92		470.44	697.68	320.72	1315.56	397.48	2663.04		427.88	2919.92	1763.2	2563.48	374.68	330.6		1136.96	1398.4	552.52	1217.52	119.32	232.56
	825.36	696.92	1483.52	2050.48	690.84	2596.16		169.48	751.64	187.72	299.44	274.36	376.96		506.16	2388.68	114.76	3670.04	167.96	2957.16		361.76	953.04	209	427.88	127.68	109.44		348.08	2863.68	816.24	310.08	332.12	2168.28
	1721.4	2118.88	133.76	838.28	3397.2	4350.24		579.12	459.04	123.12	226.48	278.16	152		699.96	6976.04	333.64	5355.72	288.04	1698.6		332.88	1371.04	188.48	2917.64	174.8	262.2		1661.36	1113.4	234.84	440.8	218.12	1413.6
	605.72	3414.68	399.76	2230.6	441.56	2219.96		118.56	321.48	199.12	633.08	133	631.56		459.8	1142.28	218.12	1698.6	402.04	1640.08		223.44	2248.84	355.68	148.2	422.56	621.68		423.32	1169.64	539.6	872.48	732.64	190
	1205.36	801.8	246.24	3289.28	893.76	4199		502.36	269.04	127.68	725.04	416.48	175.56		720.48	339.72	215.08	2128.76	626.24	2882.68		492.48	1000.16	221.16	5310.12	382.28	399		359.48	2395.52	327.56	3502.84	99.56	1571.68
	1118.72	2642.52	2357.52	1411.32	288.04	1387		228.76	234.84	443.08	166.44	220.4	969		356.44	2753.48	811.68	1979.04	880.08	1301.88		90.44	1269.96	1146.08	99.56	93.48	298.68		262.96	1748.76	388.36	985.72	684.76	268.28
	407.36	2692.68	782.8	1233.48	364.04	2517.12		303.24	289.56	174.04	291.08	207.48	887.68		354.92	650.56	345.04	142.88	242.44	1118.72		209	788.12	554.8	765.32	166.44	854.24		98.8	357.96	626.24	3752.88	335.92	1719.12
	196.84	1197.76	835.24	1548.12	1386.24	1592.96		489.44	54.72	161.12	983.44	615.6	2372.72		510.72	1813.36	520.6	202.16	1080.72	1133.92		216.6	994.08	316.92	1552.68	278.16	246.24		133.76	4886.04	1589.16	228.76	316.16	364.04
	1574.72	5430.2	498.56	1645.4	571.52	8161.64		304.76	275.88	395.96	508.44	225.72	238.64		76	1189.4	291.08	487.16	759.24	565.44		351.88	563.92	708.32	1098.2	244.72	2631.88		1034.36	356.44	174.8	1271.48	310.84	914.28
	469.68	1969.92	319.2	1386.24	756.96	1535.96		142.88	195.32	301.72	180.88	197.6	114		474.24	2245.04	1102.76	527.44	366.32	1671.24		295.64	1282.12	2186.52	1577	202.92	171.76		434.72	232.56	868.68	580.64	361	384.56
	1433.36	1356.6	231.8	1234.24	585.96	2095.32		231.04	310.84	375.44	206.72	465.88	131.48		354.16	1423.48	841.32	1979.8	1409.04	792.68		598.12	4807	141.36	3046.08	186.2	158.08		432.44	601.16	2694.96	443.08	269.04	1109.6
	1038.16	1998.8	608.76	2418.32	851.96	2599.96		200.64	1709.24	163.4	148.96	247	513.76		228.76	1048.04	93.48	1222.84	1437.16	3528.68		863.36	1998.04	405.84	446.12	229.52	984.2		833.72	1719.12	153.52	915.04	121.6	7182
	845.88	4259.8	272.84	1126.32	780.52	1795.88		173.28	316.16	199.12	1134.68	145.16	675.64		488.68	391.4	469.68	2340.04	411.92	3516.52		152.76	1096.68	396.72	2131.8	252.32	653.6		744.04	624.72	436.24	164.92	1596.76	180.88
	359.48	787.36	825.36	2253.4	655.88	887.68		205.96	523.64	149.72	576.84	410.4	622.44		397.48	4560	191.52	2115.84	988	2188.8		155.04	3669.28	435.48	889.96	183.92	3057.48		649.8	2862.92	186.2	304.76	193.8	334.4
	488.68	2378.04	597.36	2894.08	108.68	796.48		224.96	131.48	130.72	258.4	123.88	202.16		561.64	545.68	411.16	3121.32	1126.32	2198.68		213.56	1748.76	665.76	350.36	265.24	283.48		1257.04	5167.24	421.8	703.76	787.36	1189.4
	651.32	525.92	1442.48	1178.76	312.36	480.32		264.48	557.08	240.92	649.8	180.12	223.44		649.04	5653.64	490.96	2567.28	123.88	1573.96		202.16	3049.88	570	459.04	473.48	123.88		366.32	4252.2	312.36	548.72	2406.16	774.44
	457.52	786.6	1519.24	4522.76	880.84	3280.92		132.24	699.2	468.16	134.52	243.96	142.12		235.6	500.84	259.16	585.96	3411.64	953.04		596.6	432.44	237.12	1026	403.56	866.4		374.68	1459.2	279.68	2289.12	1105.04	1740.4
	848.92	2006.4	1035.88	882.36	544.92	1507.08		205.96	1402.2	1053.36	242.44	77.52	622.44		221.92	459.8	506.16	4676.28	156.56	1089.84		82.84	2205.52	1363.44	815.48	120.08	360.24		183.92	810.16	205.96	904.4	1307.2	1950.92
	264.48	2180.44	1171.16	2273.92	181.64	808.64		92.72	360.24	226.48	686.28	138.32	274.36		464.36	4039.4	102.6	2444.92	155.04	988		260.68	1374.84	69.92	1843.76	209.76	312.36		219.64	2045.16	338.2	1060.2	218.88	468.92
	202.92	2837.08	630.8	1735.08	601.16	743.28		422.56	820.04	171	568.48	1533.68	82.08		132.24	2015.52	535.04	1673.52	821.56	3783.28		519.08	3123.6	127.68	291.84	497.8	794.96		98.04	1126.32	193.8	1733.56	812.44	207.48
	810.16	1920.52	1361.16	313.88	577.6	3060.52		130.72	253.08	170.24	304.76	517.56	163.4		866.4	1379.4	574.56	1729	264.48	897.56		369.36	1387	646	316.16	2452.52	389.12		690.08	743.28	1608.16	4332	149.72	530.48
	282.72	1584.6	120.08	1193.96	431.68	846.64		239.4	201.4	988.76	490.96	426.36	1247.92		126.16	1472.88	557.08	4060.68	357.2	1767.76		562.4	3716.4	367.08	2733.72	504.64	368.6		237.12	1149.12	79.04	306.28	541.88	382.28
	208.24	2107.48	708.32	775.96	868.68	1880.24		454.48	1284.4	198.36	142.12	731.88	1487.32		311.6	965.96	174.04	556.32	100.32	1758.64		251.56	2229.08	1327.72	1695.56	537.32	386.84		592.04	573.04	147.44	777.48	803.32	509.2
	221.92	2891.8	359.48	2118.88	444.6	569.24		150.48	699.96	424.08	363.28	281.96	399		364.8	1301.12	3166.16	573.04	214.32	1364.96		991.8	2919.16	1186.36	2067.96	737.2	193.8		588.24	717.44	414.96	446.12	304	674.12
	506.92	826.12	569.24	2045.16	1731.28	1577.76		579.88	153.52	370.12	145.16	187.72	1959.28		205.2	763.04	359.48	5391.44	186.2	3376.68		95	1177.24	287.28	170.24	260.68	921.12		232.56	457.52	144.4	423.32	183.16	1887.84
	2039.08	818.52	144.4	4034.84	1335.32	5140.64		459.8	279.68	138.32	408.88	205.2	490.96		1392.32	2367.4	291.08	1054.88	246.24	1113.4		221.16	2977.68	566.96	424.84	461.32	462.84		1292.76	1047.28	1235.76	237.12	260.68	269.04
	269.8	2337	923.4	1504.04	207.48	3665.48		223.44	215.08	127.68	5022.08	173.28	956.84		134.52	4205.84	566.2	1058.68	346.56	1722.16		151.24	1159	301.72	1523.8	434.72	2217.68		199.12	1406	310.08	502.36	452.2	535.8
	492.48	525.16	259.92	1155.96	527.44	3015.68		285.76	105.64	231.04	213.56	186.2	1010.04		342.76	3571.24	715.16	1070.08	152.76	1250.2		658.92	1464.52	652.08	1364.96	243.2	477.28		345.04	8375.2	348.08	1976.76	215.84	1633.24
	300.96	3100.8	231.04	285	249.28	2259.48		230.28	178.6	284.24	326.04	127.68	123.12		368.6	2213.88	1054.88	2508.76	682.48	1083		658.92	3948.2	301.72	279.68	623.2	1683.4		101.84	398.24	818.52	408.88	775.96	634.6
	442.32	1769.28	777.48	2511.04	199.12	1047.28		425.6	242.44	1109.6	133.76	200.64	246.24		3101.56	2323.32	264.48	1254.76	260.68	2355.24		367.08	1624.88	72.2	2105.96	114	2259.48		396.72	329.84	223.44	1322.4	323	812.44
	1078.44	1995.76	753.16	4233.2	481.08	2811.24		269.8	348.84	195.32	1373.32	231.8	236.36		262.96	2241.24	591.28	820.8	113.24	3021.76		351.88	2476.84	569.24	1553.44	351.12	3369.84		199.88	555.56	363.28	292.6	350.36	1173.44
	706.8	935.56	805.6	845.88	1204.6	2393.24		306.28	348.84	329.84	366.32	163.4	229.52		211.28	2180.44	193.8	4420.92	972.04	2036.04		269.04	934.8	100.32	1886.32	202.92	1225.88		278.16	3695.88	196.08	2471.52	151.24	755.44
	491.72	1746.48	199.88	607.24	490.2	2191.08		158.84	522.12	209	205.2	369.36	369.36		888.44	1507.08	124.64	3199.6	1179.52	1447.8		367.08	1842.24	320.72	1556.48	171.76	155.8		222.68	4075.88	361.76	324.52	282.72	669.56
	142.88	1289.72	899.08	2372.72	812.44	1833.12		614.84	215.84	1064	70.68	683.24	389.88		458.28	3436.72	235.6	908.96	159.6	1571.68		498.56	796.48	213.56	481.84	153.52	498.56		539.6	1523.8	266.76	1186.36	186.96	276.64
	802.56	293.36	375.44	2976.16	1111.12	3121.32		281.96	198.36	352.64	1078.44	147.44	774.44		387.6	2427.44	1183.32	2079.36	120.84	1173.44		112.48	425.6	213.56	4572.16	139.08	193.04		279.68	1124.8	271.32	2311.92	247.76	579.12
	148.96	1140.76	1262.36	2998.2	513.76	579.12		200.64	241.68	133.76	456.76	69.16	3000.48		348.08	3244.44	212.8	1421.96	2036.04	422.56		805.6	1120.24	778.24	2373.48	157.32	984.2		707.56	479.56	861.08	708.32	83.6	192.28
	712.12	2084.68	421.04	316.92	614.08	3228.48		160.36	371.64	144.4	312.36	1956.24	910.48		110.96	2264.8	725.04	547.2	486.4	1639.32		158.84	507.68	742.52	249.28	201.4	878.56		1302.64	2166	134.52	1064.76	110.96	140.6
	426.36	1297.32	902.88	1276.8	1173.44	1270.72		199.12	513.76	481.84	263.72	470.44	658.92		155.8	1545.08	190.76	2963.24	261.44	1431.08		623.2	1311.76	341.24	1452.36	79.04	1280.6		305.52	906.68	603.44	788.12	231.04	291.08
	469.68	2818.08	1298.84	3200.36	556.32	772.92		97.28	238.64	218.12	1194.72	142.12	627		350.36	3138.8	771.4	991.04	684.76	599.64		161.12	671.84	141.36	915.8	499.32	2023.12		70.68	934.8	535.04	269.8	170.24	1266.92
	633.08	1664.4	1079.96	6362.72	120.84	1549.64		473.48	170.24	214.32	1209.16	149.72	177.08		313.88	3055.96	588.24	4266.64	3282.44	747.84		514.52	4482.48	193.04	636.88	142.88	278.92		288.04	1088.32	202.92	2082.4	228	1497.2
	489.44	1107.32	1051.08	240.16	453.72	1210.68		129.2	136.04	1046.52	268.28	78.28	537.32		674.88	2238.96	177.84	1064	161.88	2736		134.52	568.48	511.48	1152.92	267.52	577.6		125.4	1761.68	148.96	1009.28	127.68	658.92
	1437.16	1765.48	110.2	2815.04	164.92	2363.6		382.28	1001.68	595.84	86.64	102.6	132.24		392.16	1441.72	308.56	750.88	159.6	1387		346.56	2029.96	344.28	946.2	459.8	187.72		225.72	2370.44	702.24	299.44	232.56	1205.36
	433.2	5270.6	1500.24	1382.44	1924.32	1493.4		126.16	437	163.4	205.96	69.16	883.88		1914.44	1558	708.32	1146.08	123.88	1095.92		90.44	4855.64	1925.08	932.52	183.92	908.96		409.64	750.12	220.4	1290.48	1228.16	772.16
	810.16	1216	484.88	2264.8	494	1788.28		253.84	142.12	115.52	123.12	779	249.28		305.52	1469.84	621.68	1365.72	273.6	576.08		437	832.2	1754.84	4163.28	1174.96	288.8		275.12	361	711.36	235.6	580.64	480.32
	452.96	3590.24	405.84	1534.44	1574.72	5370.92		164.16	335.16	244.72	384.56	193.04	405.84		234.84	5517.6	101.84	284.24	307.8	2004.12		133.76	1879.48	228.76	845.88	287.28	130.72		351.88	3472.44	148.96	97.28	257.64	527.44
	515.28	1141.52	1980.56	302.48	1711.52	1577		589.76	466.64	217.36	124.64	430.16	287.28		312.36	1103.52	461.32	2458.6	234.08	2844.68		317.68	2931.32	187.72	964.44	389.88	212.04		147.44	581.4	396.72	110.2	259.16	1307.96
	1282.12	3224.68	1428.8	1337.6	253.08	3854.72		201.4	409.64	209	185.44	972.8	687.8		348.08	779.76	322.24	2631.12	718.2	2335.48		413.44	3800	440.8	3608.48	195.32	4273.48		526.68	5462.88	258.4	357.2	337.44	239.4
	309.32	934.04	196.08	2727.64	1441.72	1463.76		361	139.08	238.64	166.44	129.2	571.52		240.92	1843.76	423.32	1361.16	335.16	5048.68		604.2	1670.48	126.92	2139.4	159.6	633.08		1435.64	212.8	709.08	1473.64	157.32	190.76
	348.84	3805.32	634.6	586.72	845.12	2571.84		256.12	407.36	95.76	220.4	297.16	433.2		2026.92	2498.88	249.28	1226.64	380	1029.8		155.04	2033	142.88	368.6	494	3325.76		629.28	6931.96	161.12	370.12	209.76	471.96
	264.48	877.8	755.44	1930.4	584.44	2679.76		217.36	232.56	660.44	209.76	256.88	417.24		540.36	4135.92	754.68	2551.32	172.52	1993.48		183.16	2301.28	237.88	524.4	2407.68	427.88		305.52	2070.24	538.08	1770.8	273.6	409.64
	611.04	2014	115.52	2150.8	585.2	2232.12		382.28	185.44	128.44	330.6	775.2	465.12		221.16	1653	535.04	1074.64	889.96	817		126.92	708.32	300.96	2482.92	908.2	1611.96		801.8	3401.76	153.52	105.64	469.68	624.72
	1011.56	1192.44	541.12	1600.56	1087.56	2950.32		243.2	196.08	332.12	721.24	654.36	205.96		265.24	1234.24	281.96	4886.04	1013.08	1434.12		173.28	1983.6	176.32	1200.04	1048.04	329.84		407.36	1141.52	347.32	1528.36	88.92	740.24
	927.2	327.56	953.8	1966.12	220.4	3210.24		251.56	188.48	159.6	349.6	300.96	213.56		475.76	4632.2	314.64	1116.44	166.44	1409.04		657.4	1684.92	160.36	1908.36	177.08	4221.04		297.92	995.6	370.88	517.56	136.8	285.76
	129.2	3082.56	947.72	1158.24	2241.24	9395.12		167.96	167.96	243.2	326.04	79.04	478.04		223.44	2606.04	303.24	1209.92	71.44	750.12		661.2	5302.52	726.56	1234.24	1321.64	456.76		94.24	552.52	247	379.24	191.52	625.48
	227.24	2364.36	769.88	351.88	1160.52	587.48		136.04	466.64	332.88	4484.76	137.56	593.56		208.24	402.8	503.12	2720.04	1518.48	1218.28		398.24	1314.8	295.64	2423.64	202.92	189.24		3705.76	624.72	302.48	1124.04	560.12	167.2
	1222.08	2897.88	1752.56	4297.04	1045.76	2447.2		131.48	191.52	284.24	361	142.88	736.44		255.36	5502.4	96.52	3822.8	2951.84	2652.4		189.24	1592.96	229.52	1093.64	319.96	3410.12		289.56	1070.08	218.88	340.48	192.28	284.24
	705.28	930.24	1910.64	2287.6	623.2	1862.76		171	129.2	517.56	280.44	176.32	1307.96		113.24	3151.72	294.12	1666.68	118.56	1879.48		69.92	734.92	750.12	2028.44	331.36	1762.44		195.32	3641.92	234.84	4813.84	243.2	492.48
	369.36	1431.08	443.84	1266.92	528.96	1158.24		69.92	503.88	388.36	795.72	342	662.72		753.92	708.32	312.36	1807.28	260.68	500.08		350.36	1923.56	748.6	3980.12	155.8	452.96		317.68	2257.2	310.84	1212.2	351.12	418.76
	177.84	1162.8	1071.6	2769.44	499.32	2688.12		778.24	199.88	199.88	415.72	556.32	408.12		277.4	361	302.48	1075.4	122.36	893		185.44	1387	452.2	725.04	167.96	1976.76		1533.68	901.36	801.04	755.44	145.92	1554.96
	353.4	2375	210.52	1650.72	263.72	2694.96		456.76	468.92	136.04	275.12	131.48	148.96		179.36	1243.36	167.96	758.48	288.8	2199.44		741.76	7713.24	228	1231.2	158.08	1066.28		260.68	1475.16	288.04	434.72	532	707.56
	408.12	1343.68	190	833.72	509.96	2438.08		160.36	251.56	148.2	215.08	306.28	624.72		228.76	4589.64	861.84	692.36	296.4	1228.92		760.76	838.28	317.68	2800.6	126.92	3716.4		143.64	587.48	324.52	883.12	270.56	680.2
	833.72	774.44	99.56	2900.92	79.04	2554.36		158.08	368.6	224.2	297.16	284.24	2093.8		380	1032.84	136.8	1830.08	81.32	1231.96		433.96	1844.52	357.2	2761.84	164.16	187.72		483.36	699.2	1176.48	449.92	675.64	3492.2
	1000.16	333.64	132.24	3648.76	1003.2	1747.24		322.24	164.16	218.88	257.64	91.2	1125.56		138.32	1446.28	1241.84	2599.96	295.64	664.24		296.4	3302.96	269.04	897.56	154.28	3662.44		110.2	987.24	969	379.24	376.96	156.56
	658.92	1051.08	181.64	3672.32	2105.2	766.08		116.28	430.92	709.08	123.88	150.48	379.24		603.44	2669.88	238.64	1437.92	750.88	914.28		562.4	1792.08	1519.24	510.72	389.12	332.88		260.68	1168.12	89.68	643.72	319.96	858.8
	1806.52	2988.32	256.88	2232.12	1710	353.4		1722.16	500.84	523.64	1188.64	120.84	253.84		9260.6	2029.96	337.44	1637.8	544.16	1922.04		585.96	3087.12	319.96	1466.8	354.92	569.24		912.76	1453.88	613.32	134.52	495.52	2923.72
	453.72	916.56	617.88	1637.8	544.16	1067.8		385.32	56.24	376.96	172.52	205.96	243.2		410.4	2723.08	734.92	954.56	243.2	2796.04		306.28	5268.32	217.36	763.8	197.6	561.64		991.8	1582.32	912	300.2	471.96	215.08
	2419.84	2342.32	817.76	1184.84	1466.8	1635.52		726.56	835.24	238.64	227.24	250.04	250.8		863.36	1082.24	187.72	912	487.92	1105.04		462.08	1709.24	444.6	1592.96	104.12	1589.16		629.28	114	215.08	627.76	494.76	190
	262.96	1342.92	553.28	934.8	282.72	1504.8		696.92	180.12	138.32	265.24	609.52	2701.04		253.84	2976.16	90.44	1190.92	111.72	1240.32		280.44	2245.8	189.24	193.04	950	1105.8		848.16	3346.28	152	395.96	143.64	666.52
	434.72	3478.52	902.12	5308.6	214.32	4702.12		511.48	199.88	243.96	227.24	191.52	542.64		416.48	2763.36	200.64	2786.92	204.44	1668.2		352.64	1095.92	386.84	3743	241.68	326.04		269.04	1159	105.64	214.32	300.96	656.64
	259.16	432.44	311.6	893.76	392.16	2148.52		85.88	189.24	232.56	1034.36	177.08	182.4		130.72	23018.9	323.76	861.08	120.08	2979.96		801.04	2047.44	777.48	2093.8	187.72	390.64		1982.08	1710.76	730.36	807.88	255.36	627.76
	1081.48	2713.2	142.88	1127.08	666.52	4094.88		270.56	631.56	711.36	1001.68	636.88	484.88		532	1920.52	206.72	3693.6	215.84	2770.96		123.12	690.84	248.52	1463	299.44	274.36		348.08	2911.56	72.96	428.64	94.24	1726.72
	1132.4	828.4	336.68	1558.76	430.92	3879.04		157.32	270.56	554.8	893.76	429.4	332.12		269.8	900.6	490.2	5024.36	388.36	1336.08		1409.8	546.44	1359.64	1559.52	326.8	1573.2		278.92	1030.56	144.4	2384.12	212.8	3175.28
	234.84	3914	1128.6	1330.76	1792.84	1770.8		294.88	278.16	117.04	212.04	190	118.56		269.8	1665.16	367.08	617.88	415.72	490.2		603.44	2234.4	304.76	542.64	163.4	155.04		177.08	3337.16	405.08	774.44	250.04	850.44
	280.44	1374.84	962.16	1070.84	305.52	2591.6		332.12	1031.32	1276.8	600.4	126.92	703		905.92	1295.8	236.36	2938.16	176.32	2976.92		184.68	1431.84	158.84	231.04	340.48	1194.72		310.84	500.84	196.08	224.96	173.28	199.88
	613.32	1078.44	855.76	3421.52	557.08	1262.36		156.56	1026.76	95.76	164.92	41.04	269.04		209.76	1520	2823.4	1918.24	673.36	480.32		234.84	1269.2	623.2	4825.24	260.68	201.4		440.04	973.56	135.28	442.32	318.44	636.88
	1024.48	1096.68	218.88	3671.56	1122.52	1752.56		125.4	290.32	364.04	965.96	907.44	2362.08		215.84	1566.36	300.2	1504.04	678.68	2394		376.96	1779.92	303.24	1835.4	303.24	1504.04		849.68	1656.8	2203.24	870.2	117.8	141.36
	547.96	3601.64	383.8	2113.56	1411.32	11518.6		525.16	359.48	176.32	1817.92	147.44	219.64		186.96	2083.92	484.12	1172.68	734.92	1225.12		617.12	1768.52	267.52	918.84	679.44	307.8		475.76	1721.4	202.92	185.44	177.84	2755.76
	192.28	1684.16	374.68	2159.16	696.16	174.8		155.8	830.68	791.92	315.4	200.64	223.44		169.48	2598.44	196.08	3417.72	289.56	293.36		4984.84	731.88	234.84	1042.72	248.52	244.72		372.4	1755.6	782.8	494	222.68	588.24
	117.04	2228.32	614.84	2823.4	680.2	1770.04		563.92	408.88	171.76	174.8	460.56	1670.48		193.04	1528.36	117.04	511.48	2498.88	1304.92		272.08	2786.16	443.84	95	386.84	266.76		199.12	518.32	286.52	174.8	199.12	813.2
	851.2	2071	986.48	2740.56	497.8	1720.64		457.52	100.32	126.16	228.76	35.72	367.08		994.84	1799.68	579.12	698.44	475	2187.28		394.44	1108.84	335.92	3345.52	772.92	581.4		159.6	7557.44	433.96	1643.12	152	257.64
	1147.6	834.48	312.36	1832.36	178.6	1149.88		582.16	206.72	170.24	511.48	2131.04	327.56		272.08	1706.2	95	821.56	198.36	961.4		657.4	1332.28	98.8	2187.28	140.6	212.04		1073.88	1653.76	199.12	153.52	314.64	1957
	2291.4	1450.08	521.36	2033	744.04	2742.84		196.08	402.04	368.6	173.28	131.48	342.76		132.24	1474.4	924.16	1677.32	256.12	319.96		133.76	997.12	229.52	980.4	476.52	1073.12		234.08	1105.8	380	839.04	173.28	699.2
	803.32	3432.92	288.8	872.48	1605.88	2053.52		817.76	592.04	222.68	386.84	155.04	195.32		144.4	2204	165.68	380.76	643.72	5368.64		298.68	2453.28	195.32	2447.2	189.24	6811.88		641.44	640.68	110.96	354.92	120.84	373.92
	307.8	3551.48	893	1777.64	447.64	1755.6		218.88	492.48	243.96	276.64	366.32	146.68		661.96	1984.36	2114.32	2198.68	999.4	1319.36		148.2	3786.32	898.32	459.8	2007.16	137.56		169.48	5513.8	167.96	1100.48	212.04	1159.76
	329.08	2652.4	338.96	509.2	248.52	2774		1087.56	193.8	272.84	382.28	84.36	132.24		975.84	1522.28	158.84	3760.48	431.68	2726.88		1172.68	924.92	177.08	1608.16	332.12	1483.52		140.6	2251.88	732.64	1098.2	208.24	461.32
	689.32	3131.96	145.16	1752.56	418	1844.52		259.16	354.92	149.72	196.08	247	329.84		383.8	4352.52	326.04	612.56	431.68	1492.64		130.72	3489.92	281.96	959.88	424.84	2739.8		361.76	381.52	601.92	1723.68	205.2	203.68
	478.8	2678.24	1260.08	2482.92	667.28	3452.68		180.12	361.76	91.2	583.68	350.36	243.2		319.96	2745.12	214.32	3183.64	155.04	1779.92		517.56	2077.08	455.24	1790.56	495.52	228.76		310.08	719.72	468.16	401.28	281.2	1448.56
	212.04	1345.96	641.44	244.72	479.56	1137.72		104.12	399	181.64	568.48	447.64	471.96		562.4	1221.32	775.96	1825.52	121.6	3419.24		183.16	3192	187.72	1359.64	1418.92	595.84		272.84	1481.24	441.56	182.4	212.04	1106.56
	829.92	1076.16	1264.64	2755.76	280.44	668.8		110.2	339.72	325.28	1182.56	107.92	312.36		221.16	3473.96	421.04	1576.24	179.36	1403.72		551	2333.96	666.52	431.68	275.12	4553.92		195.32	854.24	89.68	223.44	277.4	231.04
	1570.92	1210.68	443.84	956.84	760	2783.12		129.96	245.48	347.32	260.68	181.64	366.32		845.12	1930.4	193.04	3891.96	165.68	2555.12		327.56	2477.6	429.4	914.28	153.52	493.24		214.32	1057.92	665.76	316.92	189.24	180.88
	1069.32	2189.56	587.48	1040.44	166.44	3409.36		395.96	659.68	266.76	316.92	522.88	576.84		750.12	2004.88	863.36	1968.4	700.72	4941.52		163.4	1067.04	136.8	889.96	112.48	485.64		490.96	2521.68	132.24	1397.64	872.48	676.4
	230.28	2782.36	142.12	1241.08	536.56	1221.32		251.56	870.96	365.56	299.44	191.52	184.68		376.96	1512.4	295.64	3857	135.28	3206.44		333.64	1792.08	715.92	1045	433.2	604.96		317.68	234.84	354.92	546.44	123.12	360.24
	750.88	4492.36	1079.96	5174.08	833.72	950.76		197.6	337.44	3242.16	1128.6	618.64	237.12		204.44	1048.8	1317.08	3697.4	893	2662.28		482.6	2895.6	796.48	2314.96	256.12	397.48		366.32	989.52	652.84	1208.4	715.16	718.96
	562.4	1355.08	937.84	1564.08	92.72	2016.28		340.48	202.92	234.84	193.04	88.16	293.36		103.36	1487.32	114	1105.8	684.76	810.16		2226.8	763.8	139.84	896.04	1355.84	1548.12		103.36	245.48	930.24	686.28	291.08	642.2
	76.76	6033.64	211.28	3435.96	1239.56	1223.6		175.56	443.08	164.92	139.08	159.6	122.36		344.28	2365.88	225.72	1041.96	392.92	3072.68		95	791.92	262.2	1301.12	162.64	491.72		415.72	934.04	176.32	78.28	250.8	2056.56
	945.44	2090.76	1555.72	2275.44	883.12	1672.76		390.64	764.56	462.08	610.28	79.8	205.96		4330.48	1681.88	142.88	1884.04	442.32	2181.2		237.12	642.2	646.76	1257.8	236.36	1127.08		93.48	635.36	720.48	480.32	389.88	123.88
	210.52	2524.72	891.48	1437.16	237.88	481.84		120.84	490.96	845.12	801.04	118.56	180.12		309.32	2288.36	139.84	1314.04	1305.68	793.44		141.36	2938.16	135.28	2396.28	273.6	557.08		220.4	885.4	449.16	315.4	234.08	658.16
	554.8	1075.4	470.44	2365.88	870.96	2171.32		97.28	2305.84	465.12	600.4	306.28	190		322.24	1142.28	2385.64	665	165.68	1571.68		220.4	1358.12	435.48	1919.76	360.24	393.68		209.76	424.84	402.04	5369.4	608.76	547.96
	335.92	728.84	630.8	1099.72	310.08	677.92		155.04	625.48	497.04	205.2	433.96	408.88		310.84	1909.12	250.04	2945	699.2	2246.56		119.32	1092.88	217.36	1366.48	108.68	2504.96		4001.4	1453.12	312.36	455.24	337.44	1903.8
	231.04	1395.36	740.24	3237.6	376.96	3118.28		329.08	439.28	822.32	230.28	360.24	255.36		192.28	1643.12	48.64	7721.6	334.4	1742.68		327.56	3565.92	1012.32	1304.92	839.04	575.32		326.8	2807.44	164.92	243.2	123.88	564.68
	2017.8	2533.84	316.92	2014.76	806.36	2793.76		486.4	245.48	139.84	911.24	114	475.76		348.84	969	213.56	2039.08	430.16	1302.64		156.56	4229.4	1566.36	568.48	174.8	1534.44		380.76	998.64	251.56	951.52	303.24	1818.68
	283.48	1081.48	395.2	1815.64	69.92	1484.28		413.44	148.96	277.4	119.32	247	2001.08		934.8	2460.88	263.72	616.36	256.12	763.8		148.2	1431.08	785.08	688.56	193.8	318.44		61.56	2520.92	292.6	1694.04	776.72	1022.2
	555.56	1142.28	2374.24	5379.28	921.12	330.6		135.28	460.56	140.6	171	174.04	323.76		126.16	2334.72	860.32	1471.36	117.8	477.28		265.24	923.4	218.12	2463.16	247	259.92		1320.88	92.72	456	291.84	318.44	345.8
	505.4	918.08	739.48	1915.96	862.6	1713.8		134.52	192.28	210.52	184.68	177.08	288.04		316.92	1056.4	1615	1817.92	176.32	1443.24		1264.64	3388.08	642.96	900.6	735.68	371.64		490.96	5583.72	185.44	456.76	205.96	2111.28
	522.88	945.44	312.36	1450.84	134.52	6127.12		477.28	563.92	202.92	804.08	297.16	487.92		84.36	2048.2	97.28	1388.52	394.44	815.48		493.24	1950.92	244.72	988	106.4	1185.6		199.88	2339.28	240.92	781.28	420.28	3073.44
	196.08	360.24	825.36	1349.76	537.32	3370.6		123.12	295.64	261.44	259.92	101.84	370.88		234.84	858.8	585.96	3270.28	394.44	1702.4		354.16	2405.4	170.24	3489.92	709.84	202.16		302.48	361.76	481.08	1003.96	168.72	236.36
	102.6	1822.48	1102.76	1477.44	229.52	613.32		98.8	193.8	227.24	238.64	145.92	254.6		197.6	2138.64	424.08	1466.8	292.6	5399.04		427.88	2140.92	324.52	1022.96	123.88	432.44		177.84	1477.44	123.88	1913.68	605.72	183.92
	966.72	1334.56	187.72	338.2	696.16	1435.64		71.44	253.84	402.04	257.64	494	940.12		141.36	1887.84	151.24	550.24	153.52	640.68		435.48	817	94.24	875.52	630.8	177.84		449.92	841.32	439.28	1041.96	335.92	615.6
	619.4	993.32	827.64	1803.48	223.44	1734.32		310.84	154.28	152	370.12	211.28	221.16		247	541.12	262.2	3385.8	786.6	1513.16		308.56	529.72	280.44	1307.96	240.92	1032.84		329.84	1060.2	196.08	133	285.76	832.96
	408.12	2543.72	539.6	1472.12	860.32	1725.96		186.96	296.4	466.64	146.68	374.68	203.68		171.76	2207.8	318.44	308.56	496.28	461.32		664.24	1326.2	247	2037.56	93.48	625.48		576.84	369.36	164.16	671.08	417.24	412.68
	1214.48	2933.6	3248.24	2517.88	481.84	1729		308.56	399	300.96	257.64	121.6	324.52		411.16	348.84	435.48	1561.8	107.16	1088.32		449.92	3505.88	2545.24	1034.36	177.84	1632.48		160.36	240.16	260.68	592.04	185.44	795.72
	345.8	1675.8	377.72	1100.48	2412.24	1385.48		494.76	1108.08	377.72	318.44	329.08	1089.84		179.36	1567.12	585.2	648.28	174.8	2055.8		247	2067.96	250.04	2057.32	199.12	518.32		187.72	1089.08	180.88	2181.96	278.92	153.52
	603.44	1194.72	933.28	1747.24	152	1873.4		205.96	418.76	362.52	244.72	106.4	214.32		187.72	3226.2	408.12	1540.52	440.04	1387		419.52	668.8	118.56	142.88	584.44	2910.8		223.44	1423.48	155.8	629.28	256.12	564.68
	446.88	1118.72	353.4	806.36	65.36	1479.72		61.56	353.4	881.6	213.56	144.4	918.84		66.12	2640.24	1054.12	1385.48	1558	660.44		119.32	1389.28	90.44	1318.6	293.36	826.88		146.68	498.56	186.96	465.12	158.08	2206.28
	169.48	1298.84	194.56	1547.36	541.88	1737.36		127.68	254.6	189.24	136.04	267.52	345.04		333.64	2968.56	2177.4	1896.2	123.88	1793.6		373.92	1577.76	158.08	1254	642.96	240.92		680.96	2146.24	382.28	507.68	280.44	377.72
	409.64	4007.48	323	870.96	212.04	1421.2		56.24	685.52	312.36	150.48	209	404.32		1105.8	3784.8	386.08	5442.36	226.48	3059		243.96	3447.36	380	585.2	191.52	1662.12		179.36	2704.84	451.44	527.44	173.28	387.6
	1256.28	3600.12	285	950.76	354.16	1136.96		300.2	768.36	355.68	361	167.2	912		215.08	1284.4	1864.28	3204.16	161.12	715.16		297.16	1868.08	423.32	1165.08	175.56	993.32		252.32	644.48	250.04	2288.36	380	4077.4
	1770.04	734.92	451.44	2124.2	1312.52	2284.56		392.92	478.04	172.52	129.2	271.32	152		394.44	2779.32	207.48	6967.68	228	2853.04		309.32	1089.08	94.24	2752.72	760.76	1241.84		241.68	527.44	1786	1579.28	823.84	209
	1553.44	1304.92	448.4	1374.84	526.68	2281.52		446.88	415.72	110.2	354.16	171.76	972.8		447.64	5730.4	237.12	3004.28	179.36	4764.44		1073.12	1618.04	395.96	793.44	91.2	2689.64		172.52	1082.24	331.36	972.8	678.68	1081.48
	918.08	614.08	586.72	471.2	594.32	5140.64		455.24	203.68	265.24	640.68	182.4	143.64		200.64	849.68	468.92	1612.72	145.16	858.04		320.72	2538.4	288.04	1247.92	424.84	505.4		720.48	649.04	391.4	229.52	275.88	326.8
	1196.24	3194.28	1155.2	840.56	738.72	1031.32		117.8	146.68	1090.6	272.08	171	296.4		354.92	411.16	415.72	497.04	359.48	1007.76		487.92	1043.48	1149.88	3755.16	578.36	1333.8		421.8	1789.04	188.48	1756.36	722	1280.6
	4836.64	1847.56	235.6	4621.56	3375.92	2378.8		342.76	456	357.2	91.2	447.64	250.04		354.16	1733.56	153.52	2457.84	399.76	3081.04		2576.4	1840.72	669.56	3793.16	656.64	1295.8		282.72	2454.8	430.92	1272.24	202.92	1219.04
	472.72	411.92	198.36	818.52	470.44	3323.48		144.4	193.8	269.8	338.2	70.68	369.36		388.36	3192	555.56	3131.2	497.8	310.84		190.76	1781.44	928.72	2827.2	252.32	1840.72		2212.36	927.96	354.16	835.24	110.2	475
	444.6	4767.48	607.24	660.44	785.84	2162.2		257.64	661.96	155.04	1991.2	241.68	138.32		718.2	1076.16	261.44	3558.32	187.72	2094.56		1009.28	1524.56	671.84	1149.88	111.72	513		317.68	393.68	1071.6	322.24	129.96	411.16
	463.6	2023.12	360.24	531.24	685.52	1033.6		294.88	78.28	208.24	332.88	140.6	825.36		889.96	3635.08	228	958.36	295.64	3239.12		313.88	838.28	318.44	1402.2	219.64	589		323	1403.72	342.76	779.76	237.88	308.56
	184.68	4322.88	72.96	4777.36	2330.92	3548.44		319.96	208.24	232.56	276.64	406.6	1020.68		133.76	1112.64	91.96	1484.28	582.16	2188.04		281.96	791.16	1085.28	1380.92	249.28	830.68		981.16	1687.2	174.8	254.6	282.72	196.08
	903.64	1220.56	1516.2	332.12	312.36	2533.08		434.72	440.04	454.48	459.8	128.44	655.12		785.84	1739.64	120.08	2283.04	539.6	1050.32		717.44	1452.36	278.92	3891.2	292.6	294.12		244.72	500.84	2184.24	971.28	220.4	300.96
	864.12	4850.32	160.36	1398.4	289.56	919.6		232.56	234.84	139.84	395.2	236.36	934.04		212.8	463.6	190	1491.88	647.52	354.92		449.16	1671.24	494	4293.24	543.4	1824		154.28	1253.24	164.16	639.16	290.32	202.16
	271.32	921.88	1171.16	1815.64	202.92	5890.76		426.36	716.68	240.16	249.28	201.4	180.88		375.44	2835.56	3381.24	1843.76	1529.88	917.32		144.4	2878.88	121.6	1209.16	120.84	2808.96		128.44	3598.6	154.28	405.08	167.96	4292.48
	269.04	2344.6	599.64	2355.24	210.52	2833.28		756.2	221.92	152.76	198.36	104.12	673.36		205.2	1871.12	153.52	5377.76	256.88	1280.6		402.04	2799.84	302.48	1754.08	262.2	426.36		307.8	337.44	303.24	785.84	213.56	373.92
	408.88	1378.64	590.52	1035.88	718.96	394.44		209	294.88	282.72	118.56	1249.44	292.6		272.08	1949.4	405.84	1693.28	1002.44	4733.28		3301.44	97.28	1090.6	1155.2	598.88	1030.56		210.52	4965.08	343.52	813.96	824.6	434.72
	408.88	1362.68	319.2	3011.88	652.08	4183.8		202.92	200.64	481.08	358.72	61.56	588.24		444.6	1271.48	245.48	2251.88	164.16	1702.4		263.72	2814.28	324.52	779.76	541.12	1007.76		145.16	3024.8	295.64	5579.16	2065.68	541.12
	1342.16	2010.96	1269.96	1649.2	420.28	1258.56		169.48	264.48	991.8	1475.92	150.48	237.12		195.32	1098.2	910.48	2026.92	302.48	2838.6		248.52	671.84	404.32	962.16	262.96	398.24		271.32	1640.08	447.64	1227.4	124.64	383.04
	506.92	2792.24	475.76	6937.28	761.52	2279.24		566.2	337.44	105.64	186.2	135.28	540.36		196.08	2545.24	163.4	1997.28	383.04	167.2		148.2	1800.44	439.28	435.48	372.4	269.04		661.2	1421.96	161.12	1801.96	129.96	2110.52
	810.16	3997.6	611.8	3083.32	996.36	104.88		288.04	259.92	276.64	661.2	312.36	150.48		200.64	1232.72	289.56	1447.8	307.04	2232.12		122.36	1428.04	386.84	8151.76	72.2	395.96		126.16	492.48	1212.2	288.04	890.72	196.84
	211.28	5643	2570.32	1368	613.32	4924.8		247	207.48	286.52	972.8	136.04	180.12		119.32	1418.92	1289.72	340.48	158.08	1496.44		1191.68	2615.16	1561.8	5801.84	48.64	604.2		893	471.96	162.64	182.4	343.52	304.76
	556.32	2544.48	637.64	1940.28	441.56	2139.4		296.4	351.12	241.68	240.16	506.16	218.88		1438.68	547.96	167.2	2761.84	120.84	1576.24		619.4	1958.52	141.36	1871.12	769.88	344.28		338.96	927.2	190.76	690.08	98.8	734.16
	812.44	2964	438.52	1181.04	938.6	1223.6		82.08	93.48	195.32	417.24	137.56	979.64		251.56	1435.64	338.96	1087.56	816.24	1016.12		294.12	1163.56	518.32	3425.32	219.64	168.72		308.56	677.16	471.2	2493.56	138.32	823.84
	1197.76	877.8	758.48	2989.08	792.68	417.24		216.6	326.04	209	532	135.28	218.88		614.84	8089.44	884.64	717.44	82.84	2237.44		744.04	1513.16	342	7154.64	444.6	821.56		534.28	442.32	197.6	1076.16	121.6	546.44
	412.68	969	620.92	1143.04	468.16	1393.08		209.76	1310.24	150.48	422.56	204.44	250.8		272.84	2487.48	139.84	4431.56	131.48	2556.64		319.96	2890.28	258.4	3638.12	4684.64	373.92		162.64	2167.52	306.28	1634	378.48	270.56
	51.68	1905.32	1501.76	656.64	116.28	826.88		209	934.04	101.84	456	273.6	819.28		787.36	1483.52	2416.04	633.08	332.88	1057.16		220.4	1750.28	818.52	1352.04	323	164.92		260.68	639.16	338.2	813.2	223.44	1276.8
	864.88	1692.52	379.24	3079.52	345.8	1829.32		95.76	381.52	224.96	506.16	516.04	348.08		92.72	1013.84	1018.4	3670.8	1033.6	2422.88		310.08	1953.2	158.08	1227.4	233.32	912.76		435.48	677.92	381.52	2412.24	125.4	1498.72
	1767.76	2929.8	855	433.96	434.72	3847.88		364.04	519.84	191.52	551.76	188.48	493.24		196.08	881.6	253.08	1191.68	335.16	3053.68		167.96	1216	216.6	2728.4	467.4	190.76		464.36	940.12	185.44	851.96	124.64	450.68
	1241.84	4658.8	455.24	4560	386.84	3286.24		162.64	902.12	1470.6	195.32	288.8	294.12		376.2	2708.64	241.68	907.44	541.12	1452.36		550.24	2337	657.4	1356.6	510.72	160.36		514.52	930.24	246.24	289.56	117.04	704.52
	126.92	1368	469.68	2570.32	711.36	6377.92		543.4	553.28	183.92	464.36	258.4	482.6		323.76	2126.48	162.64	739.48	231.8	1410.56		1072.36	3765.8	314.64	892.24	619.4	652.08		471.2	2474.56	392.92	145.16	120.84	1721.4
	395.96	1628.68	221.16	1759.4	782.04	983.44		138.32	3621.4	158.84	826.88	188.48	346.56		538.08	849.68	206.72	1809.56	312.36	2791.48		241.68	3025.56	222.68	756.96	273.6	1033.6		528.2	352.64	876.28	1263.12	416.48	229.52
	1390.04	3836.48	335.16	1304.92	1134.68	2042.12		264.48	180.88	879.32	323.76	506.16	316.16		121.6	623.96	525.16	1901.52	299.44	2235.16		170.24	1893.16	180.88	335.16	1416.64	1332.28		140.6	1773.84	266.76	201.4	611.8	72.96
	1055.64	1110.36	628.52	2057.32	678.68	3209.48		627	289.56	224.96	645.24	265.24	982.68		107.92	2400.84	648.28	3918.56	177.84	3894.24		101.08	2507.24	95	436.24	99.56	3703.48		520.6	655.12	169.48	930.24	934.04	88.92
	1276.8	1460.72	273.6	2486.72	741	2703.32		123.12	278.92	101.08	259.16	267.52	721.24		386.84	1547.36	242.44	3104.6	440.8	1528.36		722	690.84	421.04	1592.2	531.24	270.56		110.96	1617.28	176.32	670.32	66.12	352.64
	535.8	2110.52	1126.32	1643.88	995.6	1275.28		419.52	100.32	1160.52	1107.32	912.76	269.04		1178	1311.76	773.68	1102.76	580.64	3361.48		173.28	3927.68	190.76	1912.16	99.56	365.56		181.64	3388.84	1321.64	241.68	727.32	241.68
	172.52	542.64	1147.6	2919.92	1039.68	2720.8		75.24	248.52	370.88	129.96	433.2	3333.36		335.16	2162.96	134.52	3179.08	1032.08	354.92		484.12	2668.36	291.84	435.48	560.12	456		446.88	2594.64	92.72	829.16	228.76	268.28
	1065.52	1109.6	1082.24	2875.08	2348.4	3547.68		149.72	1166.6	256.12	190	357.96	1371.04		171.76	1432.6	209	3035.44	144.4	2198.68		370.88	3274.84	114	1547.36	197.6	326.8		140.6	389.88	870.96	727.32	297.16	259.92
	691.6	4512.88	547.2	785.08	586.72	1320.12		362.52	174.8	98.04	243.96	300.2	566.96		554.04	837.52	719.72	4254.48	748.6	5321.52		558.6	1776.88	294.88	1586.88	454.48	270.56		289.56	2545.24	428.64	368.6	206.72	676.4
	107.16	929.48	517.56	1376.36	703.76	4629.16		231.04	216.6	143.64	338.96	334.4	440.8		369.36	1395.36	230.28	1098.96	167.96	4357.08		283.48	2099.88	234.08	589.76	352.64	1132.4		686.28	1858.96	780.52	991.8	912	431.68
	1299.6	2704.08	193.8	997.88	1482	4604.08		164.16	338.96	279.68	487.92	127.68	1623.36		266	3600.88	126.16	6814.16	996.36	581.4		421.04	3008.08	878.56	625.48	120.08	982.68		291.84	1184.84	76.76	950.76	245.48	266.76
	731.88	2102.92	339.72	2897.12	227.24	3559.84		490.96	338.2	104.88	772.16	300.96	753.92		668.04	1994.24	281.96	2815.8	391.4	3008.08		212.04	1203.08	2315.72	343.52	325.28	703.76		1422.72	1363.44	313.88	1010.04	409.64	2267.08
	959.88	3060.52	592.04	1126.32	427.12	3831.92		217.36	282.72	1540.52	209.76	299.44	492.48		167.2	1619.56	199.12	1748	145.92	1070.08		202.16	3339.44	581.4	2659.24	136.04	1703.16		231.04	2147	82.08	1538.24	63.84	1260.84
	344.28	2392.48	587.48	557.84	728.84	328.32		443.84	251.56	332.12	275.12	240.92	223.44		219.64	2504.96	355.68	3398.72	205.96	3252.04		151.24	1596	130.72	524.4	152.76	183.16		93.48	8691.36	2123.44	1523.04	166.44	462.84
	264.48	1957	188.48	901.36	107.16	264.48		233.32	472.72	155.04	212.8	106.4	314.64		365.56	3473.96	231.8	4222.56	341.24	8088.68		323	1519.24	212.04	2393.24	376.96	776.72		319.96	2115.84	352.64	362.52	474.24	1824.76
	212.04	1901.52	528.96	1648.44	367.08	754.68		299.44	171.76	316.92	137.56	369.36	1114.92		161.12	750.88	513	1981.32	5310.88	4123.76		129.96	1260.84	365.56	1268.44	601.92	161.88		287.28	2344.6	122.36	1468.32	86.64	390.64
	138.32	5372.44	903.64	3549.96	242.44	1386.24		269.04	272.84	60.8	202.92	323	169.48		92.72	5968.28	239.4	1605.12	414.2	2466.96		250.04	2086.96	101.84	1358.88	451.44	1339.12		120.08	879.32	104.88	1045	39.52	1287.44
	555.56	2966.28	770.64	2740.56	1519.24	1056.4		573.04	199.88	160.36	620.16	173.28	169.48		1124.04	2449.48	348.08	2433.52	503.88	1617.28		630.04	1598.28	212.8	1743.44	510.72	228		807.12	4009	576.84	253.08	232.56	454.48
	269.8	1456.92	1373.32	686.28	545.68	3996.84		167.96	791.16	487.16	968.24	256.12	142.12		350.36	1887.08	168.72	1692.52	2907	1609.68		480.32	2747.4	211.28	1213.72	253.08	1009.28		466.64	1770.8	463.6	1051.08	146.68	3982.4
	741	1073.12	1241.84	981.16	654.36	1342.92		323	1411.32	365.56	689.32	160.36	620.16		132.24	1989.68	642.2	2075.56	517.56	2113.56		812.44	1700.88	352.64	3152.48	277.4	150.48		379.24	3716.4	334.4	930.24	424.84	486.4
	278.92	3062.8	445.36	903.64	709.84	1803.48		59.28	305.52	281.96	1315.56	174.8	204.44		484.12	642.2	323.76	2631.88	810.92	544.92		487.16	1091.36	7691.2	1098.96	227.24	931		182.4	1276.8	880.08	589	368.6	347.32
	290.32	2249.6	516.8	1996.52	290.32	2620.48		195.32	1181.8	231.04	1413.6	500.84	260.68		466.64	2086.2	1209.16	3857.76	82.08	566.96		440.8	2458.6	141.36	2475.32	150.48	417.24		200.64	1478.96	580.64	1083.76	141.36	83.6
	858.04	986.48	661.2	1888.6	1830.08	842.08		204.44	170.24	200.64	2700.28	279.68	304.76		374.68	712.88	266.76	1703.92	101.84	1477.44		4452.08	4393.56	201.4	632.32	53.96	525.92		234.08	3365.28	2488.24	826.12	294.88	1097.44
	1463	1279.84	1605.12	2327.12	329.08	1167.36		541.12	486.4	100.32	1739.64	202.92	1035.88		506.16	989.52	367.84	1818.68	325.28	1282.88		103.36	1481.24	2035.28	1528.36	795.72	927.2		500.08	1301.12	392.92	1007	244.72	513.76
	243.2	1732.04	507.68	1048.04	942.4	993.32		817.76	183.16	737.96	333.64	144.4	272.84		399.76	1342.16	291.84	1095.16	378.48	834.48		251.56	446.12	216.6	825.36	165.68	1547.36		171.76	3609.24	67.64	2292.16	437	402.8
	359.48	8683	966.72	1714.56	446.88	2033.76		171	885.4	309.32	924.16	1443.24	244.72		829.16	1640.84	435.48	1656.04	972.04	1802.72		480.32	1978.28	342	1007.76	173.28	416.48		4877.68	1469.84	91.96	427.12	133.76	2688.12
	456.76	2763.36	1418.16	780.52	139.08	2867.48		319.2	345.8	67.64	204.44	591.28	3714.12		48.64	1213.72	117.04	1207.64	1456.16	2403.12		202.92	687.8	333.64	547.2	287.28	680.96		557.84	4889.08	685.52	568.48	204.44	518.32
	479.56	348.08	2017.04	4713.52	422.56	577.6		281.96	373.16	170.24	688.56	124.64	353.4		816.24	2163.72	160.36	1402.2	262.2	2013.24		737.96	1358.12	880.84	1460.72	574.56	4206.6		183.16	1772.32	686.28	544.16	104.88	221.92
	101.08	1875.68	997.12	1829.32	730.36	2875.08		1852.12	207.48	464.36	1124.8	167.96	120.84		1557.24	1443.24	353.4	627	2112.04	1049.56		550.24	2482.92	905.16	2905.48	225.72	1114.16		422.56	1677.32	114	1392.32	487.92	253.84
	389.12	1910.64	533.52	9382.96	1190.92	1084.52		1002.44	950.76	664.24	252.32	1035.88	483.36		200.64	4232.44	3342.48	1979.8	579.88	775.96		504.64	1159.76	328.32	340.48	1023.72	667.28		523.64	720.48	133.76	627	193.8	1292
	1002.44	1520	456.76	2534.6	195.32	4826.76		334.4	183.16	383.8	1532.16	234.84	1717.6		433.2	300.2	269.04	503.88	554.8	2624.28		1044.24	544.92	138.32	421.8	186.2	1890.12		412.68	468.16	3467.12	1109.6	711.36	359.48
	415.72	3985.44	962.92	1889.36	640.68	325.28		83.6	250.04	132.24	198.36	108.68	215.84		264.48	3271.04	841.32	994.84	478.8	813.96		259.16	1852.88	163.4	2118.88	119.32	240.92		237.12	688.56	249.28	480.32	123.88	1519.24
	360.24	1422.72	494.76	1422.72	172.52	4159.48		221.92	320.72	117.8	534.28	395.2	1175.72		672.6	1807.28	4001.4	3478.52	112.48	4273.48		260.68	4883.76	373.16	1393.84	255.36	386.08		1160.52	767.6	270.56	274.36	156.56	385.32
	706.04	3263.44	500.08	1762.44	1030.56	6181.08		886.92	424.08	371.64	476.52	402.8	260.68		421.04	5136.08	4541.76	772.16	411.16	2539.16		599.64	1402.96	2145.48	5177.12	1142.28	1832.36		88.92	758.48	880.08	1365.72	503.88	1336.08
	286.52	1662.12	570	1060.96	249.28	2543.72		158.08	458.28	128.44	395.2	754.68	605.72		434.72	1064.76	155.04	2845.44	259.92	772.16		373.16	1179.52	355.68	2084.68	171.76	205.2		215.08	578.36	107.92	263.72	1047.28	520.6
	383.8	1543.56	357.96	2387.16	551	645.24		251.56	114	150.48	348.08	273.6	398.24		190	1089.84	456.76	818.52	292.6	620.16		296.4	1836.16	1384.72	1062.48	272.84	392.92		619.4	4047.76	255.36	2086.96	160.36	366.32
	1089.84	1436.4	733.4	846.64	1714.56	2663.04		273.6	394.44	199.88	617.88	272.84	665		1284.4	3301.44	3254.32	2232.12	152.76	2971.6		381.52	2007.92	136.04	669.56	247	2497.36		297.92	595.08	211.28	924.16	391.4	1605.88
	193.04	2111.28	1421.2	2812.76	2273.16	1401.44		153.52	143.64	306.28	532	1722.16	229.52		562.4	1704.68	808.64	2745.12	630.04	1000.16		79.8	342.76	1694.8	807.12	832.2	198.36		325.28	3741.48	707.56	444.6	448.4	1229.68
	589	2419.84	1164.32	533.52	762.28	3549.2		217.36	159.6	269.04	192.28	106.4	261.44		365.56	1846.04	141.36	826.88	3854.72	1815.64		479.56	3900.32	1533.68	2520.92	370.88	2490.52		1542.8	2042.12	210.52	131.48	331.36	1670.48
	1023.72	3737.68	216.6	1735.08	479.56	2332.44		1232.72	178.6	601.92	236.36	57	397.48		398.24	1467.56	725.8	1334.56	157.32	1211.44		1082.24	652.84	154.28	1079.96	129.96	391.4		422.56	1029.8	148.2	1301.12	235.6	334.4
	516.04	433.2	316.92	3739.2	319.96	1739.64		250.8	254.6	918.84	508.44	152.76	185.44		403.56	2402.36	167.2	2478.36	85.88	1717.6		219.64	802.56	1347.48	1359.64	77.52	6113.44		235.6	1227.4	107.16	3069.64	414.96	202.92
	427.12	2458.6	342	716.68	1570.16	3140.32		137.56	373.16	276.64	72.2	83.6	177.84		233.32	1795.12	112.48	1197	1024.48	1386.24		146.68	2067.96	247.76	2649.36	406.6	2217.68		351.12	928.72	237.88	139.84	162.64	304.76
	1274.52	769.88	1623.36	2118.12	742.52	1916.72		446.88	801.04	142.12	441.56	134.52	960.64		705.28	1168.88	130.72	2610.6	403.56	1004.72		153.52	822.32	687.8	138.32	563.16	311.6		437.76	2413.76	185.44	159.6	193.04	186.2
	397.48	2688.88	685.52	229.52	156.56	5338.24		571.52	323.76	161.88	173.28	401.28	245.48		520.6	886.92	313.88	1811.08	782.8	1180.28		69.16	1513.92	506.92	535.8	478.04	1217.52		952.28	745.56	195.32	791.92	266	303.24
	350.36	729.6	554.8	4398.12	1117.2	483.36		1487.32	329.08	215.08	414.2	383.04	560.12		908.96	2964	118.56	1146.84	82.08	2616.68		381.52	1305.68	455.24	902.12	463.6	1066.28		459.8	415.72	164.92	275.12	96.52	402.8
	1022.96	2981.48	342.76	912	227.24	1353.56		73.72	3210.24	107.16	742.52	264.48	111.72		248.52	3846.36	110.2	152	193.8	1352.04		254.6	1181.04	1185.6	608	546.44	250.8		395.96	1297.32	198.36	389.12	69.92	404.32
	651.32	509.2	323.76	1877.2	802.56	1805		178.6	471.2	920.36	240.92	164.16	2124.96		1388.52	8711.12	206.72	1777.64	750.12	2444.92		381.52	605.72	53.2	893	543.4	143.64		247	471.2	212.04	389.12	104.12	874
	544.16	1007.76	335.92	1574.72	2270.88	2461.64		367.08	250.8	222.68	315.4	184.68	282.72		186.2	3203.4	1112.64	642.96	199.88	3663.2		129.2	2813.52	218.88	577.6	96.52	4554.68		522.88	3339.44	275.12	1029.04	134.52	2330.92
	1010.04	6841.52	710.6	1727.48	577.6	4316.04		165.68	598.12	184.68	320.72	250.8	188.48		1665.16	1437.16	233.32	3866.88	431.68	1393.84		259.16	1203.08	115.52	348.08	224.2	299.44		512.24	1250.2	316.92	543.4	308.56	305.52
	551.76	1488.84	545.68	2067.96	232.56	3382.76		508.44	2064.92	239.4	437.76	177.08	183.16		284.24	5034.24	219.64	1741.16	379.24	3030.88		572.28	1663.64	402.8	1450.08	207.48	883.12		180.88	4427	435.48	354.16	116.28	3135
	969.76	1174.96	769.12	3362.24	363.28	1949.4		217.36	310.84	218.88	1111.12	114	420.28		481.84	3466.36	358.72	2016.28	391.4	456.76		274.36	402.04	174.8	570.76	78.28	240.92		104.88	1459.2	507.68	238.64	212.04	1626.4
	709.84	3945.16	430.16	2159.92	373.92	3642.68		52.44	315.4	1302.64	828.4	300.96	252.32		237.12	1501	1105.04	1495.68	140.6	1096.68		569.24	2346.88	298.68	394.44	686.28	911.24		826.88	2018.56	112.48	1009.28	173.28	1871.88
	254.6	5811.72	144.4	1304.16	135.28	577.6		133	332.88	198.36	363.28	67.64	496.28		286.52	3978.6	72.96	917.32	167.96	1425.76		257.64	2827.2	268.28	1387.76	406.6	1446.28		338.96	337.44	129.2	539.6	360.24	975.84
	275.88	1053.36	5031.2	2454.8	1019.16	1474.4		234.84	514.52	174.04	194.56	132.24	1208.4		242.44	774.44	614.08	155.04	323.76	2267.08		338.2	5041.08	254.6	298.68	269.04	221.92		373.92	449.16	175.56	279.68	186.96	538.08
	326.04	1466.8	140.6	1323.16	742.52	1683.4		592.8	463.6	513	82.84	245.48	1320.12		386.84	1628.68	380.76	644.48	201.4	3063.56		641.44	2695.72	201.4	1747.24	247	1256.28		465.88	2650.88	217.36	1958.52	348.08	1284.4
	224.2	1625.64	475	2305.08	912	6506.36		478.04	586.72	149.72	164.16	978.88	169.48		1098.2	1345.96	342.76	1532.92	651.32	2203.24		1149.88	1466.04	316.92	1523.04	250.04	2038.32		782.8	9360.92	829.92	741	328.32	262.2
	2476.84	2246.56	584.44	1652.24	3424.56	1850.6		855	1000.92	345.04	242.44	126.92	748.6		741.76	1729	344.28	3378.96	266	5934.84		202.16	2403.12	432.44	1216.76	111.72	994.84		391.4	883.88	1592.96	253.08	201.4	378.48
	224.2	2492.04	764.56	470.44	590.52	1810.32		118.56	171	418	712.88	118.56	404.32		642.96	2335.48	681.72	6565.64	507.68	2413		1099.72	1370.28	671.08	9600.32	611.04	1009.28		2260.24	481.08	211.28	427.12	508.44	2919.16
	267.52	2264.8	525.16	996.36	410.4	2401.6		127.68	547.96	145.92	288.04	439.28	812.44		355.68	1895.44	471.2	1512.4	7016.32	2432		389.88	1599.04	283.48	1018.4	199.88	1250.2		437.76	2888.76	433.2	332.88	886.16	491.72
	1800.44	4140.48	1439.44	4628.4	389.12	682.48		308.56	250.04	174.04	241.68	219.64	140.6		409.64	1041.96	174.8	498.56	324.52	2061.88		150.48	1461.48	361	657.4	381.52	2796.8		125.4	2713.2	1155.2	962.92	368.6	171.76
	307.8	2496.6	298.68	2093.8	595.08	570.76		92.72	319.2	330.6	451.44	154.28	1559.52		287.28	1390.8	1416.64	6514.72	197.6	400.52		300.2	535.04	280.44	795.72	150.48	761.52		405.08	1140.76	903.64	272.08	582.16	547.96
	1023.72	1292.76	396.72	1983.6	1307.96	2408.44		395.2	688.56	724.28	368.6	79.04	252.32		822.32	2114.32	153.52	1148.36	240.92	1345.96		256.88	2084.68	470.44	634.6	219.64	164.16		475	2984.52	209	1499.48	234.84	2839.36
	440.8	1988.16	359.48	1879.48	684	615.6		267.52	657.4	401.28	281.96	72.2	557.84		826.12	4309.96	160.36	2723.08	2679	352.64		334.4	2255.68	163.4	1976	243.2	1444		600.4	3005.04	321.48	277.4	301.72	330.6
	1496.44	1789.04	1527.6	652.84	1174.96	2276.2		399.76	410.4	247	201.4	85.88	687.04		709.08	1216	224.2	5702.28	171	1166.6		174.04	1274.52	291.84	874	408.88	3095.48		237.12	471.96	335.16	3029.36	364.8	684.76
	392.92	1746.48	637.64	1368.76	681.72	1247.92		418.76	1469.84	141.36	339.72	294.88	576.84		196.84	6200.08	394.44	2587.04	473.48	2124.96		230.28	1166.6	131.48	1725.96	109.44	3878.28		290.32	4451.32	560.88	873.24	147.44	294.88
	1651.48	1545.84	309.32	3071.92	224.96	1946.36		199.12	715.16	276.64	582.92	1423.48	1050.32		549.48	2403.88	280.44	1633.24	357.2	905.92		249.28	1091.36	671.84	347.32	582.92	386.84		119.32	601.16	1070.84	1003.96	506.16	99.56
	862.6	3446.6	535.8	6029.08	443.08	982.68		141.36	221.92	114	272.84	177.08	389.88		341.24	792.68	215.84	3556.04	402.8	3757.44		425.6	896.8	1044.24	548.72	416.48	302.48		889.96	1578.52	354.92	1070.08	116.28	660.44
	483.36	1002.44	860.32	3136.52	521.36	770.64		341.24	224.96	1776.12	532	75.24	228		3723.24	688.56	329.08	1114.16	463.6	3645.72		142.88	2339.28	234.08	1985.88	1254	230.28		191.52	769.12	186.2	1003.2	133	195.32
	544.16	1501.76	618.64	3774.92	1327.72	1176.48		285	190.76	324.52	152.76	86.64	155.04		133	4230.16	352.64	1081.48	76.76	1098.2		344.28	2625.8	274.36	2207.8	432.44	1499.48		125.4	7353.76	650.56	1273	538.84	1937.24
	310.08	1341.4	1604.36	1235	1440.2	2346.12		149.72	936.32	114	1484.28	297.16	219.64		336.68	1928.12	248.52	989.52	677.16	8100.08		769.88	19563.9	101.84	827.64	911.24	205.96		488.68	466.64	416.48	876.28	436.24	745.56
	172.52	1980.56	525.92	3741.48	422.56	858.8		60.8	148.2	183.92	276.64	152	279.68		249.28	1217.52	199.88	4026.48	272.08	646.76		494.76	967.48	585.96	1314.8	171.76	2497.36		326.8	1114.92	427.88	674.88	850.44	893
	523.64	699.96	425.6	2321.8	109.44	1630.96		180.88	472.72	319.2	694.64	120.84	242.44		836	540.36	143.64	4088.8	416.48	377.72		148.96	1196.24	161.12	272.08	551	2359.04		644.48	517.56	146.68	791.92	126.16	1292.76
	434.72	650.56	357.2	2007.16	1079.2	3062.04		91.96	1848.32	110.96	1187.12	152.76	555.56		237.88	3174.52	588.24	1319.36	589.76	3040		635.36	443.84	165.68	756.96	129.2	1576.24		395.96	3616.84	591.28	468.92	288.04	309.32
	2170.56	1054.12	143.64	1276.8	554.8	522.88		303.24	342	148.96	197.6	113.24	192.28		329.84	2127.24	338.96	1427.28	2253.4	1086.04		188.48	3793.16	572.28	5097.32	115.52	482.6		231.8	2177.4	348.84	72.2	165.68	215.08
[truncated: 3,957 more rows]

## Sheet: Fig 3c
Deteils for calculating the fold attenuation is discribed in Mothed section.
		BFP-vector				β-actin WT				β-actin_E334R
[truncated: 5 more rows]
