# Supplementary material for: Higher-order phosphatase–substrate contacts terminate the integrated stress response
Source: Nat Struct Mol Biol. 2021 Oct 8;28(10):835–46. doi: 10.1038/s41594-021-00666-7 (PMC8500838; doi:10.1038/s41594-021-00666-7)
Supplement: Source Data Fig. 5 — Statistical source data. [file 41594_2021_666_MOESM8_ESM.xlsx]

## Sheet: Fig 5c
Display of the best fit of 3 independent experiments in panel ‘5a’ and ‘5b’ ± 95% confidence intervals of the kcat/KM of the indicated PPP1R15A/PP1A pairs in reactions lacking (apo) and containing (holo) G-actin. Refer to Methods section for the the kcat/KM calculation.
	apo			holo
	best fit (kcat/KM)	95% confidence intervals		best fit (kcat/KM)	95% confidence intervals
WT	4.846	5.738	3.954	323.239	439.584	235
W582A	6.63	8.328	4.878	16.499	20.742	14.49
R191A	6.614	9.458	3.77	7.927	10.338	4.108
R594A	6.904	8.494	5.314	81.427	95.166	66.354

## Sheet: Fig 5e
R15 vector:	mCherry	mCherry	WT	WT	W575A	W575A	R584A	R584A	R587A	R587A
Treatment:	Untreated	Tg	Untreated	Tg	Untreated	Tg	Untreated	Tg	Untreated	Tg
Number of values	3232	4453	3602	3515	4157	5529	4354	5710	4290	3424
Minimum	27.36	41.04	19.76	44.84	21.28	46.36	41.04	52.44	32.68	16.72
25% Percentile	326.8	1077	155.8	222.7	236.4	1081	221.9	987.2	183.9	279.7
Median	531.2	1708	237.1	345.8	386.8	1687	345	1484	278.2	436.2
75% Percentile	850.4	2527	378.7	647.5	661.6	2536	552.5	2156	417.2	768.4
Maximum	8056	12432	3840	6164	10889	23019	7206	15202	4546	6179
Mean	682.7	1989	319.8	533	555.1	1998	468.1	1715	363	625
Std. Deviation	584.6	1329	284	550.1	597.8	1378	456.4	1117	325.9	569.9
Std. Error	10.28	19.91	4.732	9.278	9.271	18.54	6.917	14.78	4.976	9.74
data points	418.76	1155.96	222.68	901.36	294.88	4469.56	102.6	2263.28	244.72	358.72
	1634	2713.96	1548.88	264.48	142.12	693.12	699.96	603.44	153.52	139.08
	289.56	466.64	373.16	200.64	585.96	1072.36	75.24	398.24	363.28	548.72
	807.88	1114.16	481.84	169.48	1005.48	1387	136.8	1073.88	513.76	329.84
	453.72	627.76	238.64	481.08	5934.08	1941.04	625.48	397.48	90.44	392.16
	551	3856.24	84.36	801.8	267.52	5399.8	75.24	5494.8	239.4	110.2
	79.04	4012.04	1672	81.32	378.48	3948.2	647.52	1200.8	293.36	1953.2
	665	2401.6	278.92	1067.8	712.12	2826.44	489.44	2627.32	704.52	500.84
	569.24	1437.92	984.96	275.88	484.88	2460.12	546.44	1414.36	78.28	727.32
	321.48	3831.92	189.24	473.48	387.6	1850.6	816.24	1915.2	755.44	193.04
	334.4	4629.16	475	349.6	153.52	310.08	432.44	2859.12	218.12	718.96
	1591.44	2779.32	220.4	99.56	557.08	5448.44	366.32	3236.08	188.48	459.8
	253.08	3598.6	129.96	1017.64	215.84	3309.04	561.64	1744.96	230.28	416.48
	684	1228.16	198.36	896.8	275.12	2194.88	294.12	2174.36	198.36	654.36
	219.64	8489.2	443.08	3430.64	139.08	585.2	789.64	899.84	187.72	665
	470.44	3909.44	209.76	1342.16	306.28	1027.52	350.36	917.32	129.96	690.08
	900.6	566.96	203.68	647.52	310.08	593.56	343.52	1515.44	263.72	544.16
	696.16	1881	251.56	538.08	983.44	3810.64	224.2	1862	219.64	592.04
	2125.72	4054.6	727.32	394.44	291.08	1471.36	966.72	1428.04	475	854.24
	1776.12	2948.8	2034.52	1382.44	393.68	3182.12	573.8	2010.2	234.08	658.92
	1115.68	1396.12	180.12	277.4	131.48	1778.4	268.28	791.92	344.28	335.16
	494	1553.44	127.68	441.56	525.92	2337	223.44	2200.96	297.16	760
	528.2	1128.6	300.96	1206.12	148.96	4037.12	278.16	421.8	259.92	307.04
	270.56	300.2	698.44	647.52	1286.68	1332.28	714.4	694.64	318.44	266
	858.8	2239.72	573.04	273.6	308.56	566.2	313.88	509.96	1002.44	1060.96
	1606.64	2037.56	329.84	827.64	467.4	2288.36	458.28	488.68	143.64	389.88
	1616.52	654.36	148.2	2321.8	202.16	3941.36	402.04	2195.64	278.16	487.92
	337.44	2108.24	168.72	608	281.96	1151.4	134.52	2441.12	108.68	639.16
	1231.96	1871.12	225.72	101.84	198.36	1801.2	237.12	2666.08	68.4	554.8
	243.96	298.68	403.56	401.28	442.32	1701.64	311.6	1804.24	281.96	515.28
	576.84	5210.56	197.6	445.36	554.8	4838.16	156.56	1449.32	124.64	364.8
	649.04	2296.72	375.44	394.44	502.36	742.52	235.6	1291.24	244.72	390.64
	1105.04	1301.12	471.96	286.52	349.6	1636.28	98.04	347.32	199.12	171
	2197.16	725.04	212.04	1085.28	1111.12	2434.28	135.28	962.92	72.96	284.24
	256.88	4664.88	175.56	209	202.16	1483.52	447.64	2061.88	636.12	1191.68
	838.28	3616.08	706.8	186.96	222.68	2029.2	140.6	1798.92	310.84	1080.72
	506.16	5972.84	264.48	180.88	883.88	1972.96	306.28	1118.72	234.84	500.08
	318.44	989.52	131.48	168.72	497.04	3028.6	256.88	1895.44	210.52	433.2
	535.8	1706.2	130.72	557.08	616.36	2174.36	329.08	3850.16	439.28	1000.16
	839.8	3537.8	326.8	975.84	299.44	1114.16	264.48	3633.56	303.24	281.2
	370.88	2877.36	200.64	102.6	627	1269.96	122.36	1434.88	319.96	771.4
	213.56	1958.52	336.68	839.8	313.88	3008.08	385.32	3072.68	296.4	436.24
	1450.08	757.72	684.76	96.52	83.6	2859.12	291.08	1881.76	171.76	667.28
	175.56	1966.88	528.96	161.88	420.28	1811.84	484.88	3550.72	303.24	728.08
	85.12	519.84	174.8	182.4	341.24	2938.16	450.68	818.52	334.4	763.8
	546.44	2843.92	199.12	270.56	240.92	1209.92	197.6	2054.28	1047.28	405.08
	813.2	1694.04	79.8	2292.16	408.12	2825.68	1163.56	217.36	330.6	411.92
	468.16	3913.24	199.12	160.36	250.04	4550.88	205.96	893.76	272.08	217.36
	664.24	829.16	682.48	710.6	542.64	2060.36	703.76	1768.52	494	737.96
	850.44	2823.4	490.2	593.56	301.72	795.72	404.32	2017.8	226.48	195.32
	980.4	1350.52	210.52	956.84	427.88	133	177.08	818.52	320.72	388.36
	129.2	696.92	450.68	235.6	477.28	1098.2	1618.04	1693.28	154.28	556.32
	302.48	2885.72	319.2	407.36	915.04	1682.64	307.8	2690.4	319.2	773.68
	844.36	2878.88	509.2	152	275.88	2202.48	2280	1951.68	690.08	801.8
	607.24	6491.92	104.88	456	178.6	3858.52	350.36	1796.64	395.2	1919
	1238.04	1483.52	222.68	1118.72	1049.56	3162.36	547.2	1640.84	206.72	639.16
	1355.84	1427.28	585.2	593.56	578.36	680.2	376.2	1504.8	213.56	761.52
	263.72	3271.8	196.08	386.08	265.24	1279.84	211.28	1452.36	220.4	626.24
	644.48	2157.64	166.44	92.72	184.68	6776.92	451.44	3984.68	273.6	430.16
	288.04	1059.44	161.12	389.88	212.8	815.48	520.6	1320.12	93.48	254.6
	2290.64	2371.2	560.88	287.28	715.16	1526.08	230.28	3541.6	508.44	375.44
	480.32	1621.08	450.68	278.92	656.64	905.16	777.48	1175.72	348.08	221.16
	607.24	1631.72	198.36	180.12	511.48	1819.44	300.96	1811.08	221.92	621.68
	801.8	2867.48	115.52	295.64	638.4	412.68	1748.76	2280.76	249.28	717.44
	374.68	1354.32	303.24	276.64	459.04	3377.44	1347.48	1694.8	143.64	316.16
	335.92	5006.88	465.88	259.16	782.04	1290.48	357.2	1998.8	470.44	186.96
	1225.12	1304.92	837.52	321.48	203.68	2463.16	183.92	1245.64	420.28	409.64
	212.04	1824	262.2	2374.24	294.12	1762.44	138.32	1213.72	268.28	652.08
	369.36	496.28	212.8	481.08	258.4	2739.8	100.32	376.96	313.88	224.2
	737.2	1376.36	194.56	380	249.28	1410.56	329.08	1703.92	149.72	2067.96
	1008.52	1562.56	340.48	389.88	176.32	2894.84	1301.88	413.44	434.72	572.28
	509.96	2870.52	131.48	169.48	395.2	971.28	770.64	1031.32	288.04	538.84
	338.2	2308.12	1400.68	69.16	234.08	1431.08	227.24	4351.76	168.72	1078.44
	815.48	2217.68	343.52	2143.96	260.68	1558.76	117.04	1844.52	348.08	670.32
	4660.32	2663.04	227.24	415.72	433.2	383.04	476.52	3518.8	329.08	255.36
	101.84	3207.96	235.6	436.24	415.72	2404.64	326.04	1821.72	895.28	199.12
	366.32	811.68	180.12	302.48	516.8	189.24	1956.24	1233.48	262.2	611.8
	636.88	747.84	1138.48	215.84	427.88	1700.88	395.96	1237.28	145.92	288.8
	494	2064.92	269.04	437.76	554.04	267.52	519.08	822.32	260.68	527.44
	199.88	253.08	215.84	223.44	133.76	1630.2	78.28	1225.12	218.88	292.6
	338.96	2795.28	516.04	443.84	444.6	1499.48	706.04	4706.68	671.08	443.08
	240.16	1774.6	133.76	603.44	339.72	881.6	63.08	620.92	129.96	232.56
	335.16	1583.84	110.96	845.88	176.32	3876	312.36	1038.92	247	1557.24
	664.24	2453.28	144.4	658.92	571.52	611.04	646	1605.88	126.16	989.52
	961.4	2461.64	160.36	127.68	547.2	815.48	1352.8	2400.08	459.04	1050.32
	500.84	1216	51.68	237.12	133	1767.76	454.48	1269.96	209	121.6
	733.4	1535.2	1716.08	299.44	637.64	2850	271.32	1412.84	92.72	346.56
	509.96	2575.64	103.36	525.92	802.56	3589.48	295.64	2647.84	779	402.8
	179.36	3214.04	275.12	2384.88	728.84	1969.16	501.6	495.52	192.28	386.08
	630.8	2492.04	294.12	212.04	424.08	453.72	174.8	917.32	130.72	385.32
	458.28	1471.36	495.52	617.12	123.12	966.72	171.76	1970.68	119.32	363.28
	197.6	2587.8	253.08	872.48	597.36	2627.32	107.92	1043.48	657.4	240.16
	218.88	2115.84	265.24	1675.8	420.28	2958.68	650.56	2738.28	174.04	715.92
	433.96	958.36	320.72	188.48	214.32	1346.72	237.12	2152.32	255.36	1301.12
	522.88	1327.72	210.52	228.76	4291.72	1738.88	113.24	1230.44	104.12	327.56
	425.6	2285.32	96.52	689.32	138.32	724.28	927.96	2724.6	324.52	790.4
	227.24	2025.4	213.56	1341.4	222.68	798	224.96	2032.24	416.48	1094.4
	1097.44	528.96	154.28	606.48	966.72	1713.8	136.04	1558	624.72	427.12
	209.76	316.92	199.12	583.68	948.48	498.56	250.8	640.68	250.8	243.96
	266	4408	63.84	1788.28	259.92	1200.04	257.64	3182.88	504.64	1358.12
	494	4704.4	172.52	152	523.64	2586.28	126.92	812.44	413.44	654.36
	511.48	1647.68	1108.84	242.44	215.84	3211.76	909.72	1931.16	172.52	332.12
	664.24	903.64	221.16	317.68	139.08	1045.76	317.68	807.88	206.72	475.76
	526.68	3993.04	183.16	1187.12	248.52	861.84	149.72	901.36	653.6	627.76
	566.2	361.76	177.08	877.8	164.16	1672	421.04	1580.8	280.44	169.48
	257.64	2561.2	136.8	307.8	595.84	1454.64	385.32	1304.92	268.28	1140
	607.24	3516.52	198.36	213.56	955.32	3298.4	215.08	1924.32	202.16	576.08
	339.72	7140.96	557.08	282.72	347.32	2953.36	98.8	1395.36	468.92	222.68
	1033.6	1147.6	1199.28	155.04	318.44	1437.92	501.6	972.04	68.4	116.28
	687.04	1146.08	92.72	999.4	623.2	864.88	540.36	784.32	402.04	202.16
	697.68	4573.68	219.64	412.68	149.72	2624.28	560.88	1112.64	493.24	1019.16
	357.96	1454.64	557.84	268.28	205.96	848.16	334.4	877.04	1089.08	304.76
	630.04	1970.68	447.64	158.08	294.12	1038.16	203.68	1045	297.16	414.96
	522.12	3990.76	537.32	463.6	201.4	2860.64	893.76	2684.32	192.28	1509.36
	1488.08	1393.08	124.64	145.16	836.76	1919	345.8	737.96	328.32	299.44
	369.36	2873.56	497.04	95.76	386.08	2442.64	933.28	962.16	106.4	307.04
	1644.64	2460.12	123.88	297.16	608	2656.96	388.36	2428.2	1078.44	277.4
	213.56	2285.32	231.8	204.44	165.68	2810.48	419.52	731.12	593.56	402.04
	1348.24	2514.08	890.72	405.84	183.92	2063.4	144.4	1163.56	536.56	636.12
	270.56	499.32	488.68	429.4	471.2	2100.64	238.64	2090.76	426.36	647.52
	643.72	713.64	488.68	209.76	366.32	843.6	349.6	3116.76	417.24	135.28
	1463	908.96	312.36	757.72	292.6	4256.76	206.72	3554.52	523.64	130.72
	568.48	886.16	267.52	167.96	138.32	2019.32	563.16	1477.44	221.92	587.48
	730.36	1266.92	183.92	405.08	150.48	743.28	114.76	3198.08	373.16	219.64
	169.48	959.88	567.72	218.12	195.32	3035.44	209.76	2208.56	196.84	303.24
	341.24	1604.36	199.12	287.28	358.72	951.52	291.08	877.8	621.68	402.8
	364.04	1805.76	130.72	371.64	283.48	2960.2	603.44	2264.8	305.52	649.04
	462.08	2083.16	256.12	207.48	749.36	2982.24	290.32	1215.24	155.8	210.52
	199.88	1647.68	350.36	399	306.28	4308.44	167.2	2917.64	2230.6	1910.64
	423.32	921.12	223.44	310.84	441.56	1767	228	825.36	777.48	497.04
	237.88	2171.32	275.12	354.92	695.4	3017.96	487.16	3150.96	180.88	287.28
	302.48	1817.16	311.6	1369.52	332.88	684	1411.32	6587.68	150.48	320.72
	1597.52	804.08	314.64	367.08	267.52	2859.88	212.8	2090.76	231.04	426.36
	103.36	2206.28	245.48	242.44	343.52	1646.16	178.6	1729	270.56	390.64
	1253.24	1729.76	174.8	929.48	1418.92	1216.76	834.48	1052.6	518.32	481.08
	363.28	1621.84	151.24	441.56	169.48	2217.68	333.64	1680.36	348.08	231.8
	398.24	1195.48	331.36	373.92	242.44	1257.04	179.36	780.52	390.64	338.2
	583.68	1165.84	361.76	251.56	346.56	1303.4	231.04	2428.2	351.88	696.92
	683.24	1627.16	322.24	3673.84	155.04	951.52	305.52	726.56	457.52	228.76
	671.08	1542.04	161.12	607.24	240.16	1824.76	1608.92	675.64	244.72	402.8
	443.08	1535.2	224.96	249.28	1494.16	1624.88	496.28	408.88	383.04	466.64
	1353.56	1160.52	612.56	84.36	214.32	1434.12	654.36	1168.88	324.52	286.52
	815.48	550.24	104.88	244.72	4905.8	3297.64	431.68	2259.48	1177.24	1574.72
	800.28	2272.4	528.96	376.2	554.04	1242.6	589.76	1583.84	260.68	311.6
	609.52	498.56	441.56	1206.12	377.72	1540.52	238.64	703.76	908.2	389.88
	262.2	4508.32	142.88	275.12	401.28	729.6	242.44	1861.24	106.4	392.92
	706.04	590.52	892.24	315.4	218.12	890.72	306.28	1676.56	216.6	317.68
	845.88	2262.52	408.12	169.48	97.28	2844.68	211.28	1701.64	611.8	492.48
	1558	1332.28	166.44	148.96	207.48	2194.88	504.64	1287.44	401.28	286.52
	582.16	8148.72	133	845.12	849.68	4293.24	211.28	652.08	1047.28	166.44
	71.44	1881.76	637.64	259.92	480.32	4495.4	98.8	7435.84	631.56	222.68
	1175.72	3818.24	151.24	491.72	210.52	696.16	169.48	1035.88	100.32	475
	1292.76	1181.04	806.36	624.72	320.72	1606.64	115.52	732.64	3263.44	275.12
	1050.32	1064	433.2	356.44	1573.96	874.76	438.52	2534.6	309.32	368.6
	228.76	1653.76	173.28	785.08	518.32	1826.28	827.64	2702.56	292.6	247
	230.28	1763.96	474.24	402.8	656.64	1687.2	322.24	578.36	285.76	967.48
	1426.52	1554.96	136.04	1159	357.2	1763.2	1083	303.24	259.92	244.72
	845.88	4488.56	162.64	839.8	186.96	1761.68	248.52	1307.96	522.12	914.28
	247.76	783.56	67.64	226.48	348.08	2634.16	242.44	1314.04	209	103.36
	148.96	6538.28	93.48	307.8	713.64	640.68	528.2	1563.32	418	186.2
	1087.56	3510.44	832.96	690.08	262.96	2181.96	209	1341.4	179.36	449.16
	346.56	2043.64	376.2	382.28	1377.12	2126.48	235.6	3334.12	294.12	597.36
	602.68	1772.32	226.48	116.28	465.88	1419.68	370.12	512.24	595.84	387.6
	604.2	2114.32	710.6	272.84	617.12	1263.88	134.52	1325.44	347.32	599.64
	424.08	984.96	3840.28	243.96	246.24	715.16	390.64	1752.56	949.24	221.16
	60.04	589.76	191.52	1557.24	453.72	1374.84	164.92	751.64	276.64	262.2
	812.44	3670.8	184.68	135.28	584.44	1512.4	179.36	601.92	324.52	620.16
	1618.04	355.68	148.2	1493.4	675.64	3485.36	389.88	1756.36	244.72	287.28
	564.68	1422.72	130.72	415.72	146.68	1735.08	414.2	609.52	298.68	491.72
	571.52	1857.44	532	790.4	525.92	2344.6	293.36	1533.68	392.92	327.56
	151.24	2061.88	109.44	1486.56	158.84	1316.32	209.76	2117.36	189.24	570.76
	857.28	98.8	209.76	222.68	202.16	4059.16	1054.88	1197	791.16	596.6
	957.6	1602.08	253.84	1284.4	354.92	2764.88	211.28	1529.12	496.28	674.12
	1323.92	746.32	115.52	1602.08	4395.08	1352.8	720.48	1136.2	209.76	250.8
	565.44	1675.8	174.8	259.16	1160.52	3516.52	740.24	3855.48	167.96	403.56
	1499.48	2173.6	535.8	264.48	259.16	1004.72	578.36	2207.8	701.48	898.32
	522.88	1330.76	95.76	376.2	278.92	2573.36	180.88	618.64	197.6	264.48
	1574.72	1084.52	158.84	93.48	508.44	2135.6	116.28	900.6	692.36	1719.12
	399	2355.24	638.4	400.52	405.84	1302.64	638.4	2197.92	199.88	570
	587.48	570	1121	239.4	600.4	3536.28	633.84	2116.6	259.16	1283.64
	189.24	1790.56	185.44	1407.52	1190.92	1412.84	353.4	1820.2	408.12	550.24
	229.52	3287.76	272.84	504.64	469.68	2495.84	1798.16	1755.6	346.56	268.28
	391.4	766.08	682.48	740.24	125.4	4485.52	485.64	1377.88	101.08	1076.92
	611.8	1017.64	98.8	294.12	4871.6	2381.84	1024.48	861.84	313.88	447.64
	1734.32	1979.8	391.4	100.32	337.44	994.08	776.72	843.6	122.36	709.08
	471.2	399.76	1064	309.32	634.6	744.8	601.16	1825.52	387.6	621.68
	433.96	3677.64	379.24	172.52	357.2	6033.64	1273	1861.24	729.6	357.2
	728.84	777.48	202.16	101.84	285	4189.12	91.2	1735.08	374.68	155.04
	2901.68	786.6	275.88	213.56	476.52	2100.64	282.72	1801.2	338.2	690.84
	619.4	1558	311.6	181.64	823.84	3553.76	495.52	2701.8	196.08	287.28
	403.56	1542.8	107.92	466.64	130.72	3819	404.32	1544.32	174.8	233.32
	138.32	212.04	677.92	300.2	406.6	1736.6	687.8	609.52	210.52	312.36
	1881	1681.12	283.48	310.08	383.04	925.68	107.92	790.4	121.6	1523.04
	188.48	452.2	281.2	126.92	326.04	3694.36	680.2	1173.44	611.04	179.36
	340.48	1052.6	337.44	283.48	524.4	298.68	184.68	4861.72	345.8	139.84
	196.84	1284.4	461.32	142.88	1549.64	972.04	365.56	1124.04	357.96	413.44
	250.8	563.16	104.12	278.16	148.96	1634	1785.24	1607.4	403.56	497.04
	102.6	1111.12	144.4	600.4	594.32	1468.32	592.8	572.28	332.12	564.68
	618.64	1477.44	120.08	1393.08	692.36	3730.84	88.16	1745.72	231.04	69.16
	428.64	1728.24	371.64	864.12	290.32	1402.2	2267.84	1691.76	211.28	1212.96
	529.72	1771.56	197.6	198.36	595.08	747.84	705.28	1304.92	375.44	2023.88
	670.32	2520.92	684.76	91.2	117.8	6443.28	242.44	1366.48	355.68	457.52
	131.48	1624.12	297.92	243.2	251.56	1740.4	177.08	277.4	134.52	372.4
	500.84	1420.44	538.84	221.92	323	3162.36	313.88	2140.16	186.96	1199.28
	269.04	2029.2	143.64	139.84	357.2	982.68	535.8	999.4	123.88	229.52
	706.8	970.52	162.64	261.44	367.84	3217.08	622.44	1676.56	360.24	553.28
	981.92	814.72	655.12	1249.44	579.88	1257.04	280.44	1307.2	117.8	360.24
	477.28	5313.16	161.12	877.04	118.56	1867.32	3698.16	1602.84	372.4	386.08
	207.48	817.76	162.64	773.68	155.8	423.32	234.08	794.96	272.84	264.48
	231.8	3228.48	91.2	331.36	324.52	724.28	139.08	2371.96	377.72	345.04
	202.16	1035.88	157.32	104.12	1138.48	3920.84	506.16	1051.84	927.2	737.2
	402.8	718.2	785.84	718.2	133.76	722	613.32	2255.68	177.84	850.44
	97.28	2403.12	703	155.04	278.92	2115.84	224.2	1334.56	259.16	204.44
	632.32	605.72	204.44	909.72	634.6	8483.12	192.28	3103.84	285	827.64
	532.76	421.04	1247.92	164.16	177.84	1076.92	226.48	3014.16	499.32	263.72
	1142.28	1248.68	160.36	620.16	168.72	3799.24	232.56	198.36	354.16	3084.84
	808.64	2695.72	421.04	579.12	200.64	1108.84	643.72	1903.8	226.48	644.48
	218.88	1951.68	138.32	736.44	514.52	821.56	861.08	931	474.24	1095.92
	332.88	1299.6	138.32	672.6	784.32	2172.84	286.52	1772.32	311.6	829.92
	908.2	2964	591.28	227.24	684	2734.48	283.48	997.12	509.96	944.68
	1312.52	934.04	200.64	250.8	174.04	2945	243.2	295.64	904.4	369.36
	399	1709.24	709.08	226.48	595.84	1954.72	127.68	4170.88	481.84	247
	1200.04	2832.52	159.6	546.44	180.88	5069.2	562.4	1315.56	274.36	544.16
	699.96	731.12	192.28	198.36	224.2	1634.76	319.2	1195.48	330.6	589.76
	486.4	1439.44	573.8	404.32	919.6	3651.8	176.32	1964.6	297.92	153.52
	1855.92	3226.2	117.8	293.36	235.6	3397.96	877.8	1268.44	192.28	293.36
	381.52	7628.88	389.88	439.28	298.68	580.64	256.12	2988.32	266.76	379.24
	1022.96	3352.36	262.2	2920.68	467.4	1578.52	117.04	857.28	303.24	241.68
	351.12	3404.04	157.32	2820.36	615.6	1594.48	312.36	2036.8	134.52	243.96
	214.32	3036.2	387.6	202.92	228.76	1512.4	1105.04	2373.48	70.68	700.72
	665	1194.72	948.48	531.24	336.68	2871.28	2112.04	1862.76	359.48	208.24
	406.6	444.6	147.44	544.92	194.56	1722.16	519.84	696.16	1706.96	425.6
	737.2	1745.72	265.24	554.04	641.44	988.76	465.12	2631.88	559.36	215.84
	141.36	3164.64	201.4	193.8	292.6	1368	1668.2	2492.04	357.2	1494.16
	1039.68	1100.48	238.64	218.12	111.72	548.72	693.12	2380.32	360.24	1433.36
	190.76	2033	199.88	450.68	110.2	1261.6	253.08	3431.4	296.4	407.36
	151.24	3548.44	161.12	136.04	246.24	687.04	364.04	3748.32	624.72	1048.04
	950	4946.08	208.24	463.6	1479.72	2235.92	245.48	1013.08	234.84	261.44
	196.08	2685.84	605.72	181.64	437.76	3467.12	573.8	1247.16	240.16	1328.48
	658.92	2983.76	216.6	154.28	1175.72	1350.52	532	1064.76	362.52	680.2
	984.2	2517.12	469.68	470.44	406.6	2860.64	405.08	2302.8	106.4	861.84
	388.36	380	202.16	1586.88	358.72	1007	204.44	1602.84	201.4	428.64
	702.24	1175.72	372.4	215.08	313.88	3637.36	628.52	3761.24	1566.36	1672
	596.6	1900.76	438.52	104.12	54.72	1511.64	244.72	3117.52	153.52	755.44
	1212.96	1898.48	478.8	197.6	1283.64	1417.4	85.88	813.96	537.32	118.56
	1459.96	1346.72	501.6	174.8	1378.64	576.84	233.32	1282.12	775.2	984.2
	1113.4	943.92	189.24	566.96	1154.44	1065.52	304	1093.64	145.16	530.48
	1219.04	779.76	186.96	377.72	1544.32	2507.24	655.12	414.2	104.12	290.32
	604.96	1054.88	178.6	569.24	3346.28	2267.84	421.8	991.04	114	324.52
	839.04	3172.24	75.24	365.56	250.8	910.48	247	1059.44	307.04	488.68
	133.76	175.56	113.24	1025.24	566.2	1999.56	252.32	629.28	257.64	1264.64
	2212.36	1814.12	227.24	337.44	196.84	2292.92	231.8	1019.16	178.6	373.16
	299.44	2578.68	360.24	1222.08	354.92	1797.4	674.12	327.56	118.56	278.16
	945.44	2615.16	133	1057.92	204.44	892.24	190.76	950	766.08	1323.16
	1117.2	370.12	725.8	140.6	262.2	6904.6	167.96	177.84	516.04	892.24
	607.24	2710.92	63.08	282.72	286.52	3928.44	139.84	1223.6	139.08	349.6
	1190.92	3104.6	112.48	339.72	101.08	2390.2	1320.12	5955.36	190	950
	435.48	3137.28	625.48	285	162.64	2030.72	208.24	469.68	257.64	1035.88
	389.12	4791.04	297.16	389.12	202.16	2269.36	141.36	856.52	183.92	317.68
	199.88	2879.64	335.16	421.8	215.08	1852.88	209.76	2001.08	234.84	278.16
	618.64	1336.84	231.8	151.24	503.12	4799.4	193.04	354.16	317.68	392.92
	708.32	791.16	248.52	346.56	1064.76	2987.56	700.72	3073.44	164.16	614.84
	867.92	1205.36	396.72	271.32	257.64	1285.16	579.88	2175.12	541.88	315.4
	124.64	1986.64	207.48	408.12	106.4	3191.24	244.72	1730.52	257.64	234.84
	582.16	2959.44	62.32	411.92	171.76	1656.04	78.28	2365.12	152	205.96
	428.64	1843	479.56	237.12	256.12	1631.72	281.96	581.4	146.68	471.96
	389.12	1846.8	158.84	133.76	297.16	1888.6	289.56	422.56	111.72	324.52
	493.24	3533.24	229.52	233.32	1664.4	2385.64	145.16	991.04	215.84	198.36
	573.8	1814.88	125.4	514.52	1809.56	1048.8	174.8	1360.4	262.2	731.88
	1763.96	1108.08	321.48	184.68	443.08	1640.08	136.04	1561.04	49.4	152
	516.8	2701.04	128.44	222.68	250.04	2397.8	462.08	2656.2	130.72	320.72
	879.32	504.64	139.84	988	186.2	2205.52	231.8	1719.12	271.32	307.8
	265.24	1560.28	138.32	125.4	209.76	2464.68	248.52	2536.88	360.24	264.48
	1129.36	4110.08	96.52	395.2	294.88	3277.12	456	1618.8	357.96	272.84
	1134.68	4298.56	503.12	786.6	161.88	889.2	675.64	5782.84	481.08	541.12
	361	1981.32	178.6	189.24	160.36	216.6	379.24	3498.28	217.36	565.44
	297.16	1666.68	462.84	1705.44	1198.52	1963.84	152	4882.24	412.68	376.2
	1287.44	2330.92	632.32	120.84	157.32	2498.88	347.32	1444.76	294.12	312.36
	657.4	2275.44	98.8	782.04	193.04	1015.36	88.92	2129.52	173.28	328.32
	442.32	1770.04	288.04	281.2	353.4	2106.72	179.36	718.96	220.4	781.28
	732.64	3597.08	123.88	528.2	250.04	1079.2	287.28	684	159.6	413.44
	262.2	1058.68	310.84	323.76	105.64	5715.96	103.36	600.4	134.52	739.48
	329.08	2229.08	272.08	346.56	680.96	1200.04	399	937.08	930.24	215.08
	197.6	1595.24	299.44	246.24	344.28	1347.48	394.44	1543.56	208.24	777.48
	192.28	1978.28	155.04	285.76	486.4	3600.12	306.28	400.52	445.36	119.32
	1091.36	3222.4	177.84	82.84	392.92	1022.2	171	2257.2	303.24	1102.76
	960.64	1321.64	319.96	399	769.12	1330.76	242.44	280.44	240.16	122.36
	348.84	1725.96	522.12	313.88	301.72	611.04	680.96	6581.6	137.56	503.12
	367.08	1336.08	456	676.4	558.6	2029.2	758.48	3228.48	273.6	878.56
	421.8	4351	154.28	1751.04	457.52	1985.12	778.24	2393.24	290.32	267.52
	1947.12	1448.56	169.48	549.48	114.76	2767.16	535.8	4930.88	165.68	263.72
	541.12	3576.56	430.16	322.24	211.28	1418.92	275.12	2587.04	155.04	369.36
	743.28	2644.04	195.32	106.4	395.2	2438.08	408.12	399	218.88	623.2
	658.16	337.44	237.12	604.96	293.36	2705.6	366.32	411.92	230.28	460.56
	1356.6	1824.76	148.96	370.88	96.52	2304.32	363.28	2663.8	252.32	126.92
	445.36	1393.84	79.04	121.6	193.8	1085.28	750.12	2117.36	284.24	49.4
	836.76	1456.16	933.28	716.68	207.48	1676.56	183.16	598.12	452.2	1149.12
	212.04	1267.68	710.6	222.68	667.28	3363.76	1380.92	1336.08	405.08	534.28
	3622.92	2477.6	840.56	214.32	335.92	2906.24	597.36	2010.2	78.28	528.96
	351.88	735.68	406.6	69.16	430.16	1000.16	551.76	722	101.08	316.92
	950.76	1120.24	510.72	901.36	934.04	1633.24	625.48	887.68	479.56	364.8
	321.48	543.4	177.84	217.36	726.56	5058.56	896.8	4833.6	186.2	531.24
	340.48	842.08	455.24	335.16	807.88	922.64	710.6	1536.72	220.4	276.64
	810.16	3416.96	208.24	1060.2	522.12	1172.68	263.72	994.84	134.52	623.96
	1157.48	474.24	1783.72	313.88	249.28	1900.76	414.2	747.84	145.16	257.64
	1415.88	5698.48	240.92	237.88	308.56	4403.44	119.32	463.6	113.24	313.12
	343.52	1708.48	186.96	259.92	167.2	1352.04	683.24	2542.2	317.68	274.36
	164.92	1395.36	158.84	304	101.08	306.28	109.44	1760.92	363.28	316.16
	478.8	736.44	966.72	294.88	202.16	2437.32	552.52	2199.44	254.6	727.32
	115.52	2041.36	281.96	1510.88	136.8	2516.36	478.8	993.32	411.16	324.52
	393.68	2225.28	110.2	1178	1760.16	2166.76	449.92	1189.4	209.76	213.56
	634.6	1002.44	189.24	460.56	542.64	666.52	259.92	1105.8	257.64	712.12
	735.68	2382.6	807.88	684	67.64	2138.64	677.92	1386.24	126.16	223.44
	1906.84	2163.72	745.56	1214.48	291.08	712.88	811.68	3069.64	113.24	367.84
	1614.24	4071.32	504.64	118.56	121.6	864.88	186.2	1158.24	107.92	802.56
	542.64	858.04	146.68	228	110.2	1077.68	848.92	2823.4	226.48	390.64
	444.6	6502.56	113.24	771.4	624.72	487.16	177.84	1349.76	335.16	1089.84
	468.92	1786.76	227.24	376.2	381.52	888.44	208.24	3790.12	239.4	1108.84
	988	3040	306.28	60.8	419.52	595.84	357.2	1310.24	245.48	853.48
	373.92	1228.92	233.32	211.28	1099.72	594.32	76.76	2995.16	196.08	182.4
	595.84	1411.32	839.8	1613.48	376.96	6447.08	64.6	893.76	164.92	706.8
	49.4	4689.96	165.68	311.6	190.76	611.8	303.24	675.64	196.08	408.12
	294.12	6308.76	68.4	174.04	90.44	2396.28	691.6	644.48	918.08	497.8
	456.76	968.24	269.8	633.84	348.08	2430.48	229.52	1304.92	326.8	471.96
	1162.04	806.36	436.24	654.36	371.64	659.68	196.84	1250.96	283.48	218.88
	1057.92	184.68	221.92	220.4	244.72	3699.68	289.56	1168.12	117.8	509.96
	311.6	522.12	320.72	976.6	163.4	1822.48	290.32	1013.08	253.08	637.64
	684	717.44	177.08	1430.32	214.32	370.88	433.96	650.56	105.64	449.16
	412.68	1307.2	490.2	297.92	285	1784.48	256.88	573.8	342.76	240.16
	269.04	541.12	377.72	256.12	520.6	1178	247	1282.88	245.48	338.96
	483.36	2796.8	94.24	1032.08	224.96	1558.76	585.2	772.92	204.44	209.76
	677.16	704.52	567.72	1400.68	889.96	282.72	161.12	2699.52	567.72	1319.36
	430.92	1580.04	186.96	1478.96	162.64	2664.56	590.52	1742.68	354.92	430.16
	243.96	1357.36	263.72	183.92	789.64	7039.12	813.96	1849.84	120.08	299.44
	665.76	2087.72	590.52	509.96	150.48	1777.64	104.12	1760.16	304.76	1170.4
	995.6	1453.88	264.48	376.2	281.2	1845.28	332.88	2055.04	673.36	1177.24
	594.32	1304.92	411.92	189.24	1006.24	1300.36	444.6	883.12	545.68	85.88
	684.76	1640.84	145.16	199.12	150.48	593.56	97.28	1463	266.76	1459.2
	273.6	736.44	262.96	335.92	864.12	145.92	266.76	1216	301.72	394.44
	237.12	1830.84	227.24	807.12	560.88	2260.24	313.12	3207.2	408.12	899.08
	1111.88	2792.24	79.04	1362.68	301.72	1276.04	548.72	1292.76	217.36	300.96
	196.08	2814.28	327.56	775.2	887.68	3177.56	139.08	230.28	217.36	353.4
	399	187.72	148.2	148.96	813.2	218.12	1446.28	1151.4	191.52	242.44
	99.56	2036.8	169.48	139.84	164.92	1049.56	700.72	1808.04	267.52	998.64
	612.56	1883.28	177.84	3901.84	2060.36	1924.32	686.28	4271.96	120.08	859.56
	179.36	1380.92	250.04	332.12	143.64	1643.12	234.08	2465.44	308.56	1008.52
	858.04	1249.44	306.28	134.52	407.36	1694.04	219.64	1870.36	262.96	326.04
	340.48	3058.24	407.36	650.56	235.6	7562.76	365.56	2975.4	267.52	259.16
	547.2	803.32	178.6	435.48	438.52	817	465.88	370.88	231.04	516.04
	823.84	3079.52	788.12	855	178.6	584.44	3594.8	1667.44	172.52	350.36
	206.72	3094.72	218.88	242.44	467.4	2913.84	179.36	1063.24	357.96	409.64
	1819.44	3832.68	253.84	757.72	533.52	2059.6	526.68	1349.76	181.64	490.96
	182.4	1404.48	87.4	429.4	167.96	2014.76	230.28	1283.64	307.8	502.36
	430.16	7375.04	298.68	497.8	1406	595.84	322.24	1588.4	281.2	243.96
	267.52	2466.2	460.56	211.28	316.92	316.16	456.76	1497.2	112.48	463.6
	481.08	2718.52	247	915.8	318.44	2263.28	550.24	331.36	121.6	122.36
	212.8	2987.56	237.88	489.44	248.52	2459.36	331.36	3179.08	387.6	1652.24
	340.48	176.32	205.96	187.72	500.84	2502.68	260.68	1760.92	272.84	864.88
	407.36	932.52	221.16	276.64	360.24	1915.2	673.36	889.96	177.08	156.56
	326.04	791.16	183.16	418.76	920.36	743.28	217.36	1750.28	214.32	243.2
	124.64	453.72	240.16	408.88	133.76	2410.72	233.32	939.36	224.96	444.6
	238.64	217.36	554.04	561.64	156.56	1663.64	386.08	2221.48	289.56	202.92
	844.36	2232.88	224.2	865.64	1012.32	4666.4	1094.4	1379.4	700.72	2369.68
	431.68	2335.48	296.4	360.24	791.16	3173.76	262.2	1938.76	380.76	833.72
	180.12	1577	184.68	59.28	366.32	3775.68	147.44	2636.44	276.64	476.52
	476.52	3186.68	277.4	870.96	574.56	1373.32	193.04	1435.64	1812.6	257.64
	230.28	1180.28	114	503.88	110.2	1789.04	402.8	1653.76	481.84	1340.64
	712.88	1531.4	135.28	1234.24	269.8	3323.48	175.56	529.72	66.12	351.12
	377.72	1262.36	138.32	274.36	949.24	2457.08	371.64	772.92	419.52	843.6
	350.36	992.56	952.28	304	459.04	1222.84	151.24	2202.48	160.36	488.68
	378.48	377.72	474.24	303.24	1038.16	4697.56	415.72	1201.56	225.72	148.2
	462.08	2025.4	1485.8	292.6	180.88	474.24	243.96	1427.28	456	1502.52
	135.28	1832.36	183.92	161.12	1062.48	2327.88	257.64	3214.04	270.56	354.92
	480.32	1466.04	177.84	241.68	91.96	645.24	520.6	1741.92	342.76	1133.16
	1124.8	968.24	275.88	213.56	2927.52	2042.88	1881	3055.96	190	1394.6
	167.2	755.44	874.76	1480.48	1611.96	2808.96	275.88	1415.88	543.4	118.56
	608.76	4379.88	111.72	5071.48	238.64	671.08	357.96	753.16	185.44	244.72
	627.76	785.08	140.6	507.68	598.88	2624.28	430.16	1719.12	674.88	265.24
	1316.32	1399.92	124.64	205.2	609.52	1206.88	587.48	4093.36	512.24	1002.44
	187.72	1897.72	268.28	2232.88	1401.44	2229.08	324.52	2031.48	325.28	371.64
	380.76	1016.12	154.28	315.4	182.4	3575.04	109.44	1122.52	180.12	323
	268.28	731.12	459.04	778.24	452.2	2142.44	265.24	1108.84	487.16	504.64
	784.32	1984.36	136.04	264.48	807.12	2395.52	701.48	1789.8	172.52	1046.52
	205.2	2072.52	294.88	294.88	293.36	1098.2	718.2	991.04	114.76	852.72
	1172.68	1767.76	341.24	1352.8	830.68	1397.64	660.44	817	1509.36	1265.4
	766.84	851.96	556.32	1248.68	442.32	2204.76	232.56	2545.24	525.92	249.28
	526.68	2016.28	245.48	163.4	278.16	1737.36	335.92	1485.8	222.68	133
	319.96	1736.6	455.24	266	194.56	3454.2	1145.32	1251.72	275.88	345.8
	161.12	2036.8	110.2	438.52	216.6	2089.24	299.44	3008.08	212.8	372.4
	587.48	3537.04	880.84	536.56	479.56	5886.96	446.12	1253.24	310.08	361
	1487.32	2202.48	97.28	173.28	243.96	671.84	188.48	1010.04	209.76	684.76
	180.88	1662.88	256.12	343.52	856.52	2070.24	326.04	3153.24	215.08	400.52
	1247.92	5016.76	113.24	221.16	420.28	1024.48	158.84	709.08	295.64	462.08
	478.04	1314.8	253.84	681.72	434.72	2594.64	336.68	703	201.4	815.48
	8056	2121.16	172.52	201.4	422.56	1163.56	323.76	687.8	123.88	433.2
	991.8	951.52	263.72	198.36	164.92	2329.4	367.08	1603.6	253.08	201.4
	561.64	1544.32	487.16	704.52	1643.88	1123.28	267.52	1240.32	468.16	379.24
	274.36	5057.8	544.92	186.96	257.64	3467.88	114.76	1859.72	138.32	487.16
	317.68	1805.76	434.72	336.68	498.56	1391.56	354.16	2424.4	240.92	275.12
	319.2	2245.04	419.52	1466.8	696.16	1621.84	405.84	953.04	128.44	437.76
	2023.88	2194.88	314.64	572.28	369.36	1450.08	389.88	1985.88	396.72	1554.96
	198.36	610.28	176.32	1038.16	509.2	4763.68	401.28	5320.76	129.96	85.12
	813.96	1763.2	120.08	217.36	649.8	2253.4	572.28	1442.48	189.24	329.84
	687.8	1701.64	371.64	369.36	311.6	3432.92	274.36	2923.72	281.2	490.96
	785.08	1444.76	179.36	4168.6	186.96	1540.52	269.04	244.72	412.68	261.44
	474.24	3412.4	167.2	63.84	951.52	1577	187.72	748.6	152.76	1890.12
	731.88	960.64	2647.08	212.8	336.68	2791.48	359.48	693.12	259.16	962.92
	1490.36	563.16	123.88	452.2	289.56	209	362.52	1459.96	164.16	578.36
	580.64	772.92	397.48	177.08	264.48	1121.76	90.44	453.72	193.04	315.4
	368.6	1444	216.6	469.68	1579.28	929.48	195.32	3357.68	95.76	126.92
	823.84	752.4	238.64	486.4	658.92	1603.6	680.96	1266.92	121.6	552.52
	415.72	2761.08	227.24	124.64	385.32	3459.52	123.12	1469.08	361.76	434.72
	3097	1441.72	278.16	247.76	351.12	1225.12	570	1058.68	205.2	261.44
	326.8	985.72	173.28	731.12	115.52	2874.32	766.08	918.84	243.96	421.04
	179.36	1567.88	64.6	127.68	831.44	3866.88	262.2	993.32	173.28	569.24
	734.16	3726.28	188.48	694.64	1389.28	1539.76	176.32	2017.04	167.96	810.16
	693.12	1167.36	150.48	682.48	573.8	627.76	321.48	936.32	202.92	266.76
	1281.36	3063.56	419.52	427.88	370.88	899.08	810.16	1640.84	431.68	363.28
	566.96	2302.04	120.08	2299.76	991.04	2078.6	388.36	1536.72	89.68	357.96
	488.68	1879.48	463.6	351.12	1072.36	1849.08	412.68	1459.96	417.24	204.44
	1404.48	3461.04	64.6	199.12	782.8	1106.56	489.44	929.48	779	389.88
	1830.08	1721.4	270.56	161.88	314.64	2372.72	366.32	1696.32	544.92	651.32
	446.88	978.88	336.68	228	147.44	1440.2	948.48	1424.24	990.28	260.68
	623.96	1563.32	222.68	396.72	1131.64	2741.32	414.2	1243.36	542.64	1713.04
	863.36	971.28	219.64	310.08	364.8	2338.52	305.52	1643.12	484.88	345.8
	942.4	215.84	372.4	161.12	149.72	1174.2	366.32	1307.96	176.32	78.28
	217.36	1152.92	240.16	383.04	256.88	1358.88	184.68	1948.64	209	215.84
	272.08	4312.24	429.4	1121.76	131.48	7155.4	741	1200.04	217.36	818.52
	1771.56	1570.92	79.04	802.56	268.28	2815.04	399	1998.04	294.88	322.24
	731.12	2387.92	486.4	448.4	369.36	1352.8	601.92	1548.12	565.44	184.68
	864.88	2342.32	212.8	303.24	468.16	1779.92	143.64	1030.56	283.48	1503.28
	519.84	1399.16	81.32	292.6	1150.64	1976	156.56	1021.44	993.32	386.84
	247.76	6157.52	310.08	323	143.64	2287.6	260.68	1070.08	250.04	624.72
	614.84	1175.72	237.88	88.16	230.28	2320.28	141.36	2265.56	855.76	377.72
	1300.36	1043.48	38	191.52	166.44	1109.6	379.24	1872.64	414.96	152.76
	304.76	1874.92	244.72	345.04	262.2	1002.44	704.52	1251.72	110.2	361.76
	117.04	1704.68	596.6	333.64	207.48	1943.32	233.32	1175.72	199.88	301.72
	1032.84	2094.56	200.64	233.32	1165.84	3224.68	209.76	1874.92	571.52	183.92
	715.16	4414.08	335.16	293.36	463.6	717.44	185.44	2078.6	706.04	354.92
	275.88	5548.76	91.96	270.56	243.2	2197.16	324.52	1198.52	120.08	408.88
	671.84	1070.84	390.64	795.72	164.92	3831.16	1286.68	1785.24	336.68	99.56
	893	986.48	183.92	760	217.36	1177.24	369.36	355.68	384.56	1186.36
	420.28	472.72	297.92	1492.64	190.76	2421.36	180.88	1344.44	149.72	301.72
	444.6	3152.48	141.36	1183.32	140.6	274.36	171.76	884.64	359.48	662.72
	731.88	2390.2	151.24	314.64	1207.64	812.44	363.28	1338.36	299.44	174.8
	136.8	268.28	130.72	200.64	688.56	1626.4	190	2283.8	334.4	270.56
	422.56	625.48	182.4	1109.6	446.12	1425.76	623.2	3248.24	329.84	596.6
	502.36	352.64	209	368.6	511.48	3496.76	243.96	1475.16	433.96	1127.08
	1551.16	1922.8	165.68	191.52	287.28	877.8	1244.12	1788.28	1104.28	449.16
	958.36	2083.92	251.56	109.44	136.8	2099.12	1613.48	1635.52	210.52	1328.48
	399.76	1514.68	654.36	451.44	746.32	630.8	345.8	847.4	322.24	178.6
	551.76	4141.24	295.64	278.92	579.88	1140.76	304	1451.6	364.04	271.32
	331.36	1676.56	466.64	676.4	597.36	1353.56	229.52	2402.36	134.52	360.24
	397.48	3060.52	180.88	540.36	255.36	2270.12	459.04	565.44	754.68	1046.52
	180.88	5025.88	212.04	652.84	82.84	3340.96	305.52	849.68	503.12	88.16
	1699.36	1165.84	276.64	1059.44	1053.36	3011.88	236.36	1133.16	221.16	167.96
	411.16	761.52	611.04	3519.56	1320.88	2529.28	376.2	2707.88	225.72	419.52
	476.52	1181.04	259.16	1334.56	96.52	3033.92	581.4	1102.76	380	16.72
	433.2	114.76	191.52	196.84	147.44	1032.84	1278.32	1597.52	728.84	2131.04
	623.2	4103.24	481.08	110.2	112.48	1496.44	473.48	1904.56	396.72	300.96
	1104.28	2527	382.28	784.32	818.52	1190.92	251.56	1273	419.52	918.08
	355.68	2179.68	223.44	477.28	167.96	1713.04	272.08	1228.92	144.4	547.96
	907.44	4946.08	120.08	133.76	437.76	2341.56	1620.32	896.04	224.96	720.48
	390.64	2523.96	153.52	244.72	1471.36	1574.72	222.68	1373.32	267.52	65.36
	274.36	1770.04	121.6	203.68	416.48	1720.64	195.32	1776.88	1417.4	686.28
	225.72	2568.8	304.76	354.16	257.64	2684.32	2137.12	829.16	386.84	129.96
	402.04	124.64	161.12	387.6	82.08	3081.04	183.16	3401.76	421.8	1493.4
	548.72	786.6	227.24	275.12	686.28	4275	151.24	1231.2	303.24	418
	637.64	513.76	148.96	294.88	262.2	2039.08	432.44	697.68	205.2	370.12
	1244.88	3546.16	241.68	222.68	828.4	2601.48	224.2	2116.6	95	159.6
	314.64	1448.56	122.36	107.92	257.64	3068.88	1056.4	1149.12	133.76	121.6
	373.92	3568.96	156.56	258.4	369.36	2452.52	405.08	2086.2	167.96	471.2
	569.24	7183.52	671.84	304	420.28	3177.56	656.64	2628.08	408.12	418.76
	1210.68	1450.84	50.16	506.16	345.8	654.36	451.44	1779.16	181.64	457.52
	174.04	4518.2	1192.44	227.24	789.64	797.24	199.88	1919.76	402.8	234.84
	312.36	2311.92	126.16	5133.8	411.16	1826.28	532	1437.92	373.92	211.28
	76	1919.76	380	1542.04	744.04	978.88	543.4	2171.32	959.12	182.4
	435.48	1507.84	580.64	348.08	633.08	3789.36	401.28	1768.52	141.36	1476.68
	194.56	1998.04	180.88	849.68	216.6	3345.52	284.24	4747.72	351.88	347.32
	2020.84	1282.12	742.52	394.44	1046.52	2729.92	342.76	1106.56	360.24	423.32
	522.88	1634.76	368.6	287.28	801.04	3328.8	126.16	1703.16	153.52	341.24
	677.16	9168.64	422.56	408.12	710.6	2533.84	474.24	1421.2	132.24	2795.28
	841.32	1180.28	1119.48	385.32	166.44	1727.48	1072.36	1825.52	434.72	399.76
	203.68	1197	468.16	238.64	4442.96	3232.28	513	723.52	541.88	94.24
	804.08	2487.48	198.36	455.24	491.72	1056.4	209	1523.8	101.84	858.04
	623.2	1518.48	390.64	205.96	411.16	2295.96	105.64	2248.08	500.08	273.6
	349.6	1843	167.96	1027.52	139.08	4278.8	101.08	1405.24	436.24	373.16
	144.4	2155.36	160.36	378.48	267.52	1007.76	241.68	1582.32	539.6	403.56
	649.8	895.28	196.08	188.48	117.8	506.92	534.28	5809.44	258.4	783.56
	414.2	576.84	362.52	214.32	172.52	567.72	183.92	2720.04	386.84	242.44
	992.56	1631.72	230.28	429.4	546.44	479.56	335.92	2537.64	202.16	1261.6
	592.04	1913.68	326.8	1001.68	712.12	2156.88	334.4	1162.8	153.52	409.64
	162.64	486.4	328.32	863.36	847.4	3058.24	182.4	775.96	196.08	218.88
	262.96	1032.84	697.68	1662.12	1718.36	1444.76	300.2	1437.92	103.36	150.48
	531.24	3299.92	481.84	412.68	763.8	690.84	155.8	1110.36	338.2	523.64
	1845.28	2659.24	167.96	288.8	598.88	783.56	744.8	534.28	221.92	310.08
	539.6	927.96	205.96	505.4	129.2	655.12	743.28	519.84	88.16	1505.56
	576.08	1454.64	240.16	527.44	769.12	4327.44	412.68	4722.64	169.48	117.8
	639.92	912.76	257.64	4468.04	288.8	2266.32	348.08	3125.12	1900.76	1155.2
	150.48	1546.6	161.88	232.56	680.2	5394.48	161.88	1583.08	85.12	234.08
	1475.92	1130.88	152.76	772.16	1183.32	1483.52	273.6	2375.76	609.52	1888.6
	5069.2	2614.4	234.84	171	345.8	497.04	226.48	1738.88	97.28	161.12
	572.28	1566.36	123.12	434.72	864.88	2779.32	1363.44	4669.44	324.52	176.32
	950.76	1003.2	174.8	230.28	139.84	6166.64	346.56	1788.28	361.76	553.28
	376.96	1022.2	134.52	862.6	775.96	549.48	753.92	227.24	282.72	591.28
	826.12	1250.2	573.8	361	237.88	209	256.88	232.56	122.36	394.44
	301.72	2776.28	319.96	171.76	462.08	728.08	331.36	1342.16	182.4	133
	506.16	656.64	178.6	2606.8	763.04	4300.84	266	1061.72	1516.2	213.56
	262.96	570.76	163.4	321.48	478.04	480.32	288.8	1364.96	471.96	1127.08
	1037.4	2279.24	171.76	1010.8	348.84	1319.36	199.12	3589.48	158.08	1010.8
	344.28	1459.2	512.24	655.88	343.52	1228.92	1608.92	1485.8	1073.88	5665.8
	254.6	2930.56	425.6	540.36	471.96	1520	327.56	1347.48	201.4	276.64
	1029.8	2737.52	121.6	262.96	354.92	837.52	120.84	2842.4	462.08	231.8
	377.72	1258.56	377.72	985.72	294.88	1420.44	165.68	2474.56	300.2	861.84
	567.72	506.16	267.52	174.04	703	1303.4	220.4	693.88	195.32	547.96
	490.2	917.32	165.68	237.88	319.2	730.36	1300.36	2475.32	169.48	267.52
	506.92	3477	92.72	905.16	3452.68	6463.04	538.84	528.96	498.56	3406.32
	428.64	1836.92	247.76	753.16	123.12	5715.96	670.32	1081.48	560.88	1019.92
	1185.6	4109.32	281.96	846.64	683.24	1746.48	326.04	197.6	362.52	436.24
	461.32	2135.6	140.6	140.6	1214.48	1336.08	159.6	1534.44	186.96	183.92
	816.24	1545.08	338.96	1024.48	90.44	1858.96	262.2	2748.92	465.12	338.2
	1058.68	1720.64	342.76	274.36	353.4	2104.44	258.4	867.16	323	633.08
	820.04	655.88	327.56	582.92	228.76	969	438.52	1586.12	611.8	731.88
	249.28	1414.36	395.96	1124.8	993.32	2154.6	590.52	485.64	231.04	902.88
	870.2	3439.76	501.6	662.72	817	2200.2	741	2659.24	193.8	770.64
	329.08	1429.56	79.8	246.24	1402.2	659.68	297.92	1764.72	169.48	155.8
	226.48	1127.08	151.24	465.88	288.04	1485.8	101.08	874.76	215.84	162.64
	289.56	524.4	370.88	300.96	835.24	2354.48	634.6	2298.24	994.84	536.56
	110.2	2515.6	397.48	229.52	789.64	1625.64	116.28	1738.88	266	293.36
	481.08	1800.44	359.48	213.56	671.08	3754.4	201.4	1358.12	168.72	635.36
	213.56	2267.08	512.24	225.72	397.48	1361.92	58.52	1537.48	408.88	240.92
	434.72	1398.4	410.4	359.48	243.2	2060.36	1097.44	4122.24	226.48	177.84
	750.12	2758.8	155.04	236.36	122.36	1862.76	424.84	938.6	292.6	506.92
	305.52	535.8	121.6	271.32	869.44	2367.4	320.72	5358	886.16	291.08
	346.56	2808.2	241.68	554.8	10888.5	1205.36	544.92	1178.76	478.8	782.04
	538.08	1306.44	199.12	372.4	3011.12	1776.12	529.72	2745.12	483.36	222.68
	224.2	5371.68	146.68	224.2	1537.48	1751.8	67.64	1829.32	122.36	250.04
	143.64	1855.16	230.28	481.08	252.32	3034.68	320.72	1036.64	158.84	284.24
	728.08	3707.28	295.64	232.56	384.56	1063.24	300.2	1157.48	128.44	280.44
	487.16	2341.56	111.72	1075.4	465.88	3543.12	830.68	2630.36	253.08	433.96
	582.16	3663.2	212.04	795.72	580.64	1309.48	266	585.96	324.52	319.96
	1076.16	1849.08	972.04	196.84	375.44	3128.16	364.8	1746.48	262.2	129.2
	247	3813.68	392.92	913.52	2113.56	156.56	129.96	839.04	169.48	177.84
	588.24	4235.48	1893.16	300.2	215.08	2355.24	304.76	2679.76	728.08	401.28
	1853.64	1763.96	207.48	421.8	220.4	5614.12	490.2	1444	435.48	151.24
	775.96	2992.88	313.88	292.6	571.52	3216.32	241.68	1868.84	234.84	186.96
	439.28	829.92	108.68	265.24	275.12	352.64	469.68	2210.84	297.16	432.44
	2061.88	1909.88	181.64	373.16	252.32	1619.56	332.88	935.56	205.2	947.72
	791.92	4102.48	192.28	847.4	167.2	3166.92	209.76	746.32	158.84	625.48
	166.44	1682.64	482.6	452.2	2275.44	1442.48	386.08	1459.96	435.48	378.48
	889.96	647.52	205.2	376.2	1009.28	1529.88	129.96	1114.16	142.88	1093.64
	374.68	2142.44	137.56	1306.44	386.08	1043.48	269.04	1212.2	541.88	1095.16
	857.28	397.48	204.44	115.52	1317.84	2267.84	496.28	1640.08	434.72	988
	650.56	2571.84	136.8	253.08	135.28	1249.44	433.96	1086.8	338.2	202.16
	228	1203.08	544.92	316.16	305.52	1514.68	188.48	386.84	139.08	2135.6
	1941.8	414.96	315.4	330.6	503.12	718.2	197.6	1096.68	168.72	1115.68
	614.84	4888.32	379.24	176.32	173.28	1240.32	79.04	1095.92	250.8	808.64
	908.96	1179.52	380.76	170.24	492.48	1129.36	741	1285.92	181.64	585.2
	1026	4431.56	416.48	266	167.96	593.56	124.64	937.84	169.48	557.08
	585.96	1444.76	127.68	489.44	817	1618.04	175.56	2628.84	367.84	304.76
	275.12	1795.88	148.2	785.08	85.88	1298.84	94.24	1730.52	351.12	335.16
	311.6	2159.16	98.8	863.36	606.48	393.68	429.4	808.64	167.96	532
	209.76	1691	192.28	202.16	978.88	655.88	699.96	516.04	223.44	259.16
	313.12	2445.68	459.8	230.28	240.92	931.76	202.16	1008.52	109.44	162.64
	197.6	2666.84	443.84	294.88	458.28	656.64	313.88	981.92	475	968.24
	342	4260.56	554.04	239.4	462.84	1535.96	549.48	1746.48	621.68	249.28
	214.32	1478.2	148.96	365.56	280.44	404.32	158.08	2514.08	104.12	1811.08
	484.88	266.76	136.04	257.64	557.84	1904.56	239.4	5174.84	162.64	857.28
	327.56	412.68	258.4	1046.52	704.52	1449.32	250.8	1352.04	575.32	402.04
	1419.68	3286.24	221.16	320.72	712.88	436.24	873.24	1212.2	509.2	155.8
	1999.56	2259.48	128.44	218.12	3008.84	1198.52	244.72	541.12	205.2	515.28
	294.12	8123.64	397.48	152	541.12	1911.4	367.08	1653.76	177.84	396.72
	452.96	1925.08	171.76	243.2	72.96	978.12	445.36	1672	151.24	1402.96
	181.64	389.88	105.64	803.32	620.16	1134.68	190	1871.88	420.28	193.04
	616.36	2286.84	116.28	242.44	2180.44	1198.52	115.52	1221.32	338.96	333.64
	253.08	2027.68	121.6	489.44	72.96	2406.16	371.64	762.28	167.96	699.96
	177.84	2910.8	115.52	279.68	202.16	6931.2	152.76	1158.24	370.88	379.24
	632.32	1822.48	507.68	516.04	127.68	2020.84	145.16	2649.36	171	491.72
	712.12	1561.04	251.56	418.76	509.96	2469.24	242.44	1957.76	899.84	733.4
	178.6	1511.64	162.64	142.12	174.8	2752.72	376.96	1824.76	168.72	639.92
	1843.76	1930.4	87.4	1271.48	958.36	1223.6	306.28	1074.64	98.8	214.32
	111.72	621.68	161.12	277.4	503.88	1482	116.28	2513.32	233.32	2936.64
	1697.84	1261.6	165.68	179.36	760.76	1362.68	199.12	2720.04	437.76	604.2
	506.16	2165.24	108.68	220.4	1343.68	1411.32	167.2	428.64	137.56	253.08
	617.88	1760.16	129.96	1119.48	4620.8	781.28	411.92	503.12	242.44	297.16
	536.56	1695.56	979.64	281.96	493.24	2441.12	578.36	2364.36	408.88	339.72
	477.28	1684.92	165.68	462.08	107.16	2349.16	1425.76	3549.96	372.4	424.84
	775.96	2354.48	152	397.48	261.44	3642.68	270.56	895.28	257.64	220.4
	1651.48	4110.84	163.4	382.28	497.04	1447.8	307.04	1694.04	486.4	398.24
	348.08	1640.08	260.68	287.28	629.28	1730.52	294.12	1506.32	221.92	494
	361	766.08	263.72	217.36	1114.92	846.64	712.88	1187.88	1735.08	424.84
	494	1632.48	369.36	212.04	567.72	1111.12	534.28	622.44	149.72	680.2
	648.28	1125.56	224.2	231.8	278.16	1274.52	253.84	652.08	109.44	293.36
	1280.6	5396	261.44	222.68	1139.24	2412.24	552.52	6965.4	1320.88	209.76
	1097.44	2010.2	413.44	94.24	471.96	847.4	304	253.08	129.96	263.72
	870.2	1762.44	357.96	289.56	303.24	1231.2	216.6	2258.72	189.24	870.2
	706.04	1912.92	316.92	236.36	226.48	819.28	1004.72	4737.84	467.4	1611.96
	215.84	2037.56	104.88	243.2	142.88	2264.8	369.36	828.4	310.08	307.04
	295.64	1507.84	500.08	549.48	576.08	1244.12	595.08	1333.8	361.76	805.6
	794.96	358.72	136.04	158.84	1538.24	541.12	243.96	522.88	289.56	278.16
	365.56	768.36	84.36	421.04	275.88	4321.36	767.6	640.68	349.6	269.8
	371.64	1722.16	795.72	348.08	182.4	1433.36	272.84	1504.8	215.84	457.52
	478.04	968.24	377.72	330.6	139.08	1835.4	595.08	1412.84	190.76	461.32
	470.44	446.12	76.76	114	753.16	548.72	351.88	1712.28	540.36	441.56
	3481.56	5228.8	123.12	158.84	817.76	2710.16	857.28	1972.2	342.76	474.24
	1277.56	2644.8	421.04	345.04	460.56	1456.92	263.72	1336.08	167.96	1763.96
	300.96	2603.76	194.56	240.92	304.76	1542.04	473.48	2044.4	1159	348.84
	772.16	1192.44	226.48	508.44	72.2	1650.72	354.92	1305.68	1108.84	390.64
	2728.4	2023.12	176.32	325.28	214.32	1637.04	409.64	1598.28	184.68	461.32
	1344.44	1131.64	230.28	1092.12	1310.24	215.84	426.36	807.88	342	862.6
	126.16	501.6	76.76	700.72	201.4	1108.84	718.2	798	488.68	131.48
	288.04	1130.88	285.76	1568.64	426.36	1108.84	415.72	970.52	272.08	688.56
	544.16	2891.04	165.68	1179.52	886.16	725.04	741.76	1611.96	174.8	796.48
	965.2	2538.4	256.88	544.92	596.6	506.16	164.16	1417.4	142.88	616.36
	2156.88	1100.48	2194.12	534.28	172.52	1899.24	218.12	1026.76	174.04	1280.6
	126.16	5133.8	660.44	645.24	597.36	5680.24	123.88	2449.48	604.96	260.68
	487.92	1298.84	396.72	134.52	898.32	481.08	176.32	5509.24	340.48	5386.12
	195.32	1342.16	163.4	129.2	323	1210.68	167.2	3203.4	1463.76	443.08
	355.68	4964.32	459.04	218.88	176.32	1586.12	263.72	1630.2	148.2	3066.6
	751.64	927.96	558.6	1152.16	798	1426.52	284.24	516.8	162.64	262.2
	978.88	1027.52	121.6	181.64	350.36	894.52	301.72	1396.12	259.16	256.88
	456.76	2540.68	100.32	135.28	1140	430.92	196.84	1589.92	180.12	2510.28
	1247.16	191.52	181.64	359.48	190.76	4085	966.72	2141.68	168.72	807.12
	910.48	2940.44	259.92	207.48	893.76	2093.8	386.84	1178	296.4	307.8
	1205.36	1187.12	215.84	336.68	1241.08	1136.2	370.88	4163.28	141.36	241.68
	663.48	728.08	123.12	284.24	351.12	2626.56	82.84	1077.68	73.72	209.76
	161.88	1710	169.48	291.08	339.72	1632.48	378.48	1631.72	199.88	615.6
	877.8	9595	835.24	595.84	425.6	4851.08	362.52	590.52	98.8	325.28
	753.92	966.72	106.4	365.56	1151.4	2529.28	420.28	814.72	274.36	544.92
	604.2	1308.72	245.48	681.72	276.64	1878.72	879.32	1972.96	935.56	1037.4
	474.24	1105.8	179.36	877.8	1715.32	4024.96	458.28	574.56	534.28	265.24
	746.32	1979.04	196.08	193.8	1725.2	2724.6	367.08	1622.6	457.52	959.12
	278.16	2098.36	892.24	3858.52	413.44	345.8	291.84	2417.56	221.16	231.8
	849.68	1583.84	168.72	874	576.08	1076.92	178.6	1694.04	91.96	424.84
	89.68	1051.84	191.52	543.4	209.76	1493.4	139.84	2046.68	131.48	487.92
	585.2	1437.16	340.48	437.76	284.24	1786.76	316.16	717.44	301.72	280.44
	425.6	703.76	114	1197.76	503.12	1091.36	307.8	1951.68	774.44	633.08
	572.28	2306.6	287.28	536.56	250.8	729.6	1843.76	1130.88	703	193.8
	585.96	1038.92	527.44	317.68	329.84	1682.64	245.48	1586.12	257.64	257.64
	212.04	855.76	215.08	256.12	183.92	1022.2	250.04	8744.56	117.8	195.32
	829.92	1887.08	388.36	167.2	406.6	3022.52	345.8	4088.8	275.12	612.56
	332.88	2168.28	255.36	693.12	430.92	1631.72	637.64	1284.4	195.32	387.6
	958.36	2764.12	281.2	196.84	505.4	3024.04	205.2	4829.04	129.96	455.24
	250.04	1412.84	267.52	445.36	540.36	1803.48	307.04	948.48	353.4	595.08
	640.68	1489.6	205.2	297.16	285.76	2831.76	325.28	1411.32	182.4	953.04
	413.44	2679.76	161.88	345.04	317.68	1798.92	183.92	1811.08	527.44	1587.64
	371.64	1665.16	171	863.36	221.92	1712.28	175.56	1501.76	647.52	158.84
	399	1285.92	97.28	551.76	680.96	1732.04	136.04	948.48	1596	589.76
	715.92	1088.32	166.44	455.24	88.16	1555.72	128.44	930.24	278.16	310.84
	1370.28	1806.52	150.48	256.88	5365.6	1325.44	452.96	981.92	414.2	674.12
	656.64	4116.92	135.28	281.2	627	1590.68	196.08	2388.68	129.96	389.12
	377.72	5326.08	95	930.24	1041.2	2148.52	199.88	617.88	139.08	270.56
	158.08	3700.44	347.32	449.16	239.4	2668.36	591.28	1081.48	836.76	252.32
	183.92	2774.76	307.8	118.56	1134.68	1174.2	215.84	649.04	139.84	1108.08
	886.92	3526.4	437	934.04	132.24	2891.8	829.16	2224.52	404.32	668.8
	524.4	571.52	267.52	340.48	218.12	743.28	278.16	559.36	168.72	256.88
	319.2	1011.56	262.96	468.16	232.56	1569.4	225.72	2301.28	373.16	259.16
	506.16	5294.92	165.68	237.88	166.44	5180.16	234.84	1566.36	405.84	2447.96
	1851.36	2337.76	682.48	275.88	312.36	1386.24	159.6	183.16	193.8	829.92
	633.08	2315.72	200.64	1364.96	348.08	1373.32	585.96	2387.92	207.48	532
	854.24	2957.16	227.24	199.12	142.12	1696.32	329.08	2433.52	388.36	547.2
	147.44	1051.84	647.52	665.76	193.04	2858.36	207.48	1770.04	251.56	2709.4
	294.88	8344.04	115.52	492.48	453.72	1994.24	573.8	1335.32	461.32	259.92
	337.44	883.12	148.2	207.48	393.68	1680.36	1186.36	934.04	145.16	693.12
	142.88	2967.8	191.52	414.2	183.92	378.48	136.8	1086.8	264.48	1042.72
	1285.16	1836.92	321.48	161.12	172.52	5352.68	712.88	987.24	829.16	620.16
	268.28	1216	196.08	554.8	1343.68	1957.76	480.32	1348.24	215.08	955.32
	478.04	4069.04	47.12	484.88	181.64	490.2	136.8	1372.56	205.96	238.64
	534.28	681.72	252.32	305.52	339.72	4151.12	414.96	1299.6	694.64	374.68
	147.44	967.48	220.4	275.12	485.64	763.8	338.2	1324.68	349.6	186.96
	735.68	3021.76	844.36	279.68	269.04	1887.84	352.64	1333.8	70.68	1488.08
	962.92	2394.76	276.64	216.6	839.04	2269.36	156.56	1365.72	410.4	733.4
	914.28	3480.8	147.44	502.36	1387	1748	209	529.72	313.12	912.76
	710.6	2018.56	771.4	243.2	215.08	1022.2	1498.72	2107.48	176.32	453.72
	269.8	3692.08	95	347.32	332.88	3401.76	196.08	937.08	282.72	276.64
	687.8	607.24	284.24	747.08	503.88	1083	1104.28	925.68	172.52	218.88
	508.44	1893.92	360.24	259.92	544.92	2398.56	4473.36	1566.36	107.92	1183.32
	268.28	4452.84	169.48	705.28	983.44	1209.16	212.04	861.84	145.92	710.6
	151.24	155.04	79.8	385.32	180.88	775.96	472.72	1782.2	253.84	874
	1558.76	2543.72	198.36	601.92	785.84	516.04	386.84	1993.48	327.56	3660.16
	1072.36	1995	80.56	323.76	782.04	961.4	168.72	1270.72	269.8	1580.04
	1283.64	2289.88	322.24	258.4	995.6	1444	710.6	1411.32	178.6	480.32
	2723.84	1450.08	84.36	272.08	546.44	1918.24	1110.36	1613.48	289.56	170.24
	345.04	2138.64	251.56	149.72	180.12	2860.64	671.08	1075.4	1392.32	210.52
	839.8	2156.88	576.08	155.8	385.32	1383.2	208.24	1599.04	138.32	108.68
	388.36	1981.32	789.64	355.68	291.08	851.2	402.04	1011.56	458.28	722.76
	984.96	2834.8	196.84	258.4	282.72	949.24	292.6	1562.56	240.16	272.84
	772.92	1903.8	387.6	209.76	1537.48	2957.16	214.32	1081.48	1124.04	3449.64
	677.92	3551.48	282.72	129.96	633.84	1843	104.12	1362.68	164.16	1389.28
	601.92	820.04	234.08	675.64	541.12	566.96	202.92	525.16	145.92	479.56
	574.56	2738.28	676.4	353.4	610.28	2044.4	407.36	401.28	196.84	239.4
	300.2	1751.8	250.8	375.44	808.64	1402.96	748.6	1695.56	341.24	244.72
	791.92	9963.6	112.48	418.76	528.96	899.84	636.12	729.6	310.84	1079.96
	1131.64	2656.96	179.36	1136.2	179.36	2685.84	242.44	2557.4	336.68	519.84
	291.08	1862	331.36	171	520.6	2324.84	329.08	1026	140.6	428.64
	113.24	3151.72	590.52	234.84	504.64	2137.12	127.68	1393.08	370.12	344.28
	76	2703.32	1392.32	159.6	66.12	1615	360.24	2980.72	617.12	732.64
	455.24	1181.8	175.56	981.16	1741.16	4875.4	833.72	1260.84	240.16	328.32
	370.88	1081.48	97.28	608	1183.32	1336.84	101.84	335.16	122.36	1956.24
	141.36	1755.6	543.4	2282.28	883.12	1820.96	306.28	1710	176.32	223.44
	89.68	1085.28	154.28	387.6	1370.28	1985.12	173.28	1365.72	322.24	606.48
	222.68	453.72	110.96	269.04	1130.12	2429.72	650.56	1016.12	192.28	468.16
	264.48	1404.48	621.68	139.84	223.44	1199.28	117.8	1816.4	190.76	511.48
	1381.68	2496.6	618.64	525.92	256.12	2448.72	265.24	2498.12	495.52	389.88
	127.68	1719.12	297.92	611.04	1167.36	4212.68	165.68	2702.56	348.84	291.84
	1226.64	1800.44	387.6	931.76	397.48	2311.16	300.2	426.36	299.44	798.76
	1024.48	995.6	419.52	209.76	658.16	6454.68	1161.28	4249.92	129.2	691.6
	832.2	2173.6	1174.2	601.92	525.16	2894.84	386.84	508.44	240.92	699.2
	496.28	1249.44	193.8	166.44	386.08	2284.56	484.12	2176.64	239.4	416.48
	1618.04	1897.72	161.12	642.2	358.72	3714.88	1094.4	1234.24	188.48	789.64
	1148.36	1871.88	562.4	272.84	653.6	1938.76	262.2	943.92	133.76	494.76
	1358.88	1584.6	155.8	129.96	984.2	817	461.32	1195.48	431.68	310.08
	148.2	2530.04	275.12	278.92	193.04	2412.24	274.36	1767.76	130.72	164.16
	364.8	1144.56	197.6	818.52	1116.44	5983.48	551	6919.04	424.84	440.8
	546.44	1302.64	135.28	87.4	120.84	3245.2	462.08	449.16	297.92	1595.24
	1077.68	1505.56	279.68	233.32	215.08	291.84	497.04	397.48	105.64	380
	577.6	1955.48	336.68	522.88	146.68	613.32	395.96	2612.88	187.72	1973.72
	610.28	1137.72	262.2	405.84	205.2	1472.88	484.12	709.08	172.52	840.56
	880.84	3018.72	218.12	370.88	573.8	2238.96	509.2	2672.92	183.92	294.88
	604.96	1874.92	502.36	157.32	334.4	1585.36	557.84	782.8	235.6	336.68
	266	2060.36	96.52	695.4	391.4	1618.8	180.88	2990.6	340.48	159.6
	262.2	1477.44	581.4	236.36	487.92	839.8	315.4	1903.04	803.32	543.4
	1000.92	687.8	163.4	300.2	253.84	1078.44	119.32	1835.4	149.72	503.12
	243.2	1505.56	237.88	948.48	699.96	4002.92	373.92	2197.92	373.16	120.08
	180.12	787.36	153.52	522.88	142.88	224.96	292.6	1184.08	196.84	386.08
	1820.96	752.4	278.92	225.72	161.12	995.6	139.08	1376.36	350.36	1307.2
	993.32	1580.8	152	418.76	330.6	2842.4	351.12	1469.08	472.72	460.56
	204.44	4144.28	110.2	734.16	554.8	1431.08	343.52	506.16	801.8	370.88
	638.4	807.88	1333.8	564.68	262.96	3445.08	139.08	375.44	314.64	744.8
	287.28	3128.16	90.44	222.68	184.68	1497.96	663.48	463.6	240.92	596.6
	982.68	1548.88	701.48	678.68	138.32	1030.56	236.36	278.16	305.52	2163.72
	549.48	1782.2	237.12	120.08	568.48	2111.28	895.28	3741.48	1686.44	443.08
	923.4	4211.92	173.28	533.52	434.72	923.4	328.32	1137.72	915.8	365.56
	540.36	1574.72	318.44	494.76	227.24	1973.72	411.92	585.96	310.08	191.52
	196.08	2253.4	119.32	215.08	1238.8	3896.52	605.72	3252.8	810.16	768.36
	871.72	3052.92	259.16	209.76	969	2010.96	521.36	247	179.36	445.36
	891.48	2485.96	235.6	778.24	391.4	3815.96	163.4	2069.48	96.52	282.72
	663.48	1285.16	421.04	284.24	67.64	2716.24	177.84	1722.16	511.48	225.72
	633.08	2410.72	567.72	164.16	707.56	3745.28	438.52	2045.16	253.84	82.08
	727.32	3005.8	262.96	612.56	102.6	3182.88	201.4	1521.52	345.8	316.16
	1162.8	1962.32	573.04	230.28	1005.48	3437.48	126.92	2150.04	184.68	1040.44
	479.56	3243.68	133	235.6	691.6	997.88	270.56	1847.56	579.88	680.96
	465.88	893	246.24	232.56	361.76	1546.6	849.68	1323.16	250.8	889.2
	239.4	2125.72	226.48	414.2	1048.04	2683.56	459.8	2203.24	179.36	543.4
	957.6	1963.84	167.96	215.08	1835.4	953.8	661.2	988	63.84	2797.56
	621.68	911.24	208.24	574.56	321.48	6047.32	523.64	1068.56	491.72	353.4
	162.64	2264.8	192.28	262.2	295.64	2072.52	424.84	649.04	1071.6	1379.4
	557.84	10097.4	221.92	445.36	829.16	6728.28	213.56	722	1470.6	415.72
	487.16	4546.32	619.4	1366.48	198.36	2095.32	407.36	1860.48	114	301.72
	279.68	2852.28	225.72	766.84	275.88	1928.88	595.84	1378.64	616.36	962.16
	764.56	4161	294.88	256.88	242.44	932.52	159.6	8021.8	215.08	1482.76
	336.68	1933.44	229.52	360.24	247	598.88	1247.92	2615.92	209	380.76
	861.08	4630.68	169.48	90.44	165.68	2497.36	602.68	1298.08	394.44	567.72
	127.68	996.36	610.28	274.36	362.52	753.92	223.44	1249.44	151.24	483.36
	880.08	1513.92	169.48	243.96	332.12	529.72	248.52	453.72	153.52	256.12
	255.36	845.88	299.44	215.08	213.56	1472.12	344.28	2064.16	343.52	202.16
	1244.88	1187.88	547.96	399	189.24	1922.04	228.76	1343.68	237.88	194.56
	877.04	513	139.08	210.52	445.36	3126.64	166.44	4669.44	173.28	2308.88
	231.8	2738.28	158.84	465.88	669.56	1088.32	876.28	1233.48	1578.52	868.68
	440.04	2658.48	262.2	437	431.68	1380.92	250.8	1412.08	875.52	520.6
	236.36	2748.16	115.52	533.52	1034.36	1604.36	729.6	4495.4	210.52	203.68
	1614.24	3513.48	677.16	513	462.84	1450.84	154.28	2787.68	352.64	551
	722	1043.48	295.64	230.28	122.36	1694.8	70.68	1310.24	285	1279.08
	1144.56	1573.96	85.88	135.28	153.52	548.72	720.48	1181.8	593.56	495.52
	312.36	2883.44	126.16	639.92	299.44	3595.56	443.08	2402.36	174.04	1136.96
	342.76	554.04	180.12	436.24	250.04	555.56	341.24	930.24	332.12	288.04
	3357.68	3412.4	160.36	592.8	1156.72	1256.28	430.16	2451.76	201.4	903.64
	666.52	827.64	195.32	218.88	423.32	493.24	119.32	836	54.72	929.48
	454.48	748.6	88.92	1239.56	261.44	2966.28	150.48	1938.76	571.52	702.24
	506.16	586.72	122.36	329.84	351.12	1266.16	133	948.48	266.76	753.92
	994.84	126.16	301.72	750.88	314.64	2458.6	164.92	769.88	615.6	196.84
	258.4	659.68	403.56	124.64	449.16	1009.28	391.4	2815.04	340.48	364.04
	165.68	1687.96	156.56	420.28	243.96	1076.92	558.6	868.68	473.48	331.36
	351.12	6650	92.72	1125.56	503.88	5294.16	243.96	2044.4	1289.72	1383.2
	672.6	1145.32	186.96	270.56	500.84	2706.36	319.2	673.36	389.12	650.56
	135.28	1174.2	1475.92	183.16	723.52	1413.6	342.76	6702.44	101.08	649.04
	426.36	1519.24	250.8	556.32	868.68	1139.24	334.4	1406.76	225.72	422.56
	288.8	1976.76	184.68	826.88	315.4	3487.64	448.4	2897.88	415.72	203.68
	844.36	1762.44	212.8	114.76	1219.8	2388.68	408.88	1173.44	1991.2	1804.24
	773.68	1170.4	237.12	1507.08	181.64	908.96	440.04	5099.6	525.16	308.56
	210.52	2381.84	499.32	351.88	203.68	2606.8	462.08	1329.24	71.44	138.32
	794.96	752.4	98.8	223.44	272.84	893	60.04	1013.08	458.28	888.44
	327.56	4577.48	491.72	506.92	378.48	1718.36	131.48	1054.12	309.32	937.84
	613.32	1340.64	182.4	340.48	862.6	3290.8	226.48	4509.84	457.52	1159.76
	123.88	1405.24	69.16	329.08	1169.64	218.12	416.48	1133.16	183.16	1698.6
	179.36	1085.28	103.36	303.24	1850.6	3246.72	762.28	1609.68	419.52	1224.36
	376.2	4973.44	248.52	3113.72	324.52	981.92	297.92	2169.04	145.92	1054.12
	217.36	1474.4	443.84	380.76	665.76	2262.52	269.04	2002.6	402.04	361.76
	303.24	1226.64	222.68	424.08	717.44	1298.84	188.48	1084.52	275.12	428.64
	994.84	440.04	212.04	218.12	322.24	1178.76	182.4	1013.84	288.8	307.04
	547.2	1490.36	295.64	183.92	155.04	1282.12	338.2	4096.4	300.96	1253.24
	679.44	928.72	2359.04	198.36	286.52	1773.84	228.76	1481.24	403.56	412.68
	424.84	3733.12	238.64	389.88	357.2	1682.64	124.64	885.4	449.92	152
	388.36	2729.16	67.64	221.16	274.36	2875.08	400.52	901.36	223.44	349.6
	183.92	1124.8	105.64	187.72	674.12	692.36	186.2	1514.68	101.84	106.4
	564.68	1758.64	346.56	1566.36	816.24	1386.24	234.08	1211.44	296.4	164.92
	663.48	1966.12	272.84	266.76	181.64	1204.6	312.36	2003.36	297.92	516.8
	858.04	1176.48	273.6	620.92	673.36	1250.2	665	1317.08	358.72	97.28
	297.16	1845.28	136.8	98.8	555.56	1059.44	1025.24	1634.76	283.48	266.76
	1138.48	2034.52	155.8	452.96	294.12	1153.68	375.44	1660.6	316.92	276.64
	459.04	193.04	360.24	71.44	212.8	953.8	228	1953.96	845.12	370.88
	296.4	2146.24	123.12	849.68	1162.04	1675.8	152.76	2793	376.2	253.84
	1900	1227.4	155.04	285	588.24	1706.2	1051.84	899.08	218.88	133
	88.92	532.76	186.96	1500.24	214.32	3170.72	120.84	1190.92	167.2	459.04
	668.8	2326.36	98.04	266	610.28	1064	1515.44	737.96	107.16	1367.24
	1054.88	1970.68	259.92	150.48	502.36	2543.72	541.12	975.08	386.84	433.96
	272.84	2986.04	370.12	235.6	244.72	1956.24	149.72	3105.36	220.4	478.8
	1608.92	1364.2	73.72	682.48	200.64	3986.96	454.48	1646.16	278.16	151.24
	950.76	2023.12	215.84	951.52	186.2	952.28	127.68	1737.36	659.68	323.76
	1361.92	661.96	171	520.6	677.16	3499.04	347.32	2705.6	268.28	113.24
	512.24	2289.88	614.08	145.16	300.2	1219.8	291.84	1103.52	288.04	158.84
	662.72	1269.96	304.76	699.2	209.76	2512.56	345.8	993.32	421.04	930.24
	1102	1426.52	411.16	379.24	368.6	822.32	209	1591.44	223.44	114
	991.04	989.52	195.32	385.32	317.68	721.24	928.72	3134.24	525.16	133.76
	627	3928.44	800.28	218.12	705.28	3199.6	721.24	544.92	286.52	1049.56
	466.64	2263.28	94.24	930.24	367.08	946.2	1075.4	732.64	139.08	272.84
	1225.88	1197.76	125.4	131.48	717.44	1244.88	1062.48	1640.08	445.36	1293.52
	894.52	755.44	128.44	311.6	397.48	853.48	716.68	1442.48	212.8	1333.8
	654.36	3401.76	146.68	714.4	51.68	1298.08	467.4	1865.04	331.36	336.68
	210.52	3933	275.88	521.36	927.96	218.12	322.24	1085.28	281.96	499.32
	810.92	1377.88	217.36	237.12	145.16	646.76	737.2	1795.12	132.24	326.04
	639.16	1090.6	209	435.48	1174.2	2360.56	429.4	1387.76	319.96	566.96
	1132.4	1602.84	63.08	553.28	355.68	636.88	324.52	380.76	226.48	398.24
	678.68	2027.68	130.72	284.24	565.44	2609.08	161.88	1275.28	252.32	201.4
	448.4	4158.72	223.44	364.04	139.08	2889.52	158.08	557.84	621.68	808.64
	801.04	1919.76	886.16	1074.64	221.92	3423.8	325.28	1384.72	260.68	519.84
	443.84	1887.84	198.36	234.84	214.32	736.44	565.44	1369.52	755.44	411.16
	414.96	76.76	190.76	293.36	180.12	3033.92	405.08	505.4	485.64	364.04
	506.92	2635.68	506.16	664.24	557.08	2853.8	271.32	2095.32	190.76	247.76
	703	2254.92	386.84	129.2	280.44	3361.48	263.72	2560.44	215.08	341.24
	395.2	1302.64	366.32	247	111.72	1643.88	117.8	1846.04	244.72	364.04
	309.32	1230.44	256.12	1425	117.04	892.24	151.24	1915.2	256.12	458.28
	543.4	698.44	193.04	2735.24	47.12	2830.24	845.12	1782.96	672.6	747.08
	347.32	1976.76	373.16	347.32	1017.64	550.24	199.88	983.44	337.44	130.72
	108.68	2614.4	95	237.12	573.04	672.6	576.08	2841.64	316.16	253.84
	446.12	3828.12	504.64	312.36	488.68	3227.72	294.12	611.8	204.44	1809.56
	260.68	3400.24	215.08	417.24	493.24	2425.16	85.12	1180.28	167.2	138.32
	830.68	1849.08	167.96	363.28	157.32	1237.28	185.44	582.92	703	1051.08
	556.32	1784.48	249.28	307.04	145.16	3444.32	334.4	2473.04	474.24	456
	291.08	3194.28	295.64	128.44	117.04	1618.04	213.56	1357.36	114	148.2
	395.2	2379.56	405.84	142.88	500.08	2554.36	652.84	1551.92	544.16	224.96
	838.28	852.72	111.72	583.68	1259.32	1763.2	316.92	3014.16	871.72	326.8
	363.28	4534.92	144.4	122.36	75.24	2037.56	104.88	1514.68	199.88	1344.44
	212.04	7938.96	896.04	203.68	269.8	1623.36	813.2	2216.16	326.8	658.16
	313.12	1574.72	355.68	313.88	367.84	1221.32	467.4	937.84	142.88	101.08
	494.76	1776.12	298.68	503.12	534.28	1332.28	138.32	3337.92	554.04	550.24
	430.16	392.16	143.64	254.6	486.4	2599.96	536.56	2137.88	797.24	475.76
	3288.52	1030.56	114	180.12	386.84	896.8	359.48	2161.44	301.72	1852.12
	1873.4	826.12	657.4	1902.28	155.8	1591.44	525.92	3116.76	251.56	420.28
	167.96	1479.72	84.36	332.12	1497.2	2301.28	110.2	365.56	758.48	427.88
	234.08	2453.28	228.76	53.96	97.28	2020.08	477.28	1657.56	200.64	352.64
	79.04	2231.36	223.44	252.32	716.68	2881.92	399	3811.4	2824.92	237.88
	1076.16	3486.12	179.36	220.4	753.16	10245.6	362.52	704.52	581.4	1156.72
	142.88	583.68	1058.68	874	601.16	1260.84	346.56	1115.68	181.64	516.8
	292.6	1399.92	724.28	886.92	208.24	2161.44	1389.28	1016.88	317.68	513
	441.56	679.44	321.48	168.72	586.72	2587.04	250.8	1289.72	84.36	1000.92
	1853.64	3157.04	308.56	401.28	502.36	804.84	582.92	1715.32	133.76	393.68
	516.04	3068.88	389.12	389.12	388.36	1911.4	476.52	1751.8	337.44	139.84
	349.6	691.6	395.2	154.28	416.48	860.32	342	114.76	138.32	281.96
	217.36	687.8	163.4	1879.48	685.52	6823.28	749.36	4534.92	582.16	636.12
	1337.6	1705.44	107.92	217.36	356.44	3808.36	367.08	363.28	152.76	189.24
	746.32	1307.2	325.28	647.52	114	2012.48	557.84	1310.24	209	2192.6
	490.96	4143.52	110.96	568.48	979.64	1640.08	85.12	1079.96	220.4	668.8
	1045.76	1773.84	202.92	444.6	459.04	3743.76	1322.4	1704.68	577.6	346.56
	569.24	906.68	368.6	325.28	494.76	1319.36	1206.88	2088.48	164.16	343.52
	611.04	2000.32	207.48	498.56	760.76	1720.64	525.16	1406	335.92	965.96
	1877.2	4258.28	80.56	911.24	819.28	405.08	360.24	1610.44	228.76	1311
	67.64	1430.32	129.2	472.72	325.28	1672.76	247.76	1385.48	623.2	321.48
	290.32	1086.8	300.96	157.32	2499.64	6194.76	442.32	1694.8	272.84	874.76
	428.64	905.92	126.16	655.12	933.28	2189.56	825.36	1404.48	82.84	402.04
	806.36	514.52	269.04	248.52	1737.36	1240.32	338.2	2247.32	136.04	304
	779	1376.36	142.12	117.04	382.28	595.08	117.8	5339.76	122.36	2064.92
	1877.96	807.12	129.2	594.32	208.24	2333.96	312.36	696.16	231.8	212.04
	225.72	1633.24	119.32	1069.32	300.96	2575.64	143.64	393.68	140.6	2652.4
	645.24	1532.16	186.96	219.64	1382.44	826.12	583.68	2276.2	275.88	397.48
	232.56	1032.08	133	1536.72	258.4	2147	294.12	558.6	185.44	760
	784.32	768.36	176.32	513.76	414.2	969.76	113.24	1107.32	140.6	844.36
	147.44	5991.84	95.76	123.12	505.4	635.36	146.68	920.36	193.04	494
	981.92	5571.56	182.4	228.76	557.84	1829.32	449.92	1397.64	334.4	142.88
	1278.32	6552.72	169.48	161.12	243.2	5535.08	266.76	1504.8	959.12	190.76
	535.8	3009.6	193.8	192.28	336.68	2302.8	1229.68	2126.48	508.44	568.48
	443.84	3558.32	511.48	419.52	264.48	1935.72	279.68	3088.64	294.88	840.56
	229.52	3355.4	161.12	166.44	284.24	1184.84	334.4	3056.72	590.52	828.4
	451.44	1215.24	361.76	776.72	376.96	892.24	559.36	2468.48	256.88	1440.2
	1074.64	883.88	516.04	114.76	188.48	2387.92	408.12	848.16	174.04	380
	253.08	1130.12	558.6	876.28	157.32	4494.64	350.36	1160.52	509.2	1432.6
	1219.04	1878.72	602.68	196.84	200.64	3691.32	1175.72	3872.96	180.12	956.84
	408.12	2273.92	432.44	105.64	500.08	746.32	307.8	1501.76	294.88	934.04
	2628.08	1136.2	158.84	291.08	88.16	3132.72	538.08	1127.08	152	265.24
	434.72	2543.72	154.28	258.4	872.48	2276.96	712.88	2247.32	243.2	671.84
	409.64	1077.68	256.12	324.52	334.4	2186.52	269.04	2048.2	135.28	310.08
	591.28	3008.08	138.32	330.6	268.28	1995.76	428.64	1897.72	2193.36	461.32
	174.04	2544.48	353.4	832.2	186.2	2968.56	316.16	1725.96	149.72	174.04
	503.88	112.48	263.72	1190.92	281.2	1633.24	113.24	3182.88	199.88	273.6
	876.28	2232.12	440.04	97.28	157.32	4724.92	461.32	3081.04	410.4	1071.6
	622.44	1241.08	250.04	827.64	701.48	3561.36	110.96	2892.56	256.88	473.48
	579.12	3842.56	187.72	298.68	564.68	478.04	341.24	1720.64	72.96	766.84
	1155.2	3799.24	205.2	304.76	479.56	2337	433.2	1108.08	168.72	1707.72
	1007	1507.08	133	207.48	945.44	575.32	418	1274.52	376.96	482.6
	721.24	553.28	389.12	1206.12	123.12	2476.84	926.44	582.92	255.36	763.04
	362.52	1765.48	122.36	313.88	278.16	1591.44	1088.32	2692.68	274.36	247
	920.36	1083.76	125.4	962.92	154.28	527.44	629.28	637.64	431.68	670.32
	445.36	836	228	157.32	506.92	3027.84	411.92	1371.04	543.4	334.4
	832.96	2049.72	907.44	91.2	459.04	1227.4	250.8	1653	312.36	401.28
	836.76	5779.04	2025.4	183.16	221.92	1824	286.52	2340.04	262.2	1055.64
	476.52	3176.8	259.16	422.56	687.8	2661.52	1014.6	2376.52	147.44	617.88
	659.68	2175.12	636.12	272.08	378.48	611.8	262.2	834.48	414.2	161.12
	451.44	1557.24	315.4	744.8	201.4	1511.64	247	2433.52	1254	579.12
	312.36	1500.24	188.48	239.4	442.32	5319.24	298.68	6197.04	898.32	572.28
	229.52	2834.8	399.76	297.92	88.16	1395.36	193.8	1940.28	291.84	123.88
	755.44	1548.12	283.48	218.88	275.12	1444	449.92	850.44	447.64	557.84
	460.56	1929.64	264.48	721.24	1407.52	1847.56	541.12	1197	122.36	268.28
	726.56	2188.04	142.12	1021.44	104.12	942.4	434.72	516.8	855.76	117.04
	1269.2	3055.2	153.52	465.88	339.72	283.48	191.52	2207.8	126.16	335.16
	386.08	2307.36	1873.4	161.88	775.2	1563.32	547.2	503.88	128.44	528.2
	159.6	2177.4	349.6	280.44	772.92	1063.24	448.4	1446.28	763.04	415.72
	280.44	3274.84	471.2	386.84	805.6	2181.96	572.28	2060.36	189.24	1510.88
	771.4	1735.08	439.28	1535.96	216.6	627	221.92	2726.12	352.64	235.6
	233.32	1729.76	186.2	585.96	152	3335.64	1146.08	1306.44	232.56	309.32
	83.6	1495.68	268.28	72.96	254.6	2653.16	343.52	2474.56	206.72	190
	419.52	2900.92	379.24	1184.08	389.88	526.68	300.96	695.4	303.24	1199.28
	300.96	3417.72	248.52	424.08	927.2	2062.64	459.8	2025.4	325.28	684
	767.6	2102.92	303.24	140.6	636.12	9208.92	187.72	1357.36	108.68	1102
	490.2	2931.32	845.88	291.84	253.08	547.2	259.16	1950.16	490.2	1285.92
	1427.28	3257.36	208.24	576.08	145.16	987.24	150.48	1168.88	246.24	686.28
	262.96	5316.2	340.48	157.32	745.56	1801.2	332.12	2538.4	676.4	241.68
	1115.68	4430.04	633.08	316.92	515.28	685.52	390.64	834.48	309.32	1768.52
	461.32	1910.64	526.68	274.36	2103.68	1035.12	319.96	3114.48	174.8	446.88
	3053.68	1054.88	604.2	146.68	82.84	1014.6	101.08	3309.8	779	386.08
	1186.36	1706.2	260.68	1139.24	333.64	565.44	545.68	2169.04	270.56	647.52
	1360.4	2462.4	237.12	473.48	740.24	2629.6	1797.4	2357.52	1495.68	297.92
	159.6	2354.48	290.32	649.8	288.8	649.8	977.36	4265.12	191.52	835.24
	715.16	423.32	99.56	223.44	264.48	2245.8	604.2	1890.12	176.32	523.64
	1862	2701.04	690.08	924.16	480.32	1333.04	641.44	79.04	301.72	395.96
	595.08	2482.16	215.84	606.48	118.56	167.96	865.64	2733.72	98.8	228.76
	978.88	1565.6	188.48	262.96	684	930.24	281.96	605.72	117.04	636.12
	978.88	1890.12	901.36	236.36	513.76	913.52	180.12	2045.16	83.6	205.96
	258.4	4239.28	633.84	1226.64	278.16	1318.6	281.96	766.84	328.32	806.36
	197.6	1003.2	374.68	280.44	295.64	3040	162.64	1218.28	625.48	636.12
	158.08	1076.92	158.08	497.04	285	2849.24	355.68	1617.28	278.92	719.72
	637.64	3123.6	95.76	266.76	595.08	3605.44	165.68	543.4	378.48	1966.88
	144.4	3013.4	117.8	368.6	670.32	3416.2	237.88	2110.52	137.56	567.72
	1285.92	697.68	561.64	606.48	428.64	1276.8	230.28	1933.44	165.68	617.88
	880.84	2215.4	1269.96	414.96	1551.92	1763.96	322.24	3487.64	444.6	361.76
	1257.8	1013.08	125.4	171.76	1331.52	1604.36	642.2	1173.44	555.56	297.92
	2584	1549.64	402.8	163.4	754.68	1903.8	1655.28	2593.88	321.48	399
	431.68	2196.4	173.28	294.88	1207.64	1532.16	263.72	1274.52	380	205.96
	2080.12	3325.76	363.28	205.96	571.52	4010.52	972.04	1201.56	128.44	348.84
	357.2	3888.92	274.36	278.16	504.64	715.16	357.96	2853.8	703	237.88
	75.24	290.32	132.24	519.08	449.92	1812.6	402.04	4055.36	158.84	167.2
	782.8	747.84	213.56	705.28	713.64	989.52	53.96	3069.64	2789.2	24.32
	459.04	2230.6	307.8	111.72	412.68	848.92	237.88	956.08	111.72	718.96
	509.2	2119.64	109.44	513	266	655.88	204.44	385.32	320.72	2001.84
	1967.64	678.68	424.08	247.76	870.2	1367.24	1949.4	3854.72	180.88	1111.88
	208.24	1111.12	1728.24	592.8	253.08	135.28	182.4	1993.48	1656.8	1557.24
	793.44	938.6	184.68	404.32	161.12	1463	179.36	412.68	119.32	164.16
	541.88	2159.92	757.72	353.4	633.84	2249.6	513.76	2228.32	315.4	1015.36
	287.28	820.04	286.52	247	272.84	2479.12	193.04	85.88	187.72	217.36
	900.6	1060.96	374.68	435.48	212.04	965.2	275.12	4813.84	341.24	617.12
	464.36	2082.4	238.64	462.84	170.24	801.8	342.76	2357.52	462.08	714.4
	573.8	2945	133	414.2	391.4	1996.52	346.56	1347.48	228.76	216.6
	912.76	2127.24	111.72	1206.88	313.88	2641	801.8	3869.92	230.28	164.16
	846.64	1172.68	743.28	190.76	403.56	2824.16	102.6	3729.32	270.56	800.28
	5037.28	1997.28	110.96	109.44	161.88	2129.52	296.4	754.68	370.12	1257.8
	264.48	623.96	319.96	666.52	286.52	1288.96	625.48	3237.6	386.84	93.48
	152.76	2204	272.08	110.2	194.56	1304.92	244.72	1190.92	190.76	1279.08
	563.16	1789.04	313.88	294.88	498.56	1022.2	80.56	2042.12	665	919.6
	782.8	968.24	171.76	209	1298.08	1627.16	315.4	739.48	227.24	449.16
	463.6	3103.84	139.08	1368	280.44	1728.24	849.68	2629.6	69.92	702.24
	535.04	3699.68	195.32	703	353.4	1936.48	572.28	2188.8	176.32	392.92
	434.72	1320.88	281.96	378.48	1681.12	2452.52	89.68	4027.24	365.56	770.64
	550.24	2084.68	238.64	144.4	409.64	2603.76	2479.88	1189.4	326.8	303.24
	665.76	1394.6	203.68	258.4	801.8	1282.88	604.2	1223.6	428.64	161.12
	220.4	823.84	432.44	169.48	558.6	4066.76	545.68	1212.2	323	205.2
	651.32	7621.28	205.96	252.32	1368.76	2351.44	294.88	1317.08	148.96	431.68
	398.24	2120.4	969	622.44	346.56	1118.72	2337.76	7588.6	56.24	304
	497.04	2926	311.6	261.44	296.4	2136.36	533.52	1633.24	615.6	295.64
	153.52	1351.28	813.2	252.32	453.72	494.76	425.6	1409.8	345.04	490.2
	567.72	1203.08	1164.32	783.56	941.64	2768.68	298.68	1036.64	366.32	180.88
	329.84	1265.4	319.2	231.8	177.08	2214.64	369.36	3023.28	923.4	310.08
	2276.96	562.4	389.88	229.52	338.96	2480.64	87.4	3857	395.96	1114.92
	708.32	1048.8	311.6	484.88	667.28	2546	186.2	1305.68	115.52	680.96
	921.88	2105.2	207.48	1124.04	282.72	401.28	205.96	2594.64	85.12	552.52
	354.16	791.92	510.72	278.16	145.92	1144.56	480.32	748.6	164.16	1031.32
	393.68	2638.72	384.56	867.16	981.16	3711.08	224.2	2745.12	221.92	347.32
	184.68	1160.52	612.56	327.56	378.48	1772.32	1292.76	1143.8	405.84	191.52
	546.44	758.48	247	323	142.88	2216.16	338.2	2387.16	383.04	1160.52
	2120.4	2061.12	211.28	908.96	715.92	1728.24	456.76	2383.36	335.16	267.52
	519.84	1282.88	109.44	178.6	984.96	3313.6	208.24	1700.12	348.08	383.04
	63.84	1795.88	98.8	543.4	487.92	1250.2	138.32	1179.52	373.92	164.16
	180.12	927.2	331.36	506.92	709.84	776.72	1962.32	1090.6	709.84	475.76
	1117.96	497.8	582.92	487.92	179.36	2701.04	556.32	1891.64	322.24	1009.28
	1603.6	1947.88	196.08	95.76	285	1308.72	710.6	952.28	493.24	461.32
	173.28	2188.8	145.16	539.6	373.16	777.48	603.44	932.52	526.68	443.84
	383.04	2047.44	253.84	254.6	230.28	2435.04	376.2	1391.56	466.64	562.4
	316.16	3261.16	240.92	721.24	463.6	4198.24	424.08	2387.16	187.72	782.8
	427.88	5016.76	105.64	367.84	586.72	1646.92	636.88	2777.04	212.04	240.92
	430.92	2953.36	209.76	44.84	342	642.96	357.96	1429.56	307.8	218.12
	688.56	1608.92	139.84	355.68	372.4	1459.96	1871.88	1431.08	197.6	1323.92
	212.8	6317.12	159.6	3900.32	109.44	1040.44	202.92	1207.64	592.8	274.36
	1453.88	2071	928.72	576.84	929.48	808.64	355.68	1184.84	389.88	161.12
	236.36	2622	171	82.84	831.44	2277.72	577.6	1088.32	285.76	273.6
	123.12	4951.4	303.24	1463.76	95	1397.64	311.6	1103.52	632.32	393.68
	1570.16	2200.2	278.16	158.84	136.04	976.6	1103.52	1264.64	872.48	174.04
	953.04	685.52	132.24	476.52	313.12	525.92	414.2	3058.24	443.08	277.4
	688.56	1899.24	1667.44	551.76	447.64	6589.2	229.52	847.4	917.32	507.68
	576.84	1495.68	297.16	678.68	470.44	1987.4	714.4	792.68	311.6	1806.52
	155.04	674.12	112.48	304	765.32	601.16	2020.84	1190.16	104.12	390.64
	514.52	1710.76	314.64	442.32	593.56	1190.16	321.48	382.28	115.52	186.96
	418	1038.16	1804.24	834.48	1184.08	2764.88	2240.48	1245.64	162.64	1529.88
	2258.72	1216	130.72	1974.48	247.76	528.2	259.92	1178	335.16	278.92
	341.24	1431.84	141.36	919.6	155.04	3075.72	318.44	2815.04	479.56	131.48
	567.72	1538.24	139.84	331.36	411.16	3122.08	708.32	728.08	124.64	188.48
	2428.96	1608.16	497.8	811.68	271.32	1422.72	42.56	1767	939.36	722.76
	243.96	2322.56	190	103.36	858.04	2078.6	300.96	2021.6	691.6	645.24
	2466.96	3986.96	56.24	129.96	473.48	6462.28	374.68	1070.84	849.68	321.48
	743.28	3905.64	282.72	326.04	399.76	1509.36	351.12	1648.44	62.32	2108.24
	931	468.16	582.16	216.6	256.88	767.6	227.24	1696.32	161.12	317.68
	2057.32	1591.44	171.76	212.8	950	975.08	331.36	3755.92	414.2	297.92
	212.04	1000.92	129.96	257.64	335.16	1600.56	402.04	2919.92	120.84	1225.88
	891.48	2257.2	500.84	473.48	405.08	2467.72	254.6	2793.76	150.48	194.56
	463.6	844.36	109.44	366.32	509.2	588.24	1049.56	1842.24	191.52	394.44
	395.96	1307.2	228.76	297.16	1650.72	340.48	2257.2	2359.8	633.08	652.84
	1048.04	2539.92	164.16	3440.52	225.72	2553.6	192.28	2460.12	259.92	434.72
	777.48	2342.32	246.24	604.96	323	1588.4	283.48	1867.32	202.92	224.96
	467.4	934.8	133	266	765.32	526.68	788.12	1695.56	475	1557.24
	544.16	1291.24	454.48	1228.16	1235.76	2111.28	473.48	1750.28	155.8	557.84
	1042.72	1574.72	253.84	551	534.28	732.64	302.48	1171.16	166.44	1041.2
	280.44	2077.84	348.08	759.24	429.4	594.32	418	2597.68	230.28	395.96
	244.72	357.96	478.8	760.76	307.04	3950.48	390.64	2278.48	984.2	918.84
	801.8	2492.04	200.64	120.84	1110.36	450.68	192.28	1740.4	337.44	495.52
	694.64	1106.56	467.4	762.28	790.4	2427.44	1025.24	2805.92	501.6	985.72
	326.8	747.08	286.52	950	592.8	1505.56	444.6	919.6	177.84	401.28
	392.16	823.84	401.28	484.12	593.56	1584.6	550.24	3647.24	486.4	903.64
	519.08	1003.2	278.92	269.8	309.32	2002.6	292.6	1843	603.44	177.08
	1625.64	1871.12	199.88	820.8	182.4	2435.8	109.44	6442.52	199.88	281.96
	212.04	4298.56	257.64	145.92	114.76	2422.88	613.32	2028.44	335.92	254.6
	435.48	1545.08	323	1426.52	221.16	2843.92	195.32	1465.28	274.36	893.76
	859.56	2395.52	149.72	181.64	275.88	5073.76	535.8	1757.88	234.84	145.92
	1119.48	926.44	385.32	347.32	186.96	1921.28	168.72	910.48	621.68	154.28
	314.64	1194.72	100.32	636.88	177.08	529.72	278.16	1807.28	215.08	471.96
	490.96	1940.28	404.32	186.96	443.08	4292.48	216.6	2286.84	361	456
	561.64	2131.04	271.32	259.92	366.32	1604.36	266	1121	333.64	125.4
	870.96	1162.04	99.56	298.68	3034.68	1015.36	595.84	1963.08	301.72	190
	246.24	2255.68	613.32	1170.4	886.16	1926.6	345.8	550.24	436.24	228
	574.56	842.08	451.44	1888.6	493.24	535.04	457.52	1258.56	190.76	1587.64
	544.16	1666.68	180.88	177.08	176.32	2000.32	1574.72	1634.76	107.92	158.84
	525.92	2218.44	126.92	166.44	1329.24	2156.88	1470.6	6059.48	256.88	161.88
	666.52	573.8	512.24	501.6	231.8	642.96	570.76	1028.28	168.72	245.48
	753.92	2258.72	134.52	150.48	215.84	1808.04	345.8	830.68	271.32	443.08
	93.48	2752.72	174.04	359.48	313.12	446.88	213.56	1208.4	415.72	1026.76
	616.36	2333.2	221.16	170.24	2025.4	2040.6	593.56	981.16	402.8	424.08
	1235	1499.48	129.96	177.84	482.6	3019.48	502.36	1922.04	251.56	221.92
	677.16	2685.08	215.08	975.84	681.72	2851.52	247.76	1905.32	615.6	437
	307.8	1415.12	99.56	120.08	588.24	5240.2	480.32	570	294.12	293.36
	1608.92	6044.28	176.32	209	177.08	1350.52	361	2216.92	161.88	368.6
	593.56	2755	172.52	789.64	561.64	699.2	158.08	372.4	250.8	1422.72
	2577.92	1450.08	229.52	1247.16	136.8	1017.64	498.56	728.08	2597.68	265.24
	409.64	2004.88	57.76	508.44	975.84	3507.4	364.04	1701.64	323.76	653.6
	129.96	1414.36	123.88	251.56	56.24	507.68	140.6	728.08	220.4	518.32
	945.44	126.16	148.96	428.64	260.68	1170.4	481.84	6935.76	258.4	434.72
	747.84	213.56	131.48	551	412.68	1286.68	354.92	2470.76	304	389.88
	449.92	3275.6	94.24	1067.04	187.72	2495.84	421.04	1307.96	1003.2	438.52
	641.44	368.6	364.04	2161.44	301.72	758.48	599.64	1729	269.8	582.16
	2014.76	1765.48	265.24	102.6	275.88	1022.96	394.44	357.2	379.24	273.6
	219.64	2010.2	427.88	3444.32	251.56	1998.8	167.96	1250.2	319.2	226.48
	380.76	1361.16	386.08	234.84	263.72	1200.8	237.88	3309.04	578.36	408.12
	326.8	497.8	372.4	265.24	139.08	2277.72	215.84	1486.56	221.92	370.12
	373.92	2571.84	544.92	244.72	582.16	1310.24	367.84	1383.96	931.76	882.36
	491.72	813.96	119.32	1366.48	367.08	1327.72	372.4	1137.72	271.32	1005.48
	435.48	2084.68	744.04	259.92	266.76	2641.76	1167.36	1336.84	122.36	327.56
	449.92	4525.04	161.12	325.28	214.32	1276.04	161.12	1442.48	292.6	592.8
	517.56	1175.72	671.84	136.8	218.12	1139.24	237.12	2368.92	126.16	404.32
	199.88	1206.12	124.64	335.92	180.88	639.92	1375.6	1911.4	259.92	690.84
	208.24	1130.12	150.48	293.36	331.36	1395.36	240.92	616.36	900.6	323.76
	1304.16	303.24	191.52	253.08	5374.72	2656.96	232.56	1659.08	121.6	302.48
	464.36	2871.28	732.64	1533.68	460.56	1466.04	480.32	1487.32	141.36	189.24
	231.8	4099.44	243.96	227.24	304	2748.92	304.76	3372.88	282.72	3688.28
	628.52	2660	459.04	55.48	313.12	1365.72	406.6	790.4	709.08	1532.16
	437	525.16	459.04	133	98.04	253.08	234.84	3107.64	297.16	295.64
	675.64	3252.04	315.4	272.08	598.12	211.28	484.88	3242.92	317.68	1989.68
	731.88	2499.64	103.36	395.2	923.4	3815.96	241.68	1481.24	487.92	418.76
	874.76	1374.08	148.96	869.44	714.4	2216.92	296.4	1176.48	199.88	834.48
	551	1426.52	259.16	285.76	1204.6	673.36	180.12	1333.04	233.32	221.16
	205.96	4005.96	246.24	1241.08	133	2747.4	90.44	310.84	271.32	204.44
	1166.6	1497.2	338.2	258.4	437.76	4731.76	601.92	2757.28	624.72	547.2
	1022.2	2387.92	769.12	225.72	387.6	2891.8	307.04	1188.64	136.04	265.24
	673.36	1418.16	1491.88	1357.36	2339.28	3709.56	313.88	1440.96	154.28	475.76
	1480.48	1874.16	209	266	103.36	1168.12	386.84	1162.8	221.16	115.52
	1820.2	573.04	267.52	513.76	219.64	1065.52	304.76	1774.6	164.92	967.48
	980.4	1083	150.48	175.56	282.72	2200.2	725.04	785.84	146.68	1266.16
	1414.36	790.4	237.12	229.52	252.32	1373.32	186.96	2536.88	204.44	908.96
	544.16	2262.52	395.2	357.96	286.52	1531.4	247.76	1839.96	376.96	849.68
	979.64	3288.52	148.2	241.68	3439	1729	316.16	2170.56	107.92	338.96
	194.56	1086.8	357.2	323	1285.92	3457.24	160.36	1303.4	727.32	522.12
	95.76	627.76	557.08	437.76	1246.4	1034.36	193.04	3886.64	177.84	292.6
	741.76	2646.32	205.96	833.72	437.76	1669.72	354.92	2373.48	412.68	882.36
	594.32	744.04	357.96	350.36	467.4	2095.32	331.36	1240.32	342	204.44
	851.2	1377.12	162.64	630.8	798.76	2295.96	144.4	839.04	364.8	651.32
	299.44	2745.12	285	364.8	156.56	1779.92	395.2	2153.08	377.72	351.12
	1026	1021.44	217.36	894.52	950.76	3429.12	1809.56	1684.16	283.48	809.4
	394.44	1873.4	2451	148.96	148.2	3429.88	177.08	2100.64	182.4	695.4
	763.8	864.88	332.88	156.56	307.8	4390.52	592.8	3513.48	376.96	307.8
	1295.04	4557.72	120.08	747.08	330.6	920.36	2009.44	332.12	1036.64	240.92
	164.16	1094.4	228	684	228.76	927.2	313.88	868.68	302.48	1469.84
	515.28	2388.68	148.96	652.08	821.56	929.48	443.08	15202.3	300.2	283.48
	1521.52	730.36	1597.52	190	301.72	1282.88	1735.08	513	652.08	424.84
	679.44	2323.32	186.96	148.96	260.68	1574.72	836.76	1548.88	139.08	219.64
	525.92	1084.52	161.88	283.48	119.32	1734.32	288.04	1419.68	525.16	769.88
	482.6	1453.12	302.48	187.72	446.12	1158.24	354.92	2254.92	575.32	392.92
	894.52	1146.08	139.08	807.88	357.2	2686.6	313.12	1482	817.76	412.68
	563.16	3335.64	397.48	715.16	503.12	2490.52	607.24	1020.68	218.88	600.4
	482.6	2908.52	149.72	1075.4	94.24	417.24	860.32	1000.16	291.08	332.88
	287.28	1387	450.68	1577	230.28	2135.6	1040.44	1069.32	399.76	505.4
	257.64	2061.12	266.76	66.12	173.28	1567.88	248.52	1504.8	441.56	250.04
	4465	1869.6	413.44	319.2	89.68	1466.04	270.56	2907.76	336.68	509.96
	591.28	494	419.52	142.88	581.4	1721.4	283.48	2720.8	760.76	512.24
	5246.28	3037.72	304	360.24	345.8	891.48	1678.08	2709.4	258.4	262.2
	815.48	300.2	142.88	670.32	164.92	655.88	541.88	1285.16	247.76	772.92
	601.16	519.08	279.68	433.2	80.56	266.76	484.12	1851.36	60.8	365.56
	1360.4	4543.28	258.4	209.76	1864.28	2685.84	266	852.72	221.16	170.24
	1226.64	1462.24	332.12	534.28	131.48	1204.6	241.68	1457.68	561.64	602.68
	155.04	951.52	253.84	361	179.36	4313	640.68	194.56	218.88	440.8
	638.4	2388.68	196.84	576.08	215.08	918.08	1576.24	1279.84	331.36	275.12
	241.68	1026.76	1326.2	248.52	218.88	6184.12	274.36	4695.28	323	272.84
	799.52	1021.44	528.2	508.44	603.44	3168.44	671.08	1654.52	632.32	738.72
	2507.24	8135.04	153.52	233.32	273.6	3569.72	615.6	664.24	212.04	353.4
	1390.8	2995.16	140.6	301.72	374.68	554.04	449.92	1697.84	332.12	1336.84
	658.92	1954.72	337.44	592.04	1230.44	3899.56	403.56	3494.48	301.72	287.28
	815.48	3908.68	234.84	107.92	321.48	769.88	641.44	656.64	280.44	253.08
	390.64	2029.96	139.08	159.6	454.48	8717.96	170.24	1558	583.68	356.44
	488.68	1476.68	262.2	441.56	427.12	1285.16	4667.92	1163.56	145.92	285.76
	513.76	2459.36	308.56	592.04	1007.76	1865.8	1533.68	1663.64	493.24	1057.16
	1202.32	1068.56	950	1577	313.88	5910.52	494.76	2523.2	136.04	323.76
	655.88	4794.84	457.52	345.04	348.84	1741.92	310.84	1276.8	453.72	433.2
	65.36	1197	170.24	2186.52	194.56	1424.24	972.04	1501	131.48	2199.44
	600.4	1934.2	241.68	452.96	478.04	8168.48	111.72	1225.12	119.32	867.92
	538.84	1760.16	191.52	774.44	333.64	589	382.28	2390.2	619.4	140.6
	363.28	816.24	373.92	668.8	263.72	436.24	356.44	257.64	335.92	389.88
	845.12	1409.04	153.52	262.96	432.44	123.88	452.96	2184.24	85.12	376.2
	706.8	9490.12	961.4	819.28	461.32	4662.6	460.56	2659.24	354.16	307.04
	51.68	1480.48	139.08	186.96	197.6	261.44	310.84	4142.76	253.08	978.12
	178.6	2381.08	299.44	152	273.6	828.4	845.12	2770.2	167.2	453.72
	281.2	2472.28	274.36	338.2	104.88	2140.92	956.84	3103.84	352.64	433.96
	472.72	1214.48	201.4	880.08	2355.24	6477.48	219.64	4362.4	354.92	2070.24
	487.92	1660.6	127.68	2072.52	1061.72	2073.28	243.2	856.52	197.6	1562.56
	1437.92	960.64	233.32	294.12	658.92	2360.56	1782.96	1380.16	213.56	353.4
	814.72	4748.48	181.64	648.28	107.16	873.24	455.24	2134.08	446.12	360.24
	668.8	1300.36	251.56	184.68	423.32	2081.64	561.64	4873.88	231.8	1186.36
	343.52	1361.16	674.88	207.48	126.92	2755	269.8	1738.12	202.92	132.24
	627	1573.96	294.88	915.8	281.2	6517	186.96	1941.8	191.52	354.16
	810.16	2481.4	125.4	637.64	425.6	1535.2	326.8	2455.56	277.4	321.48
	544.92	2820.36	543.4	602.68	180.88	2385.64	321.48	883.88	491.72	555.56
	106.4	1295.04	239.4	389.12	66.12	1644.64	649.8	3438.24	221.92	656.64
	247	1725.2	348.08	1465.28	174.8	1581.56	866.4	2742.84	205.2	1024.48
	1232.72	1280.6	562.4	577.6	417.24	1722.16	46.36	1558	186.2	628.52
	204.44	1786	115.52	248.52	1545.84	1861.24	171.76	1725.96	1393.08	1187.88
	1668.2	1701.64	253.84	288.8	219.64	1401.44	266.76	1808.8	215.84	278.92
	510.72	2325.6	447.64	681.72	297.16	1564.08	201.4	1828.56	159.6	322.24
	621.68	2905.48	110.96	258.4	567.72	2033	218.12	2236.68	289.56	147.44
	352.64	4342.64	308.56	206.72	575.32	1035.12	501.6	1710.76	632.32	301.72
	410.4	2283.8	230.28	404.32	345.8	267.52	281.96	2713.2	89.68	332.88
	291.08	2167.52	357.96	280.44	1514.68	2026.16	571.52	1083	153.52	927.2
	1002.44	1387	138.32	1866.56	180.12	1839.2	427.88	1318.6	325.28	296.4
	288.04	5221.96	215.08	395.96	156.56	2396.28	364.8	1535.96	831.44	336.68
	1499.48	3350.08	82.84	256.88	538.08	1782.96	1003.2	1416.64	322.24	373.92
	1295.04	1278.32	151.24	1202.32	548.72	3475.48	423.32	1019.92	110.96	239.4
	140.6	755.44	167.2	346.56	388.36	1257.8	729.6	1101.24	495.52	177.84
	219.64	2278.48	142.12	404.32	359.48	2495.08	688.56	1378.64	391.4	839.8
	651.32	1662.88	167.2	297.16	291.84	372.4	208.24	918.08	137.56	112.48
	524.4	1775.36	346.56	149.72	117.04	2609.08	644.48	2547.52	251.56	314.64
	432.44	753.92	474.24	104.12	817.76	1910.64	885.4	898.32	228	907.44
	599.64	2815.04	570.76	270.56	120.84	2126.48	174.04	4246.88	220.4	529.72
	1054.88	158.08	362.52	507.68	1045.76	1123.28	171	735.68	586.72	325.28
	72.96	1963.84	506.92	314.64	798.76	1244.12	633.08	3477.76	186.96	448.4
	500.08	1958.52	158.08	103.36	476.52	1797.4	522.88	2791.48	429.4	306.28
	1104.28	2464.68	156.56	264.48	278.92	4986.36	50.92	6618.08	1236.52	338.96
	908.96	1813.36	325.28	279.68	274.36	1884.8	364.04	982.68	240.92	258.4
	995.6	4118.44	282.72	185.44	238.64	2133.32	343.52	1672.76	551	481.08
	294.12	1727.48	85.88	170.24	452.2	1731.28	419.52	2333.96	334.4	478.8
	318.44	851.2	205.2	266	165.68	1779.16	158.08	3016.44	629.28	435.48
	196.84	2764.12	243.96	198.36	1092.88	4348.72	738.72	1417.4	356.44	2264.8
	510.72	1244.12	128.44	487.16	833.72	1795.12	261.44	1341.4	174.8	3033.16
	882.36	3420	313.12	693.12	162.64	2308.88	131.48	1914.44	470.44	561.64
	244.72	3131.2	219.64	1686.44	516.04	1482.76	528.96	1015.36	307.04	420.28
	421.04	2593.88	88.16	371.64	281.2	2265.56	237.88	1123.28	356.44	394.44
	578.36	840.56	163.4	326.8	1049.56	5322.28	321.48	2620.48	269.04	424.08
	302.48	2817.32	73.72	329.08	223.44	1390.04	421.04	1653	122.36	220.4
	557.08	2686.6	991.04	350.36	291.08	1494.92	233.32	1244.88	39.52	503.88
	91.96	1702.4	302.48	262.2	356.44	2742.08	481.84	1460.72	337.44	362.52
	1125.56	823.84	595.08	424.84	156.56	4018.12	415.72	950.76	179.36	1035.12
	1876.44	1352.8	148.2	835.24	262.96	6254.8	231.8	664.24	60.04	5016
	376.96	6069.36	953.04	354.16	254.6	1002.44	211.28	1035.12	126.92	1284.4
	561.64	1733.56	920.36	955.32	346.56	1517.72	208.24	990.28	118.56	605.72
	1000.92	2514.08	520.6	155.04	269.04	655.88	86.64	2038.32	452.96	383.04
	291.84	2078.6	2523.96	915.8	351.12	1041.2	494	2107.48	401.28	134.52
	285	984.2	95.76	585.96	160.36	481.08	231.8	2119.64	452.96	281.96
	544.92	2022.36	166.44	360.24	269.04	2834.8	279.68	1299.6	177.84	279.68
	826.88	1557.24	169.48	504.64	105.64	5722.8	539.6	1093.64	192.28	637.64
	348.84	1225.88	832.2	398.24	463.6	1982.08	782.8	678.68	161.88	797.24
	407.36	1091.36	336.68	1205.36	349.6	1385.48	359.48	851.96	143.64	761.52
	386.84	1994.24	179.36	561.64	386.84	1789.8	199.12	3201.12	136.8	805.6
	1555.72	1231.2	551	299.44	849.68	3088.64	592.04	2432.76	133	1843.76
	439.28	896.8	313.88	98.04	96.52	1054.12	214.32	2185	391.4	681.72
	319.2	2128.76	144.4	214.32	174.8	665.76	307.8	178.6	250.8	1206.12
	928.72	1486.56	209.76	180.12	695.4	542.64	971.28	3179.08	228	444.6
	666.52	186.96	191.52	110.2	1127.08	823.84	1245.64	3587.96	150.48	896.04
	442.32	1219.04	183.16	136.8	795.72	1580.8	330.6	714.4	580.64	956.08
	506.16	919.6	158.84	430.16	735.68	3175.28	116.28	3884.36	258.4	314.64
	486.4	525.92	493.24	205.2	571.52	6364.24	313.12	1491.88	455.24	584.44
	209	2484.44	91.2	339.72	655.12	2649.36	175.56	5402.08	429.4	1839.2
	475	1472.88	400.52	307.8	117.04	4844.24	487.16	1235	2214.64	850.44
	385.32	1467.56	455.24	1154.44	140.6	2160.68	220.4	2039.84	412.68	326.04
	296.4	1195.48	164.92	152.76	586.72	1136.96	128.44	1677.32	296.4	325.28
	624.72	647.52	126.16	323	354.16	7127.28	253.84	1779.92	218.88	2289.88
	2138.64	5060.84	547.96	229.52	960.64	1710	202.16	1256.28	459.8	200.64
	566.2	3502.08	297.92	222.68	536.56	1149.88	130.72	1172.68	419.52	190
	611.04	1487.32	61.56	385.32	172.52	826.12	126.92	2288.36	500.08	133.76
	310.08	1528.36	508.44	157.32	591.28	1677.32	579.12	5381.56	127.68	519.08
	462.84	1735.84	242.44	1223.6	406.6	2225.28	1358.12	1108.08	576.08	757.72
	920.36	5189.28	157.32	116.28	275.12	1954.72	338.96	2083.92	129.2	775.2
	236.36	730.36	113.24	282.72	438.52	1209.16	256.12	798	196.84	1526.84
	770.64	729.6	176.32	359.48	478.8	2168.28	202.16	1713.8	275.88	568.48
	508.44	3224.68	617.12	269.04	286.52	631.56	481.08	271.32	169.48	2279.24
	116.28	3195.8	618.64	331.36	631.56	1848.32	218.88	3114.48	263.72	311.6
	1167.36	1469.08	307.8	2205.52	310.08	2204.76	413.44	1485.8	338.2	494
	359.48	1667.44	197.6	305.52	1263.88	5048.68	1576.24	836.76	300.96	295.64
	399.76	1805.76	133	589.76	755.44	1691.76	544.16	1668.2	280.44	284.24
	319.2	1181.8	319.2	1323.92	207.48	1170.4	614.84	1082.24	367.08	205.2
	238.64	5367.12	205.2	680.2	698.44	1244.88	521.36	3144.88	3629.76	446.88
	173.28	2628.84	194.56	1383.2	680.2	1997.28	185.44	1483.52	448.4	2280
	1629.44	4341.12	547.2	258.4	518.32	706.8	124.64	834.48	280.44	230.28
	73.72	582.16	98.8	91.96	419.52	1141.52	1382.44	1539.76	344.28	134.52
	699.96	1543.56	471.2	775.2	168.72	1694.8	339.72	718.2	342.76	807.12
	307.8	1022.2	69.92	792.68	420.28	1347.48	1681.12	586.72	354.16	160.36
	377.72	1273	285	199.12	636.12	1969.16	613.32	1036.64	126.16	663.48
	407.36	1928.12	782.8	425.6	468.16	1674.28	692.36	1704.68	679.44	440.8
	409.64	1818.68	144.4	1025.24	206.72	1491.12	181.64	1662.88	303.24	1639.32
	389.88	2046.68	221.16	188.48	220.4	2255.68	535.04	1119.48	544.16	167.2
	1404.48	405.08	211.28	654.36	796.48	4083.48	84.36	3038.48	228	311.6
	629.28	1073.88	499.32	516.04	342	741.76	699.2	2502.68	392.92	224.96
	534.28	1937.24	1019.92	924.16	362.52	647.52	233.32	738.72	1500.24	972.04
	158.08	1171.92	109.44	261.44	260.68	3756.68	1047.28	2353.72	304	635.36
	325.28	973.56	117.8	288.8	74.48	2881.92	317.68	4564.56	206.72	141.36
	957.6	2181.96	374.68	349.6	225.72	1584.6	733.4	858.8	174.04	741
	332.12	2679.76	630.04	275.12	806.36	3448.12	751.64	1428.8	260.68	357.2
	1879.48	1661.36	159.6	915.8	462.84	4210.4	213.56	3879.8	395.96	227.24
	133.76	3158.56	291.08	147.44	152	1917.48	114.76	725.04	209	573.04
	1680.36	1259.32	272.08	728.84	621.68	1208.4	161.12	2789.2	402.8	475.76
	233.32	836.76	199.12	142.12	109.44	2992.12	137.56	953.8	269.04	1436.4
	252.32	1220.56	356.44	935.56	224.96	1306.44	2294.44	2250.36	421.8	918.08
	456.76	2675.96	193.8	124.64	531.24	303.24	385.32	928.72	590.52	586.72
	740.24	1692.52	198.36	414.2	1183.32	298.68	509.96	1900.76	322.24	735.68
	582.92	746.32	166.44	267.52	276.64	1165.08	372.4	1301.88	142.88	2297.48
	371.64	506.16	183.92	302.48	171.76	2775.52	302.48	3401.76	204.44	794.2
	400.52	2236.68	100.32	831.44	158.84	3477	717.44	929.48	259.92	241.68
	709.08	3673.08	114.76	266.76	330.6	2061.12	240.92	998.64	266.76	251.56
	340.48	1290.48	199.12	212.04	624.72	595.84	459.04	1407.52	364.8	447.64
	478.8	1507.08	424.84	399.76	734.16	4678.56	101.84	1112.64	252.32	754.68
	747.08	772.92	158.08	287.28	672.6	1701.64	449.92	1694.04	72.2	1319.36
	370.12	769.12	278.92	290.32	1514.68	2750.44	278.92	889.96	312.36	171.76
	432.44	5684.8	772.92	202.16	4023.44	1124.8	318.44	1197	392.92	1383.96
	309.32	1015.36	278.16	167.2	240.92	2616.68	782.04	907.44	603.44	163.4
	266.76	2739.04	231.8	430.16	159.6	2441.12	319.2	2655.44	354.16	791.92
	239.4	1343.68	266	252.32	1403.72	2281.52	140.6	1162.8	321.48	290.32
	633.84	1958.52	159.6	177.08	568.48	3339.44	228.76	360.24	695.4	145.16
	509.96	1347.48	98.04	251.56	349.6	781.28	150.48	1159	119.32	954.56
	158.84	3822.04	142.88	319.96	202.92	677.92	271.32	2276.2	364.04	229.52
	1311	3702.72	811.68	351.88	1041.96	671.84	640.68	2090	240.16	475.76
	380.76	262.96	140.6	140.6	693.12	1711.52	422.56	1906.84	662.72	175.56
	1685.68	1883.28	389.12	202.16	205.2	1479.72	150.48	873.24	671.84	931
	695.4	621.68	174.8	351.12	237.12	1215.24	449.16	1055.64	214.32	419.52
	359.48	1450.84	319.2	447.64	131.48	1312.52	640.68	3090.92	661.96	266.76
	144.4	2799.08	228	282.72	302.48	1290.48	322.24	1861.24	254.6	1204.6
	117.04	636.12	99.56	1051.84	380.76	1033.6	480.32	2742.84	419.52	180.12
	342	2964	167.96	1068.56	202.92	2264.8	273.6	1018.4	278.16	199.12
	331.36	597.36	118.56	226.48	351.12	2261.76	364.8	1872.64	314.64	383.04
	182.4	759.24	661.2	539.6	3286.24	1803.48	919.6	1852.12	584.44	931.76
	486.4	1651.48	381.52	1488.84	272.08	1312.52	383.04	1540.52	256.12	3630.52
	1574.72	264.48	124.64	522.88	366.32	1474.4	404.32	1439.44	474.24	854.24
	734.92	3786.32	131.48	212.04	382.28	1325.44	1237.28	2782.36	1127.84	146.68
	148.96	651.32	851.96	709.08	231.04	1012.32	259.92	3081.8	300.2	903.64
	886.92	1211.44	1078.44	263.72	378.48	1026	359.48	959.88	345.8	271.32
	764.56	2104.44	225.72	1820.2	695.4	1022.2	219.64	1843	209.76	2821.12
	259.16	540.36	248.52	179.36	376.2	1589.16	732.64	1371.04	101.84	293.36
	589	4040.16	348.84	623.2	348.08	1276.8	500.08	4446	393.68	506.16
	810.16	3064.32	354.16	214.32	322.24	3230.76	172.52	1241.84	326.04	279.68
	595.84	753.16	257.64	369.36	313.12	1428.8	475	2821.12	399	2700.28
	351.88	1472.12	383.8	483.36	265.24	9410.32	153.52	1301.12	297.16	139.84
	534.28	1142.28	225.72	407.36	817	2191.08	90.44	2495.84	133	742.52
	1053.36	3215.56	2292.92	473.48	373.92	1282.12	205.96	1127.84	326.04	2057.32
	1307.2	165.68	334.4	274.36	367.08	1694.04	295.64	2399.32	117.8	479.56
	770.64	874.76	532.76	283.48	482.6	1028.28	611.8	773.68	891.48	223.44
	1073.88	548.72	141.36	1629.44	188.48	2504.2	287.28	1102.76	1306.44	249.28
	430.16	4093.36	205.2	1969.92	339.72	2273.92	257.64	456	176.32	158.84
	282.72	3948.2	643.72	260.68	1562.56	1208.4	197.6	350.36	609.52	411.92
	687.8	926.44	331.36	291.84	474.24	3293.08	420.28	1633.24	180.12	421.04
	256.88	1254	92.72	339.72	1628.68	1885.56	918.08	2662.28	383.8	3315.88
	934.04	6069.36	259.16	878.56	367.84	1795.88	279.68	1355.84	235.6	1121
	699.96	2339.28	75.24	280.44	427.88	362.52	134.52	6846.84	226.48	370.88
	373.16	2888	107.16	561.64	336.68	1598.28	252.32	2451	254.6	345.04
	877.04	1033.6	129.96	246.24	34.2	1048.8	155.04	1945.6	413.44	370.88
	875.52	1851.36	500.84	228.76	230.28	2548.28	887.68	842.08	148.96	636.88
	909.72	2495.08	125.4	420.28	630.8	1182.56	554.8	836.76	188.48	827.64
	1001.68	2926.76	301.72	139.84	306.28	1710	492.48	1400.68	1038.16	405.84
	151.24	1202.32	553.28	538.84	139.84	914.28	376.2	2287.6	636.88	383.04
	386.84	1016.88	194.56	210.52	171	186.2	506.92	417.24	459.04	89.68
	189.24	2171.32	452.2	215.84	354.16	663.48	310.08	2281.52	34.2	804.84
	259.16	989.52	288.8	547.96	164.92	3565.16	218.88	1430.32	161.12	873.24
	736.44	2475.32	152.76	97.28	713.64	3136.52	237.88	2080.12	154.28	779.76
	278.92	1764.72	460.56	2686.6	82.84	1055.64	601.16	1161.28	429.4	451.44
	538.08	1273.76	175.56	202.16	298.68	1354.32	300.2	1998.04	192.28	273.6
	836.76	2602.24	212.04	367.08	766.84	6615.8	612.56	1026.76	668.8	484.12
	219.64	1073.88	1476.68	1111.88	1260.84	4446.76	335.92	1068.56	326.04	274.36
	409.64	1212.2	273.6	585.96	232.56	2636.44	126.16	2906.24	622.44	426.36
	411.92	4046.24	281.2	374.68	581.4	1356.6	1327.72	2782.36	158.84	1927.36
	835.24	2012.48	114.76	559.36	830.68	833.72	481.84	1602.84	205.96	217.36
	534.28	1817.16	100.32	478.04	401.28	967.48	266	989.52	129.96	224.2
	329.84	2086.96	449.16	417.24	103.36	1025.24	1339.88	2470.76	316.16	491.72
	216.6	726.56	224.96	459.8	196.08	3534	303.24	1561.8	161.12	323
	502.36	2079.36	255.36	2208.56	234.08	6304.2	726.56	532	357.96	387.6
	289.56	1362.68	383.8	323	397.48	3182.12	203.68	1424.24	155.04	525.92
	323	2161.44	182.4	158.84	289.56	1734.32	537.32	2411.48	532	725.04
	614.84	5434	601.16	247	471.2	5444.64	427.88	358.72	189.24	155.8
	398.24	665	285.76	1654.52	193.04	691.6	550.24	1865.8	145.92	357.96
	1116.44	3235.32	91.2	600.4	240.16	2204.76	563.92	3665.48	576.84	1319.36
	372.4	760	532	1793.6	609.52	1687.2	224.96	1099.72	451.44	670.32
	463.6	696.16	235.6	708.32	402.8	5059.32	320.72	2023.88	191.52	360.24
	842.84	1390.8	143.64	271.32	133.76	1689.48	394.44	3105.36	126.16	1190.92
	602.68	1290.48	243.2	987.24	3462.56	918.84	617.12	1064	177.84	326.04
	389.88	1551.92	628.52	178.6	1886.32	2089.24	230.28	1796.64	316.16	150.48
	562.4	2102.92	356.44	905.92	572.28	701.48	558.6	1425	207.48	351.88
	468.16	1076.16	159.6	228.76	276.64	4203.56	649.04	2571.08	314.64	990.28
	365.56	1097.44	443.84	190	201.4	2826.44	189.24	1364.2	156.56	1556.48
	528.2	1072.36	130.72	370.88	301.72	548.72	210.52	1120.24	222.68	2102.16
	86.64	2490.52	91.96	263.72	1385.48	1434.88	354.92	155.04	254.6	408.12
	357.96	1694.8	228.76	243.2	670.32	1757.12	102.6	864.12	131.48	446.88
	1129.36	4027.24	281.2	1091.36	424.08	3183.64	528.96	4707.44	128.44	383.8
	3581.88	1690.24	595.08	124.64	670.32	1048.04	73.72	3960.36	458.28	894.52
	952.28	4626.12	316.16	104.88	433.2	3290.8	263.72	1214.48	190.76	798
	1482	1257.04	425.6	720.48	250.04	1493.4	347.32	3005.04	205.96	400.52
	609.52	1292	182.4	539.6	2938.16	1394.6	477.28	1580.04	256.88	282.72
	624.72	1516.96	172.52	250.04	231.04	1755.6	376.2	304.76	241.68	431.68
	1012.32	2001.08	131.48	734.92	532	275.88	414.2	995.6	1293.52	140.6
	655.12	1938.76	218.12	216.6	272.84	807.12	442.32	1550.4	323	456.76
	335.92	1620.32	509.96	546.44	732.64	2127.24	481.08	1578.52	665	810.16
	1028.28	3914.76	275.12	528.96	281.2	2352.96	310.08	1870.36	755.44	1372.56
	1702.4	883.12	171	740.24	3080.28	2814.28	622.44	626.24	353.4	535.04
	193.8	2459.36	346.56	692.36	1565.6	3567.44	169.48	779.76	196.08	905.92
	511.48	1320.12	183.16	104.12	573.8	1484.28	133	950.76	294.12	1350.52
	453.72	199.88	219.64	217.36	712.88	221.92	255.36	3115.24	870.96	201.4
	807.12	2092.28	107.16	2154.6	284.24	1424.24	163.4	2075.56	272.08	325.28
	192.28	1191.68	359.48	215.08	672.6	820.8	428.64	315.4	1483.52	2333.96
	484.88	2069.48	221.16	77.52	221.16	983.44	707.56	1824.76	68.4	200.64
	1000.92	2683.56	276.64	208.24	126.16	2186.52	322.24	937.08	250.8	339.72
	1068.56	141.36	628.52	203.68	613.32	593.56	604.2	718.96	186.2	79.04
	1487.32	1263.88	174.04	1359.64	622.44	2185.76	519.84	1884.8	260.68	494
	601.16	907.44	328.32	202.92	1930.4	2387.16	491.72	1536.72	105.64	1944.08
	329.84	5026.64	347.32	240.16	566.96	3619.88	189.24	956.84	447.64	87.4
	1154.44	4320.6	253.84	978.12	2228.32	1362.68	327.56	691.6	1728.24	411.16
	802.56	457.52	126.16	446.88	1517.72	769.88	431.68	427.12	419.52	798.76
	228	2603.76	231.04	258.4	169.48	2575.64	247	2821.88	219.64	346.56
	656.64	3651.8	216.6	313.12	193.04	371.64	1488.08	899.08	320.72	1251.72
	227.24	1761.68	492.48	546.44	253.08	1237.28	633.08	1201.56	255.36	223.44
	135.28	772.92	135.28	206.72	976.6	2062.64	356.44	3283.2	494.76	207.48
	109.44	1096.68	199.12	158.84	410.4	2613.64	323	1171.92	330.6	413.44
	653.6	1371.04	851.2	1221.32	240.92	2010.2	740.24	2291.4	376.96	215.08
	275.88	2316.48	334.4	174.8	126.92	5291.88	310.84	1037.4	116.28	668.8
	900.6	404.32	115.52	238.64	615.6	1155.96	98.8	2520.16	438.52	536.56
	390.64	743.28	164.16	693.88	234.84	1322.4	118.56	1774.6	181.64	397.48
	804.84	1840.72	190	351.12	179.36	658.92	234.08	990.28	312.36	1024.48
	2652.4	627.76	1101.24	161.88	93.48	502.36	432.44	1026	557.84	1599.04
	554.8	887.68	206.72	190.76	266	148.96	247	950	199.88	2195.64
	309.32	2869.76	145.16	273.6	701.48	880.08	366.32	1585.36	516.04	482.6
	805.6	1494.16	291.84	592.04	357.2	1220.56	206.72	1010.8	115.52	307.04
	731.88	2005.64	252.32	263.72	914.28	1781.44	462.08	1882.52	194.56	183.92
	149.72	722.76	495.52	359.48	2094.56	4202.04	299.44	1481.24	174.04	763.8
	482.6	3164.64	342	434.72	354.92	3762	199.12	5693.92	185.44	651.32
	710.6	674.12	76.76	986.48	294.88	3026.32	101.84	391.4	126.16	705.28
	479.56	1444.76	339.72	262.2	342	1399.92	346.56	2752.72	227.24	243.96
	966.72	1355.84	266.76	492.48	596.6	773.68	1368	2041.36	132.24	340.48
	1061.72	1700.12	424.84	887.68	133.76	2930.56	218.12	2219.2	221.92	1510.88
	138.32	1409.8	317.68	1231.2	101.84	1020.68	191.52	5092.76	346.56	832.96
	1296.56	1045	266.76	247	142.12	2804.4	262.96	1673.52	449.16	865.64
	1582.32	2201.72	122.36	176.32	723.52	2158.4	266.76	1893.16	364.04	376.96
	247.76	1075.4	247	567.72	328.32	1181.8	148.2	1967.64	127.68	557.08
	237.12	1375.6	557.08	183.92	1298.08	2977.68	282.72	1170.4	756.96	205.2
	742.52	1516.2	95.76	3520.32	189.24	621.68	766.84	885.4	291.08	528.2
	1409.04	5150.52	188.48	108.68	265.24	1491.12	575.32	1219.8	193.04	190.76
	229.52	1109.6	253.08	423.32	1350.52	598.12	307.8	2587.8	180.12	553.28
	706.04	1843	476.52	286.52	519.08	1098.96	135.28	430.16	482.6	125.4
	658.92	1760.16	220.4	124.64	210.52	2055.8	76.76	1034.36	603.44	509.96
	232.56	883.12	105.64	1558.76	142.88	3173.76	418.76	2276.96	158.08	373.92
	1057.16	2463.92	182.4	2090	921.88	1580.04	349.6	882.36	542.64	365.56
	511.48	2692.68	591.28	182.4	203.68	1691	210.52	2054.28	155.8	68.4
	220.4	2150.04	262.96	419.52	294.88	1748.76	272.84	552.52	256.12	1211.44
	2238.96	1002.44	100.32	215.84	74.48	1422.72	446.12	4331.24	224.96	727.32
	1793.6	1510.88	650.56	591.28	140.6	2450.24	298.68	601.16	1653.76	240.16
	1024.48	4089.56	378.48	199.12	943.16	414.96	238.64	779	435.48	486.4
	266	566.96	257.64	1399.16	484.88	2616.68	886.16	480.32	217.36	228.76
	442.32	819.28	264.48	109.44	189.24	1950.16	367.84	3328.04	148.96	602.68
	449.16	1010.8	89.68	744.8	2041.36	836	535.04	779.76	192.28	547.2
	1292.76	3020.24	169.48	424.84	323.76	722	806.36	2060.36	154.28	251.56
	437	1071.6	130.72	1504.8	432.44	918.08	386.08	2013.24	321.48	627.76
	85.12	953.8	266.76	493.24	170.24	5361.04	415.72	171.76	267.52	368.6
	578.36	1434.88	880.84	186.96	343.52	795.72	400.52	1058.68	240.16	498.56
	1136.2	3081.04	937.84	294.88	483.36	860.32	339.72	526.68	246.24	333.64
	281.96	1854.4	205.96	6164.36	3591.76	1093.64	2012.48	1891.64	510.72	1165.84
	1143.8	1968.4	368.6	72.96	330.6	2088.48	1137.72	3268	589.76	281.2
	1061.72	2882.68	572.28	199.88	607.24	4483.24	408.88	2761.08	354.16	440.8
	1938.76	640.68	449.92	356.44	864.12	1385.48	442.32	2255.68	299.44	257.64
	520.6	562.4	92.72	286.52	657.4	2926.76	222.68	1311	579.88	630.8
	326.8	378.48	277.4	142.12	468.16	2900.92	747.84	858.8	274.36	706.04
	493.24	3423.8	239.4	264.48	886.92	1232.72	541.88	3188.96	103.36	357.2
	721.24	4943.04	164.16	505.4	549.48	2116.6	76	2267.08	300.96	588.24
	395.96	725.8	261.44	187.72	218.12	1496.44	353.4	155.04	285.76	1247.92
	316.92	2501.16	120.08	2012.48	199.12	3527.16	577.6	1187.88	316.16	448.4
	1182.56	1752.56	187.72	611.04	512.24	6890.16	369.36	237.88	367.84	320.72
	1361.16	3006.56	328.32	302.48	474.24	571.52	97.28	2132.56	168.72	322.24
	623.2	546.44	217.36	741	657.4	2271.64	471.96	2768.68	509.2	612.56
	523.64	3523.36	192.28	344.28	504.64	2273.92	589.76	1279.08	515.28	313.12
	770.64	532.76	140.6	387.6	279.68	979.64	259.92	1984.36	685.52	253.84
	266	2021.6	38	685.52	223.44	5509.24	457.52	2571.84	407.36	3727.8
	557.08	1233.48	98.04	724.28	338.96	559.36	171	1133.92	400.52	319.2
	158.08	3301.44	215.08	249.28	1725.2	1239.56	158.08	1642.36	148.2	275.12
	987.24	2011.72	371.64	297.92	680.2	466.64	95	1526.84	183.16	896.04
	959.12	746.32	242.44	223.44	1405.24	1360.4	300.2	1485.8	327.56	239.4
	328.32	1793.6	322.24	151.24	1504.8	1883.28	278.92	1716.08	207.48	3038.48
	541.12	238.64	195.32	798.76	465.12	2977.68	315.4	2300.52	281.2	389.88
	393.68	2031.48	804.08	158.84	215.08	501.6	263.72	2413.76	567.72	1284.4
	588.24	1817.16	243.96	1405.24	1201.56	4021.16	254.6	1426.52	494.76	471.2
	1121	1625.64	146.68	964.44	517.56	996.36	186.2	1395.36	232.56	228.76
	617.88	1561.04	230.28	180.88	172.52	6741.96	288.04	2193.36	1817.92	421.8
	122.36	1646.92	136.04	838.28	261.44	3264.96	114.76	1478.96	57.76	248.52
	1545.84	2324.84	379.24	201.4	202.16	2073.28	718.2	1590.68	285	674.88
	155.04	6441.76	155.04	452.2	831.44	588.24	335.16	1517.72	266.76	174.04
	385.32	2337.76	389.12	513	549.48	5674.16	2086.96	1658.32	216.6	383.04
	1034.36	3113.72	553.28	1910.64	634.6	988	846.64	264.48	325.28	349.6
	828.4	886.16	301.72	1123.28	1966.88	1716.08	647.52	2426.68	362.52	418.76
	1007.76	2064.16	117.04	584.44	171.76	1976	314.64	652.08	880.84	991.04
	991.8	345.8	837.52	1561.8	459.04	1493.4	392.92	1572.44	76.76	269.8
	487.16	1940.28	419.52	116.28	677.16	1483.52	277.4	2273.92	316.92	220.4
	1220.56	2371.96	367.84	210.52	1516.2	1336.84	168.72	1254.76	50.92	315.4
	643.72	2172.84	144.4	3193.52	1003.96	1020.68	338.2	414.96	250.04	281.96
	117.04	1696.32	148.96	176.32	331.36	2027.68	133.76	1147.6	175.56	297.92
	397.48	709.84	190.76	359.48	263.72	2399.32	259.92	1717.6	260.68	405.84
	445.36	642.2	237.12	765.32	247.76	4670.2	728.08	3299.16	645.24	623.2
	1184.08	7038.36	186.96	608	646	2367.4	597.36	938.6	421.04	642.2
	576.08	2526.24	528.96	387.6	318.44	1795.88	303.24	1466.8	748.6	705.28
	362.52	2346.12	155.04	497.8	215.08	2588.56	449.16	1874.16	986.48	839.04
	333.64	1089.08	172.52	285	38	2138.64	344.28	3203.4	247	804.08
	307.8	1915.2	757.72	1314.04	1029.04	4454.36	268.28	4600.28	430.16	2574.88
	314.64	1230.44	186.2	630.04	142.88	1355.84	1393.08	940.88	230.28	214.32
	2599.96	1169.64	167.2	205.2	149.72	1880.24	869.44	1184.84	107.92	519.84
	957.6	1425	227.24	469.68	796.48	630.04	329.08	1408.28	186.96	521.36
	471.2	2142.44	202.92	608.76	1963.08	2798.32	127.68	1577	365.56	468.92
	917.32	1285.16	849.68	969	261.44	583.68	140.6	4116.92	219.64	665
	700.72	2876.6	231.8	801.04	694.64	1903.04	340.48	3008.08	491.72	282.72
	204.44	1449.32	186.96	313.12	489.44	892.24	268.28	1075.4	249.28	187.72
	421.8	1474.4	325.28	266	224.2	2539.16	2913.84	212.04	1383.96	924.16
	556.32	1770.04	310.84	555.56	342	1846.04	208.24	1934.2	262.2	185.44
	527.44	2430.48	259.16	192.28	625.48	611.8	180.88	1011.56	250.04	247.76
	307.04	1461.48	268.28	322.24	527.44	1708.48	268.28	1376.36	219.64	383.04
	474.24	2039.08	171	254.6	805.6	782.04	104.88	1888.6	341.24	303.24
	240.92	1418.92	686.28	1132.4	430.16	2367.4	272.08	4852.6	231.8	1349
	744.04	1164.32	175.56	1305.68	1055.64	916.56	101.84	1410.56	466.64	231.04
	145.92	137.56	72.2	301.72	88.16	969.76	259.92	1593.72	816.24	480.32
	229.52	3512.72	127.68	827.64	603.44	3784.8	621.68	2416.8	304.76	193.8
	718.2	2861.4	405.08	307.8	316.16	1383.2	291.84	1440.96	231.8	317.68
	272.08	3750.6	570.76	266.76	612.56	1680.36	122.36	1317.08	208.24	190.76
	1130.12	3404.04	72.96	4052.32	349.6	1666.68	1221.32	1216	96.52	208.24
	188.48	2049.72	243.2	462.84	526.68	843.6	515.28	1868.84	113.24	752.4
	899.84	1384.72	927.2	785.08	567.72	1858.2	133	2172.08	490.96	247.76
	404.32	1149.12	195.32	300.96	1306.44	1473.64	215.84	724.28	853.48	235.6
	475.76	1136.96	137.56	247	174.04	2541.44	273.6	2901.68	100.32	589.76
	671.08	1022.96	304	392.92	224.96	1304.92	316.16	490.96	607.24	1539
	490.96	1776.88	298.68	84.36	570	881.6	459.04	5940.16	225.72	912.76
	79.8	1095.92	86.64	227.24	376.96	3359.96	611.04	2216.92	344.28	756.2
	1362.68	1667.44	231.04	428.64	668.8	720.48	101.84	429.4	232.56	190.76
	275.12	1408.28	107.92	524.4	243.2	1267.68	287.28	2034.52	293.36	1406
	600.4	848.92	129.2	226.48	225.72	2513.32	1110.36	335.92	326.8	1212.2
	699.96	768.36	453.72	433.96	78.28	1340.64	263.72	951.52	278.92	361
	485.64	1754.08	188.48	93.48	450.68	1668.96	129.2	1725.96	116.28	638.4
	418	651.32	538.08	585.96	299.44	1722.16	381.52	926.44	142.88	889.2
	430.92	1333.8	439.28	309.32	374.68	2299	362.52	1601.32	132.24	216.6
	1479.72	479.56	342	1671.24	265.24	3230.76	221.92	1858.96	259.92	182.4
	388.36	2265.56	256.12	744.04	569.24	1133.16	95	1559.52	367.84	294.88
	798	2523.96	716.68	262.2	456	1305.68	618.64	332.88	294.12	523.64
	256.12	4724.92	69.92	281.2	238.64	4874.64	285.76	471.2	278.16	1716.08
	1118.72	1442.48	1031.32	753.92	296.4	2626.56	286.52	379.24	150.48	264.48
	417.24	4996.24	465.12	223.44	365.56	2713.2	410.4	2754.24	471.96	395.96
	606.48	3834.96	855	367.08	474.24	456.76	223.44	1497.2	143.64	1265.4
	736.44	508.44	162.64	172.52	218.88	6617.32	530.48	1224.36	224.96	153.52
	848.92	2292.92	157.32	213.56	218.88	2523.96	364.04	1797.4	3169.2	359.48
	665.76	1991.96	266	430.16	3209.48	1602.08	218.12	2422.88	227.24	1011.56
	321.48	2039.84	731.12	1392.32	389.12	3572.76	424.84	3072.68	153.52	1330
	655.12	3822.04	175.56	203.68	380.76	2824.92	214.32	957.6	85.88	290.32
	405.84	1762.44	79.04	193.8	184.68	997.88	886.16	1701.64	456	179.36
	989.52	2112.8	264.48	310.84	1575.48	1890.88	145.16	2856.08	166.44	208.24
	686.28	1624.88	471.2	327.56	1235.76	3025.56	249.28	3018.72	177.08	646
	124.64	1260.84	89.68	134.52	344.28	1070.08	316.92	1121.76	261.44	326.04
	1527.6	1509.36	427.12	494	252.32	2536.88	481.84	1865.8	388.36	383.8
	380	3476.24	154.28	271.32	715.16	2124.2	231.8	1313.28	528.96	441.56
	266	1652.24	128.44	109.44	587.48	1581.56	505.4	1373.32	595.08	2471.52
	2227.56	3850.16	244.72	240.16	235.6	3065.84	524.4	1247.92	181.64	595.08
	371.64	2032.24	175.56	255.36	1146.84	6094.44	454.48	994.08	197.6	424.08
	263.72	619.4	133.76	283.48	541.12	2010.96	539.6	912	500.84	301.72
	560.12	1132.4	848.16	866.4	205.2	940.88	182.4	3061.28	148.96	277.4
	1903.04	636.88	1637.04	246.24	275.12	794.2	959.88	939.36	185.44	376.2
	469.68	2467.72	205.96	224.96	338.96	923.4	291.08	1343.68	186.2	269.04
	572.28	2437.32	319.2	345.04	1092.12	2945.76	230.28	2323.32	713.64	581.4
	485.64	2227.56	145.92	294.12	272.84	274.36	340.48	953.8	725.8	334.4
	463.6	905.16	229.52	174.8	192.28	2709.4	592.8	1170.4	119.32	1235
	544.16	1376.36	271.32	474.24	256.12	2841.64	918.84	1845.28	558.6	122.36
	467.4	3543.12	104.88	407.36	221.92	1937.24	199.88	2655.44	466.64	245.48
	744.04	867.16	201.4	356.44	667.28	2768.68	194.56	1861.24	69.16	240.16
	332.88	815.48	320.72	268.28	849.68	1481.24	437.76	1365.72	476.52	619.4
	592.04	2414.52	143.64	285	393.68	1594.48	689.32	2267.84	237.12	145.92
	267.52	1950.92	165.68	467.4	491.72	547.2	521.36	3559.08	123.88	644.48
	1117.2	1862	117.8	215.84	203.68	658.16	370.88	1148.36	447.64	329.08
	267.52	1733.56	743.28	156.56	329.08	1225.12	115.52	1619.56	1130.88	251.56
	297.92	849.68	91.96	259.92	149.72	2852.28	471.96	1659.08	323	163.4
	1691	1776.12	293.36	250.8	420.28	1491.12	164.16	951.52	146.68	505.4
	733.4	1193.2	183.92	486.4	131.48	2181.96	738.72	1703.16	330.6	225.72
	718.2	649.8	367.08	310.84	543.4	1380.92	293.36	1697.84	268.28	319.2
	924.16	1976.76	158.84	1093.64	223.44	2207.8	522.88	209	410.4	1524.56
	393.68	1563.32	272.84	136.8	496.28	1336.84	626.24	1066.28	133.76	93.48
	420.28	3313.6	262.2	180.12	354.92	696.16	380	1057.92	166.44	354.92
	343.52	2267.08	291.08	205.2	661.96	1484.28	502.36	856.52	136.8	1061.72
	1706.96	896.8	350.36	1536.72	1160.52	2208.56	697.68	2983	183.92	126.92
	524.4	1231.96	473.48	217.36	1514.68	7726.16	609.52	1003.96	211.28	308.56
	250.8	1768.52	140.6	702.24	1038.92	3680.68	649.8	585.96	470.44	401.28
	1933.44	555.56	642.2	208.24	1166.6	1692.52	613.32	367.08	430.16	132.24
	613.32	1074.64	184.68	733.4	835.24	1219.04	304.76	1425.76	187.72	218.12
	858.8	3561.36	166.44	356.44	330.6	1279.84	123.12	1437.92	125.4	417.24
	1141.52	2270.88	253.84	366.32	287.28	1238.8	562.4	1759.4	190	426.36
	564.68	237.88	106.4	167.2	872.48	125.4	562.4	1858.2	370.12	641.44
	3112.96	1690.24	278.92	2375.76	200.64	6007.04	210.52	1185.6	116.28	453.72
	452.2	952.28	318.44	207.48	940.88	693.12	91.2	1425	231.04	1227.4
	334.4	1663.64	342.76	492.48	350.36	6977.56	576.84	1496.44	1928.12	728.08
	1769.28	1738.12	129.96	1116.44	275.88	4498.44	383.04	685.52	186.96	384.56
	362.52	2013.24	243.96	1160.52	614.84	2694.96	201.4	3207.96	91.2	251.56
	102.6	253.84	176.32	182.4	682.48	5721.28	606.48	1866.56	178.6	447.64
	1383.2	2216.92	245.48	484.12	1134.68	1768.52	203.68	1516.2	220.4	178.6
	820.04	2036.04	215.08	1078.44	175.56	649.8	959.88	2138.64	601.92	428.64
	449.92	1532.92	2755.76	171.76	208.24	5868.72	153.52	466.64	535.8	1196.24
	475	2066.44	219.64	305.52	123.88	579.12	449.16	766.84	444.6	173.28
	376.2	924.92	277.4	287.28	323	3328.8	360.24	1239.56	228	247
	604.2	1518.48	339.72	560.12	21.28	1902.28	185.44	1189.4	249.28	599.64
	139.84	1630.2	133.76	377.72	464.36	1118.72	940.88	1836.92	346.56	383.8
	500.08	2053.52	180.12	341.24	567.72	405.84	104.88	1284.4	529.72	2168.28
	2660	2120.4	248.52	266.76	3527.16	1944.84	328.32	3535.52	297.16	240.16
	1948.64	1976	172.52	196.08	70.68	2998.2	1657.56	1442.48	269.04	412.68
	792.68	823.84	221.92	124.64	274.36	2159.16	249.28	2416.04	212.8	368.6
	790.4	3565.92	215.84	357.96	696.16	1703.16	185.44	1279.84	373.16	2629.6
	560.88	1828.56	108.68	874	1959.28	1102	1798.92	3242.16	448.4	482.6
	100.32	1210.68	318.44	851.2	467.4	1000.92	1322.4	1558	282.72	1474.4
	1299.6	1746.48	155.8	418.76	682.48	1808.04	451.44	1358.88	225.72	458.28
	679.44	2207.04	141.36	1256.28	1740.4	3715.64	421.04	4213.44	839.04	206.72
	883.12	2850	582.92	237.12	486.4	1093.64	298.68	3061.28	1657.56	191.52
	256.12	4747.72	251.56	461.32	509.2	2257.2	380	1063.24	252.32	595.08
	962.16	1224.36	158.84	147.44	560.12	900.6	365.56	760	174.8	937.84
	440.8	1751.8	224.96	378.48	258.4	919.6	967.48	2891.8	132.24	320.72
	718.96	880.84	429.4	134.52	772.16	1730.52	294.12	1490.36	513	786.6
	409.64	1375.6	509.2	345.8	883.88	1943.32	616.36	867.16	413.44	260.68
	90.44	2679	706.04	403.56	64.6	589.76	296.4	1452.36	502.36	532
	1127.08	3586.44	289.56	537.32	348.84	1977.52	384.56	1027.52	294.88	204.44
	509.2	1082.24	63.08	2162.96	143.64	5833	525.92	598.12	237.88	252.32
	434.72	730.36	117.04	290.32	1126.32	1744.2	965.2	319.2	548.72	383.8
	128.44	4519.72	456	190	186.96	2313.44	147.44	2245.04	250.04	1197.76
	541.12	4816.88	122.36	1204.6	449.16	1613.48	220.4	2831	214.32	510.72
	87.4	836	80.56	245.48	465.88	430.16	329.08	985.72	467.4	1273.76
	676.4	1854.4	354.92	161.12	236.36	1113.4	499.32	1189.4	139.08	2550.56
	599.64	2467.72	835.24	174.8	114.76	4544.04	225.72	1287.44	375.44	236.36
	303.24	7900.96	1326.96	179.36	293.36	246.24	247	1803.48	41.04	741.76
	1444	792.68	149.72	103.36	190.76	1409.8	228.76	1688.72	918.84	575.32
	2209.32	3178.32	329.08	133.76	314.64	650.56	155.8	2135.6	102.6	219.64
	262.2	3070.4	195.32	165.68	1047.28	3081.8	332.88	1086.04	228	275.88
	1122.52	1286.68	111.72	356.44	4522	2750.44	188.48	377.72	161.12	1428.8
	201.4	2034.52	82.08	439.28	320.72	959.88	69.16	886.16	481.08	719.72
	969.76	1212.96	351.88	195.32	435.48	1436.4	124.64	968.24	295.64	807.88
	104.12	2595.4	174.8	244.72	120.08	383.04	297.16	852.72	519.08	510.72
	633.08	1272.24	136.8	999.4	133.76	4747.72	353.4	1535.96	617.12	281.2
	345.8	1700.12	190.76	313.88	345.04	3239.12	579.12	1368.76	609.52	407.36
	158.08	5236.4	664.24	199.88	64.6	712.12	487.92	1168.12	264.48	247.76
	595.84	1066.28	153.52	100.32	345.8	651.32	360.24	241.68	497.04	908.2
	731.88	4148.84	1025.24	158.08	150.48	1309.48	664.24	3961.12	84.36	883.88
	848.92	1235.76	994.84	93.48	287.28	758.48	659.68	850.44	655.12	93.48
	295.64	1680.36	225.72	164.92	743.28	1019.92	180.88	1745.72	210.52	640.68
	1937.24	929.48	180.88	269.04	1322.4	880.08	586.72	1482.76	288.8	288.8
	386.08	1634.76	304	654.36	254.6	2622.76	75.24	1882.52	335.92	1944.08
	775.96	1612.72	134.52	256.88	516.8	1051.08	152	2096.84	156.56	1732.8
	1196.24	2175.12	392.16	546.44	215.08	2575.64	424.84	630.8	209	481.08
	646	1855.92	1327.72	389.12	480.32	1447.04	319.2	864.88	400.52	211.28
	972.8	1867.32	1530.64	1226.64	915.8	2156.12	119.32	1887.84	367.08	1985.12
	1054.88	4828.28	148.2	260.68	442.32	1327.72	623.2	556.32	763.8	260.68
	295.64	443.84	597.36	252.32	887.68	2248.08	377.72	1162.04	323.76	946.96
	766.84	561.64	455.24	752.4	1009.28	2390.96	830.68	1662.88	453.72	110.96
	194.56	2691.16	240.92	686.28	155.04	3711.08	237.88	879.32	801.8	194.56
	483.36	611.04	437.76	215.08	1228.92	2072.52	121.6	845.12	129.96	632.32
	386.08	3150.2	302.48	1184.08	300.96	3090.92	163.4	217.36	173.28	235.6
	238.64	2265.56	205.2	585.96	820.04	5548	575.32	1051.84	437.76	503.88
	398.24	1981.32	297.16	216.6	274.36	2620.48	402.8	1504.04	254.6	180.88
	163.4	3375.92	799.52	427.88	470.44	697.68	236.36	94.24	183.92	364.8
	825.36	696.92	169.48	751.64	506.16	2388.68	573.8	1946.36	239.4	704.52
	1721.4	2118.88	579.12	459.04	699.96	6976.04	1621.08	3106.12	214.32	178.6
	605.72	3414.68	118.56	321.48	459.8	1142.28	870.2	2001.84	497.04	753.16
	1205.36	801.8	502.36	269.04	720.48	339.72	865.64	2950.32	347.32	221.16
	1118.72	2642.52	228.76	234.84	356.44	2753.48	387.6	1390.8	940.12	399
	407.36	2692.68	303.24	289.56	354.92	650.56	614.08	1102	351.88	564.68
	196.84	1197.76	489.44	54.72	510.72	1813.36	493.24	1487.32	173.28	1624.12
	1574.72	5430.2	304.76	275.88	76	1189.4	146.68	1689.48	136.8	233.32
	469.68	1969.92	142.88	195.32	474.24	2245.04	176.32	1696.32	70.68	918.84
	1433.36	1356.6	231.04	310.84	354.16	1423.48	416.48	2151.56	196.84	368.6
	1038.16	1998.8	200.64	1709.24	228.76	1048.04	228	836	813.2	927.96
	845.88	4259.8	173.28	316.16	488.68	391.4	417.24	2324.08	190.76	824.6
	359.48	787.36	205.96	523.64	397.48	4560	1152.16	4015.08	223.44	410.4
	488.68	2378.04	224.96	131.48	561.64	545.68	196.08	1181.8	270.56	145.16
	651.32	525.92	264.48	557.08	649.04	5653.64	443.84	3248.24	38.76	534.28
	457.52	786.6	132.24	699.2	235.6	500.84	248.52	2519.4	2194.12	397.48
	848.92	2006.4	205.96	1402.2	221.92	459.8	551	1934.2	247.76	754.68
	264.48	2180.44	92.72	360.24	464.36	4039.4	406.6	1998.04	635.36	244.72
	202.92	2837.08	422.56	820.04	132.24	2015.52	160.36	1227.4	152.76	448.4
	810.16	1920.52	130.72	253.08	866.4	1379.4	240.16	1311.76	660.44	547.96
	282.72	1584.6	239.4	201.4	126.16	1472.88	400.52	1889.36	491.72	311.6
	208.24	2107.48	454.48	1284.4	311.6	965.96	285.76	873.24	313.88	376.2
	221.92	2891.8	150.48	699.96	364.8	1301.12	2149.28	776.72	269.04	965.96
	506.92	826.12	579.88	153.52	205.2	763.04	598.12	694.64	288.04	334.4
	2039.08	818.52	459.8	279.68	1392.32	2367.4	240.92	1069.32	1089.08	351.88
	269.8	2337	223.44	215.08	134.52	4205.84	139.84	1070.84	585.96	670.32
	492.48	525.16	285.76	105.64	342.76	3571.24	191.52	1713.04	63.84	342.76
	300.96	3100.8	230.28	178.6	368.6	2213.88	806.36	1178	342.76	340.48
	442.32	1769.28	425.6	242.44	3101.56	2323.32	627.76	1991.96	350.36	190
	1078.44	1995.76	269.8	348.84	262.96	2241.24	4078.92	1323.16	326.8	2042.88
	706.8	935.56	306.28	348.84	211.28	2180.44	265.24	817	166.44	698.44
	491.72	1746.48	158.84	522.12	888.44	1507.08	368.6	1738.12	544.92	185.44
	142.88	1289.72	614.84	215.84	458.28	3436.72	199.88	630.8	264.48	278.16
	802.56	293.36	281.96	198.36	387.6	2427.44	261.44	2343.08	171	964.44
	148.96	1140.76	200.64	241.68	348.08	3244.44	490.96	1125.56	335.16	177.84
	712.12	2084.68	160.36	371.64	110.96	2264.8	111.72	3032.4	242.44	766.84
	426.36	1297.32	199.12	513.76	155.8	1545.08	319.2	1517.72	288.8	1271.48
	469.68	2818.08	97.28	238.64	350.36	3138.8	186.96	1755.6	799.52	268.28
	633.08	1664.4	473.48	170.24	313.88	3055.96	1290.48	889.2	161.88	754.68
	489.44	1107.32	129.2	136.04	674.88	2238.96	1021.44	1122.52	181.64	1119.48
	1437.16	1765.48	382.28	1001.68	392.16	1441.72	216.6	1875.68	111.72	2008.68
	433.2	5270.6	126.16	437	1914.44	1558	89.68	979.64	232.56	244.72
	810.16	1216	253.84	142.12	305.52	1469.84	468.92	693.12	308.56	1785.24
	452.96	3590.24	164.16	335.16	234.84	5517.6	400.52	1675.8	649.8	292.6
	515.28	1141.52	589.76	466.64	312.36	1103.52	232.56	2104.44	424.84	604.2
	1282.12	3224.68	201.4	409.64	348.08	779.76	238.64	328.32	378.48	83.6
	309.32	934.04	361	139.08	240.92	1843.76	817	747.08	130.72	1510.12
	348.84	3805.32	256.12	407.36	2026.92	2498.88	311.6	1480.48	334.4	1364.2
	264.48	877.8	217.36	232.56	540.36	4135.92	275.12	1472.88	1115.68	792.68
	611.04	2014	382.28	185.44	221.16	1653	433.96	1301.12	174.8	274.36
	1011.56	1192.44	243.2	196.08	265.24	1234.24	1193.2	1887.08	141.36	197.6
	927.2	327.56	251.56	188.48	475.76	4632.2	215.84	926.44	314.64	186.2
	129.2	3082.56	167.96	167.96	223.44	2606.04	297.16	1706.2	539.6	243.96
	227.24	2364.36	136.04	466.64	208.24	402.8	394.44	1660.6	396.72	240.92
	1222.08	2897.88	131.48	191.52	255.36	5502.4	1193.96	332.12	261.44	1193.2
	705.28	930.24	171	129.2	113.24	3151.72	357.2	781.28	176.32	500.84
	369.36	1431.08	69.92	503.88	753.92	708.32	300.2	1256.28	322.24	714.4
	177.84	1162.8	778.24	199.88	277.4	361	243.2	1785.24	107.92	1218.28
	353.4	2375	456.76	468.92	179.36	1243.36	944.68	4434.6	671.84	128.44
	408.12	1343.68	160.36	251.56	228.76	4589.64	358.72	1009.28	233.32	174.8
	833.72	774.44	158.08	368.6	380	1032.84	400.52	2579.44	633.84	193.04
	1000.16	333.64	322.24	164.16	138.32	1446.28	560.12	1713.04	604.96	778.24
	658.92	1051.08	116.28	430.92	603.44	2669.88	352.64	301.72	238.64	243.2
	1806.52	2988.32	1722.16	500.84	9260.6	2029.96	462.84	2136.36	599.64	895.28
	453.72	916.56	385.32	56.24	410.4	2723.08	88.16	2451	433.96	595.84
	2419.84	2342.32	726.56	835.24	863.36	1082.24	978.12	2958.68	375.44	310.08
	262.96	1342.92	696.92	180.12	253.84	2976.16	272.84	3451.16	179.36	546.44
	434.72	3478.52	511.48	199.88	416.48	2763.36	457.52	2328.64	295.64	305.52
	259.16	432.44	85.88	189.24	130.72	23018.9	83.6	356.44	132.24	286.52
	1081.48	2713.2	270.56	631.56	532	1920.52	744.04	443.84	194.56	179.36
	1132.4	828.4	157.32	270.56	269.8	900.6	399	1153.68	990.28	371.64
	234.84	3914	294.88	278.16	269.8	1665.16	269.04	786.6	291.08	269.8
	280.44	1374.84	332.12	1031.32	905.92	1295.8	601.16	557.08	199.12	506.92
	613.32	1078.44	156.56	1026.76	209.76	1520	227.24	784.32	266.76	389.88
	1024.48	1096.68	125.4	290.32	215.84	1566.36	462.84	1238.04	348.08	889.96
	547.96	3601.64	525.16	359.48	186.96	2083.92	110.2	2047.44	131.48	357.96
	192.28	1684.16	155.8	830.68	169.48	2598.44	1720.64	2155.36	559.36	451.44
	117.04	2228.32	563.92	408.88	193.04	1528.36	1029.04	1111.12	210.52	177.08
	851.2	2071	457.52	100.32	994.84	1799.68	231.04	2613.64	354.16	346.56
	1147.6	834.48	582.16	206.72	272.08	1706.2	172.52	1280.6	136.8	502.36
	2291.4	1450.08	196.08	402.04	132.24	1474.4	460.56	1593.72	172.52	300.96
	803.32	3432.92	817.76	592.04	144.4	2204	315.4	440.8	670.32	926.44
	307.8	3551.48	218.88	492.48	661.96	1984.36	623.96	1691.76	466.64	1444
	329.08	2652.4	1087.56	193.8	975.84	1522.28	451.44	395.96	250.8	523.64
	689.32	3131.96	259.16	354.92	383.8	4352.52	614.84	1220.56	86.64	1018.4
	478.8	2678.24	180.12	361.76	319.96	2745.12	3010.36	2584	145.16	374.68
	212.04	1345.96	104.12	399	562.4	1221.32	123.12	1127.84	850.44	785.84
	829.92	1076.16	110.2	339.72	221.16	3473.96	377.72	1488.08	662.72	1022.2
	1570.92	1210.68	129.96	245.48	845.12	1930.4	207.48	1449.32	180.88	299.44
	1069.32	2189.56	395.96	659.68	750.12	2004.88	189.24	1260.08	459.8	285.76
	230.28	2782.36	251.56	870.96	376.96	1512.4	162.64	2777.8	449.16	723.52
	750.88	4492.36	197.6	337.44	204.44	1048.8	302.48	8016.48	1013.84	501.6
	562.4	1355.08	340.48	202.92	103.36	1487.32	307.8	1715.32	312.36	239.4
	76.76	6033.64	175.56	443.08	344.28	2365.88	146.68	3372.88	440.04	762.28
	945.44	2090.76	390.64	764.56	4330.48	1681.88	426.36	2907	329.84	820.8
	210.52	2524.72	120.84	490.96	309.32	2288.36	539.6	3361.48	183.92	361
	554.8	1075.4	97.28	2305.84	322.24	1142.28	287.28	140.6	95	242.44
	335.92	728.84	155.04	625.48	310.84	1909.12	301.72	1688.72	285.76	447.64
	231.04	1395.36	329.08	439.28	192.28	1643.12	281.96	826.12	521.36	585.96
	2017.8	2533.84	486.4	245.48	348.84	969	206.72	3404.04	262.2	660.44
	283.48	1081.48	413.44	148.96	934.8	2460.88	269.04	1543.56	846.64	336.68
	555.56	1142.28	135.28	460.56	126.16	2334.72	348.84	2023.12	157.32	422.56
	505.4	918.08	134.52	192.28	316.92	1056.4	72.96	2871.28	384.56	352.64
	522.88	945.44	477.28	563.92	84.36	2048.2	188.48	2367.4	331.36	430.92
	196.08	360.24	123.12	295.64	234.84	858.8	550.24	3611.52	220.4	500.84
	102.6	1822.48	98.8	193.8	197.6	2138.64	256.88	623.96	450.68	386.84
	966.72	1334.56	71.44	253.84	141.36	1887.84	313.88	3771.12	372.4	645.24
	619.4	993.32	310.84	154.28	247	541.12	84.36	1670.48	338.2	204.44
	408.12	2543.72	186.96	296.4	171.76	2207.8	863.36	987.24	259.92	231.04
	1214.48	2933.6	308.56	399	411.16	348.84	270.56	1949.4	275.88	397.48
	345.8	1675.8	494.76	1108.08	179.36	1567.12	443.84	2061.88	337.44	401.28
	603.44	1194.72	205.96	418.76	187.72	3226.2	608	3034.68	532.76	367.84
	446.88	1118.72	61.56	353.4	66.12	2640.24	148.96	498.56	288.8	600.4
	169.48	1298.84	127.68	254.6	333.64	2968.56	775.96	389.12	180.88	853.48
	409.64	4007.48	56.24	685.52	1105.8	3784.8	120.08	2553.6	374.68	1842.24
	1256.28	3600.12	300.2	768.36	215.08	1284.4	190	949.24	419.52	152
	1770.04	734.92	392.92	478.04	394.44	2779.32	177.84	568.48	326.8	327.56
	1553.44	1304.92	446.88	415.72	447.64	5730.4	943.92	361	1534.44	304
	918.08	614.08	455.24	203.68	200.64	849.68	153.52	3834.2	187.72	570.76
	1196.24	3194.28	117.8	146.68	354.92	411.16	374.68	1135.44	986.48	318.44
	4836.64	1847.56	342.76	456	354.16	1733.56	319.2	1418.16	734.92	737.2
	472.72	411.92	144.4	193.8	388.36	3192	411.92	1472.12	199.88	708.32
	444.6	4767.48	257.64	661.96	718.2	1076.16	1475.16	1146.84	254.6	2203.24
	463.6	2023.12	294.88	78.28	889.96	3635.08	1254.76	1753.32	221.16	270.56
	184.68	4322.88	319.96	208.24	133.76	1112.64	346.56	782.04	126.92	329.84
	903.64	1220.56	434.72	440.04	785.84	1739.64	58.52	2174.36	198.36	419.52
	864.12	4850.32	232.56	234.84	212.8	463.6	552.52	3831.16	642.96	189.24
	271.32	921.88	426.36	716.68	375.44	2835.56	332.12	1748	184.68	531.24
	269.04	2344.6	756.2	221.92	205.2	1871.12	1567.88	1440.96	167.2	215.84
	408.88	1378.64	209	294.88	272.08	1949.4	1636.28	748.6	280.44	237.12
	408.88	1362.68	202.92	200.64	444.6	1271.48	350.36	877.8	249.28	433.96
	1342.16	2010.96	169.48	264.48	195.32	1098.2	335.92	2062.64	334.4	261.44
	506.92	2792.24	566.2	337.44	196.08	2545.24	1155.2	4452.08	84.36	772.92
	810.16	3997.6	288.04	259.92	200.64	1232.72	296.4	627.76	128.44	246.24
	211.28	5643	247	207.48	119.32	1418.92	214.32	1979.04	308.56	546.44
	556.32	2544.48	296.4	351.12	1438.68	547.96	208.24	1099.72	311.6	288.8
	812.44	2964	82.08	93.48	251.56	1435.64	407.36	2695.72	144.4	1276.8
	1197.76	877.8	216.6	326.04	614.84	8089.44	310.84	1370.28	487.92	248.52
	412.68	969	209.76	1310.24	272.84	2487.48	464.36	729.6	304.76	1144.56
	51.68	1905.32	209	934.04	787.36	1483.52	227.24	818.52	231.8	481.84
	864.88	1692.52	95.76	381.52	92.72	1013.84	816.24	4655.76	216.6	439.28
	1767.76	2929.8	364.04	519.84	196.08	881.6	85.12	633.08	402.04	356.44
	1241.84	4658.8	162.64	902.12	376.2	2708.64	641.44	3571.24	2403.88	555.56
	126.92	1368	543.4	553.28	323.76	2126.48	465.12	1000.92	240.16	217.36
	395.96	1628.68	138.32	3621.4	538.08	849.68	376.96	2524.72	32.68	285
	1390.04	3836.48	264.48	180.88	121.6	623.96	330.6	1848.32	245.48	390.64
	1055.64	1110.36	627	289.56	107.92	2400.84	131.48	1279.08	390.64	960.64
	1276.8	1460.72	123.12	278.92	386.84	1547.36	493.24	1299.6	170.24	183.16
	535.8	2110.52	419.52	100.32	1178	1311.76	189.24	285.76	176.32	568.48
	172.52	542.64	75.24	248.52	335.16	2162.96	278.16	1178.76	453.72	1256.28
	1065.52	1109.6	149.72	1166.6	171.76	1432.6	361.76	1247.92	796.48	617.12
	691.6	4512.88	362.52	174.8	554.04	837.52	447.64	1200.8	143.64	851.2
	107.16	929.48	231.04	216.6	369.36	1395.36	522.12	2264.8	1289.72	2236.68
	1299.6	2704.08	164.16	338.96	266	3600.88	473.48	908.96	322.24	126.16
	731.88	2102.92	490.96	338.2	668.04	1994.24	325.28	1776.12	131.48	798.76
	959.88	3060.52	217.36	282.72	167.2	1619.56	268.28	1438.68	441.56	380
	344.28	2392.48	443.84	251.56	219.64	2504.96	544.92	1658.32	683.24	354.92
	264.48	1957	233.32	472.72	365.56	3473.96	652.84	1053.36	446.88	158.08
	212.04	1901.52	299.44	171.76	161.12	750.88	175.56	461.32	167.96	526.68
	138.32	5372.44	269.04	272.84	92.72	5968.28	182.4	1399.16	1038.92	448.4
	555.56	2966.28	573.04	199.88	1124.04	2449.48	148.96	2018.56	269.04	440.04
	269.8	1456.92	167.96	791.16	350.36	1887.08	172.52	1801.96	237.88	166.44
	741	1073.12	323	1411.32	132.24	1989.68	95.76	1624.12	631.56	458.28
	278.92	3062.8	59.28	305.52	484.12	642.2	377.72	722	228.76	1301.88
	290.32	2249.6	195.32	1181.8	466.64	2086.2	750.88	950.76	1477.44	246.24
	858.04	986.48	204.44	170.24	374.68	712.88	231.04	951.52	131.48	197.6
	1463	1279.84	541.12	486.4	506.16	989.52	1057.16	3672.32	437.76	351.88
	243.2	1732.04	817.76	183.16	399.76	1342.16	120.08	2860.64	101.84	285
	359.48	8683	171	885.4	829.16	1640.84	551.76	1153.68	405.84	1125.56
	456.76	2763.36	319.2	345.8	48.64	1213.72	418.76	1599.8	446.88	689.32
	479.56	348.08	281.96	373.16	816.24	2163.72	565.44	1405.24	329.08	671.84
	101.08	1875.68	1852.12	207.48	1557.24	1443.24	337.44	1494.92	3112.2	1085.28
	389.12	1910.64	1002.44	950.76	200.64	4232.44	530.48	1884.04	147.44	933.28
	1002.44	1520	334.4	183.16	433.2	300.2	133	1158.24	120.08	590.52
	415.72	3985.44	83.6	250.04	264.48	3271.04	372.4	2064.16	617.12	500.08
	360.24	1422.72	221.92	320.72	672.6	1807.28	247	1267.68	1316.32	166.44
	706.04	3263.44	886.92	424.08	421.04	5136.08	332.12	3412.4	214.32	278.16
	286.52	1662.12	158.08	458.28	434.72	1064.76	220.4	1414.36	240.16	673.36
	383.8	1543.56	251.56	114	190	1089.84	524.4	2481.4	367.84	620.16
	1089.84	1436.4	273.6	394.44	1284.4	3301.44	852.72	1336.08	389.12	1527.6
	193.04	2111.28	153.52	143.64	562.4	1704.68	261.44	1477.44	152.76	287.28
	589	2419.84	217.36	159.6	365.56	1846.04	529.72	899.84	120.84	275.88
	1023.72	3737.68	1232.72	178.6	398.24	1467.56	1254.76	1626.4	152.76	265.24
	516.04	433.2	250.8	254.6	403.56	2402.36	346.56	2124.96	154.28	197.6
	427.12	2458.6	137.56	373.16	233.32	1795.12	226.48	1845.28	206.72	372.4
	1274.52	769.88	446.88	801.04	705.28	1168.88	211.28	870.96	302.48	259.16
	397.48	2688.88	571.52	323.76	520.6	886.92	155.04	391.4	313.88	630.8
	350.36	729.6	1487.32	329.08	908.96	2964	366.32	2520.92	1110.36	316.92
	1022.96	2981.48	73.72	3210.24	248.52	3846.36	60.8	6830.12	291.08	1273
	651.32	509.2	178.6	471.2	1388.52	8711.12	331.36	3546.16	359.48	310.08
	544.16	1007.76	367.08	250.8	186.2	3203.4	630.8	1450.84	1438.68	589.76
	1010.04	6841.52	165.68	598.12	1665.16	1437.16	587.48	1519.24	415.72	1700.88
	551.76	1488.84	508.44	2064.92	284.24	5034.24	300.96	2365.88	129.2	718.96
	969.76	1174.96	217.36	310.84	481.84	3466.36	193.8	1602.08	215.08	418.76
	709.84	3945.16	52.44	315.4	237.12	1501	610.28	2197.92	334.4	1673.52
	254.6	5811.72	133	332.88	286.52	3978.6	258.4	3822.8	1505.56	968.24
	275.88	1053.36	234.84	514.52	242.44	774.44	356.44	1650.72	173.28	423.32
	326.04	1466.8	592.8	463.6	386.84	1628.68	722	2919.16	345.8	366.32
	224.2	1625.64	478.04	586.72	1098.2	1345.96	4265.12	1271.48	276.64	321.48
	2476.84	2246.56	855	1000.92	741.76	1729	464.36	290.32	522.12	315.4
	224.2	2492.04	118.56	171	642.96	2335.48	270.56	2677.48	326.8	727.32
	267.52	2264.8	127.68	547.96	355.68	1895.44	469.68	1157.48	227.24	808.64
	1800.44	4140.48	308.56	250.04	409.64	1041.96	352.64	845.12	278.16	1444
	307.8	2496.6	92.72	319.2	287.28	1390.8	241.68	2022.36	231.04	444.6
	1023.72	1292.76	395.2	688.56	822.32	2114.32	248.52	1578.52	437.76	589
	440.8	1988.16	267.52	657.4	826.12	4309.96	376.2	1786	389.88	1372.56
	1496.44	1789.04	399.76	410.4	709.08	1216	256.88	615.6	158.08	2004.88
	392.92	1746.48	418.76	1469.84	196.84	6200.08	177.84	995.6	185.44	145.92
	1651.48	1545.84	199.12	715.16	549.48	2403.88	348.84	2207.8	1407.52	250.8
	862.6	3446.6	141.36	221.92	341.24	792.68	220.4	1091.36	534.28	118.56
	483.36	1002.44	341.24	224.96	3723.24	688.56	322.24	1521.52	205.96	164.92
	544.16	1501.76	285	190.76	133	4230.16	785.84	2970.08	161.88	3157.04
	310.08	1341.4	149.72	936.32	336.68	1928.12	406.6	3921.6	685.52	309.32
	172.52	1980.56	60.8	148.2	249.28	1217.52	273.6	1708.48	452.96	718.2
	523.64	699.96	180.88	472.72	836	540.36	352.64	1741.92	423.32	517.56
	434.72	650.56	91.96	1848.32	237.88	3174.52	227.24	1630.96	291.84	421.04
	2170.56	1054.12	303.24	342	329.84	2127.24	560.12	569.24	261.44	460.56
	462.84	2674.44	291.84	95	225.72	2294.44	317.68	827.64	557.84	111.72
	570.76	1648.44	145.92	556.32	490.2	896.04	481.08	1805.76	228.76	3987.72
	360.24	155.04	126.92	495.52	163.4	3610.76	185.44	1285.92	186.2	1716.08
	873.24	2062.64	166.44	1342.92	1290.48	1946.36	482.6	660.44	509.96	161.12
	463.6	1116.44	475	572.28	89.68	2919.92	199.88	1481.24	175.56	209.76
	172.52	1520	136.04	116.28	1089.84	1438.68	152	2483.68	547.2	493.24
	574.56	558.6	184.68	228.76	114.76	2213.12	589	907.44	155.04	1035.12
	98.04	329.08	527.44	269.04	1183.32	1682.64	1028.28	1247.92	724.28	934.8
	867.16	1898.48	262.2	880.08	529.72	971.28	1364.2	1667.44	663.48	414.2
	579.88	3400.24	349.6	1226.64	405.84	1517.72	488.68	1412.84	190.76	724.28
	235.6	1254.76	651.32	332.88	763.8	695.4	214.32	398.24	253.84	635.36
	649.8	117.04	278.16	1024.48	272.84	2569.56	158.84	889.96	202.16	674.88
	739.48	1801.2	251.56	190.76	1846.04	848.16	612.56	2026.92	294.12	339.72
	295.64	8370.64	256.88	170.24	3974.04	3364.52	207.48	4382.16	327.56	580.64
	629.28	2787.68	120.08	1973.72	333.64	712.88	180.88	167.2	282.72	569.24
	403.56	3608.48	1254	366.32	547.96	551	830.68	1311	500.84	499.32
	707.56	4106.28	159.6	359.48	466.64	1051.08	517.56	2020.84	199.88	386.08
	393.68	1219.04	359.48	202.16	271.32	3564.4	133	3486.12	256.88	886.16
	473.48	1618.04	269.04	863.36	212.8	4867.04	487.92	1184.84	104.88	335.16
	692.36	699.96	288.04	288.04	636.88	2359.04	284.24	2283.8	480.32	2322.56
	735.68	1354.32	106.4	2777.8	468.92	2533.84	540.36	1386.24	165.68	227.24
	893	1133.92	94.24	240.16	1056.4	2155.36	305.52	2899.4	226.48	1822.48
	497.04	3010.36	450.68	937.84	505.4	3562.88	254.6	1171.16	119.32	269.8
	769.88	836.76	210.52	315.4	467.4	1282.88	3575.04	962.16	140.6	149.72
	488.68	2299.76	326.8	469.68	1301.12	1344.44	1057.92	2474.56	123.88	432.44
	1112.64	617.12	133	160.36	1463	1610.44	114	1722.92	847.4	291.84
	304	2397.04	139.08	354.16	215.08	1345.2	160.36	782.04	183.92	1317.84
	232.56	1145.32	535.8	421.8	248.52	580.64	546.44	1786	278.16	1116.44
	429.4	3675.36	532	1167.36	882.36	1619.56	426.36	2135.6	98.8	535.8
	1836.92	2875.84	336.68	208.24	378.48	3869.16	913.52	2208.56	762.28	456.76
	796.48	5091.24	114	729.6	531.24	3831.16	474.24	2390.2	365.56	845.88
	465.88	474.24	158.08	731.88	572.28	1106.56	319.2	590.52	385.32	275.88
	768.36	2042.88	708.32	270.56	452.96	1124.8	212.8	2295.96	325.28	632.32
	494.76	3050.64	1215.24	272.84	139.84	914.28	251.56	1767	190.76	760.76
	633.84	2710.92	297.92	256.12	203.68	1587.64	380.76	1920.52	180.88	218.12
	571.52	2521.68	344.28	232.56	123.88	1604.36	459.8	3265.72	413.44	1437.16
	742.52	2770.96	143.64	1516.96	325.28	2292.16	254.6	286.52	1726.72	788.88
	361	2325.6	360.24	232.56	294.88	2192.6	186.96	1406.76	373.92	284.24
	1082.24	2096.08	371.64	236.36	149.72	3609.24	242.44	1889.36	509.2	253.08
	593.56	1310.24	120.08	300.2	196.84	1440.96	636.12	4331.24	319.96	1060.96
	133.76	959.88	142.12	401.28	491.72	3591.76	723.52	1523.8	392.16	357.96
	136.8	596.6	150.48	396.72	248.52	440.04	538.84	1133.92	1331.52	904.4
	83.6	1865.04	168.72	815.48	371.64	665	241.68	1738.88	1043.48	607.24
	826.12	2007.16	128.44	477.28	514.52	1858.2	1097.44	3001.24	307.8	344.28
	1256.28	635.36	149.72	161.12	1276.04	1628.68	141.36	1081.48	323.76	2374.24
	193.8	1672	224.96	425.6	315.4	1699.36	400.52	1278.32	675.64	332.12
	741.76	335.16	148.96	1148.36	371.64	1021.44	690.84	1666.68	364.8	485.64
	940.12	786.6	118.56	726.56	513.76	3283.2	603.44	1151.4	446.88	599.64
	268.28	451.44	133	427.12	595.84	1797.4	185.44	638.4	384.56	185.44
	978.12	2554.36	80.56	855.76	304.76	3671.56	244.72	1120.24	149.72	505.4
	1916.72	2092.28	256.88	471.96	330.6	1140.76	825.36	297.92	182.4	639.16
	112.48	2233.64	292.6	2315.72	372.4	783.56	155.04	3839.52	96.52	411.92
	640.68	2612.88	136.04	687.04	1212.2	1892.4	1320.88	1830.84	144.4	2270.12
	1397.64	767.6	220.4	3194.28	2678.24	869.44	142.12	589	209	271.32
	655.12	291.08	593.56	181.64	139.84	2514.84	204.44	942.4	203.68	1006.24
	248.52	4177.72	193.04	582.16	155.04	3310.56	208.24	300.96	310.08	302.48
	456	1203.84	115.52	651.32	153.52	2641	186.2	1577.76	66.12	373.92
	359.48	1291.24	482.6	184.68	1135.44	1397.64	99.56	1247.16	633.84	424.84
	986.48	1263.88	265.24	418.76	1246.4	2105.2	57.76	2457.08	187.72	1198.52
	300.96	2688.88	72.2	301.72	199.88	1833.88	262.96	2839.36	207.48	1247.16
	443.84	1045	652.08	683.24	266	471.2	241.68	3758.96	301.72	495.52
	384.56	3425.32	114	236.36	322.24	635.36	223.44	1788.28	215.08	967.48
	282.72	2081.64	92.72	152.76	344.28	3662.44	120.84	1843.76	89.68	298.68
	295.64	615.6	123.12	340.48	160.36	3035.44	301.72	536.56	147.44	405.84
	709.08	2489.76	877.04	148.2	296.4	3178.32	98.04	224.2	228	603.44
	1119.48	733.4	604.96	720.48	529.72	1073.88	626.24	291.84	113.24	183.92
	440.04	2213.12	274.36	801.04	601.92	5908.24	1273.76	2761.84	272.08	300.2
	534.28	1920.52	224.96	343.52	200.64	2277.72	830.68	669.56	253.08	411.16
	346.56	2000.32	611.04	460.56	148.96	2986.8	195.32	324.52	219.64	1938.76
	1316.32	2520.92	392.16	211.28	1802.72	333.64	250.04	1283.64	329.84	294.12
	315.4	944.68	342.76	722	1104.28	1783.72	120.84	717.44	247	337.44
	154.28	4680.84	152.76	592.04	131.48	1735.08	900.6	1722.16	407.36	462.08
	346.56	1245.64	117.8	704.52	290.32	889.2	449.16	1041.96	103.36	1172.68
	1526.84	1368.76	590.52	265.24	572.28	857.28	689.32	1466.04	237.12	439.28
	114	776.72	263.72	345.04	470.44	1449.32	427.88	1730.52	408.88	465.88
	623.2	3099.28	170.24	155.04	333.64	981.92	689.32	1550.4	367.84	221.16
	87.4	335.92	268.28	1083.76	256.88	690.08	215.08	1333.04	451.44	330.6
	483.36	2020.08	663.48	281.2	94.24	3338.68	291.84	857.28	205.96	173.28
	519.84	2229.08	265.24	1510.88	195.32	2337.76	336.68	1440.2	203.68	281.2
	1135.44	1950.92	266.76	166.44	418	870.2	654.36	2037.56	67.64	489.44
	240.92	2152.32	449.16	395.96	275.88	4496.16	316.16	2482.92	172.52	388.36
	97.28	1734.32	151.24	901.36	484.12	912.76	345.8	2802.12	405.08	511.48
	836	3144.12	660.44	536.56	210.52	1133.16	3046.08	2311.16	149.72	2143.2
	431.68	3733.88	171	300.96	410.4	2535.36	136.8	3774.92	155.04	1810.32
	303.24	3509.68	544.92	382.28	380	3534.76	212.04	1860.48	93.48	427.12
	1150.64	232.56	201.4	159.6	398.24	1341.4	541.88	1672.76	382.28	737.96
	468.16	2496.6	178.6	549.48	525.92	1650.72	211.28	1713.04	1083.76	3255.08
	1416.64	1345.96	440.8	252.32	509.2	3777.96	212.8	4045.48	234.84	354.16
	764.56	1736.6	572.28	741	392.16	474.24	219.64	486.4	325.28	947.72
	851.2	1727.48	300.2	262.2	155.8	1700.88	676.4	2023.88	182.4	991.04
	462.84	4612.44	238.64	139.84	523.64	1410.56	291.84	2226.8	333.64	1139.24
	785.08	1225.88	97.28	427.88	366.32	2439.6	294.88	1418.92	494	2126.48
	872.48	2256.44	312.36	467.4	877.04	1877.2	76.76	1953.96	475.76	310.08
	123.12	3708.04	948.48	1428.8	856.52	1002.44	1215.24	1300.36	337.44	1069.32
	136.8	785.08	174.8	378.48	391.4	3378.96	391.4	1738.12	82.08	1070.84
	219.64	3086.36	371.64	252.32	562.4	4132.12	889.96	1624.12	167.2	253.08
	1719.12	2793.76	140.6	152.76	448.4	1050.32	611.04	376.2	275.88	220.4
	240.16	1189.4	183.16	496.28	924.92	1948.64	569.24	2515.6	169.48	142.12
	72.96	2308.12	64.6	243.2	309.32	267.52	2327.88	1744.96	798	2194.88
	429.4	1247.16	635.36	198.36	212.04	1852.88	323.76	1086.04	95	251.56
	243.2	2166	397.48	542.64	1005.48	1243.36	708.32	1299.6	278.16	1250.2
	459.8	2807.44	278.92	316.92	255.36	1102	182.4	4304.64	104.12	399.76
	1467.56	2234.4	851.2	151.24	189.24	2598.44	183.16	1288.2	266.76	588.24
	389.12	5755.48	383.8	414.2	1005.48	2197.92	379.24	5334.44	1307.96	382.28
	968.24	6275.32	393.68	141.36	760	665	1073.12	4652.72	87.4	399
	1830.08	2410.72	330.6	362.52	935.56	652.84	262.96	2280.76	316.16	257.64
	487.16	775.96	109.44	288.04	1001.68	1296.56	216.6	983.44	214.32	115.52
	579.12	2289.88	218.88	147.44	627.76	1424.24	143.64	1178.76	373.92	2447.2
	218.88	1495.68	101.08	541.88	310.08	1087.56	146.68	2092.28	314.64	250.04
	408.88	1789.8	221.92	561.64	254.6	2298.24	413.44	4149.6	509.2	948.48
	625.48	2508	226.48	188.48	716.68	793.44	621.68	443.84	277.4	382.28
	775.96	2592.36	106.4	639.16	248.52	1535.2	573.04	2473.8	424.08	874
	400.52	1347.48	82.84	824.6	472.72	1320.88	271.32	1808.04	370.88	178.6
	239.4	829.16	200.64	708.32	297.16	2915.36	738.72	231.8	213.56	250.04
	418	7192.64	496.28	349.6	489.44	2074.04	1112.64	269.8	136.8	840.56
	1785.24	2566.52	80.56	1266.92	260.68	3872.2	265.24	2190.32	122.36	971.28
	1023.72	1140.76	621.68	301.72	216.6	5082.12	205.2	3265.72	277.4	1827.8
	391.4	325.28	399	300.2	321.48	1148.36	422.56	728.08	259.92	344.28
	1096.68	1653	89.68	218.88	220.4	3510.44	471.2	1829.32	82.08	327.56
	584.44	2821.12	178.6	425.6	712.12	2498.12	198.36	1456.92	256.12	319.96
	343.52	1979.04	1299.6	579.12	234.08	1027.52	514.52	3638.12	96.52	801.8
	373.16	1703.16	46.36	1260.08	1058.68	1867.32	356.44	1688.72	323.76	396.72
	661.2	2358.28	224.2	196.08	481.84	1327.72	57.76	3403.28	348.08	259.92
	362.52	2511.04	281.96	217.36	2498.88	2581.72	161.88	2106.72	308.56	1665.16
	241.68	1292.76	173.28	266	479.56	1689.48	636.88	3521.08	271.32	610.28
	207.48	2881.16	324.52	299.44	2451.76	2327.12	275.12	560.12	345.8	342.76
	475.76	2626.56	488.68	137.56	735.68	4976.48	1246.4	864.88	332.12	467.4
	625.48	1287.44	769.88	144.4	143.64	689.32	125.4	1085.28	120.84	223.44
	542.64	329.08	177.84	1131.64	497.8	1474.4	482.6	1159.76	97.28	174.04
	457.52	551	144.4	1263.88	127.68	1207.64	270.56	2148.52	498.56	468.92
	842.84	2327.88	91.96	503.88	625.48	1257.04	500.08	2350.68	226.48	195.32
	335.92	357.96	198.36	181.64	199.12	6008.56	513	1722.92	202.16	2024.64
	382.28	2824.16	348.84	399.76	449.92	1611.2	340.48	367.08	318.44	415.72
	727.32	2757.28	271.32	177.08	348.08	2416.04	143.64	1371.04	100.32	544.16
	2345.36	362.52	270.56	357.96	425.6	965.2	383.04	931.76	202.92	795.72
	1165.84	196.08	279.68	794.2	240.16	2574.12	438.52	1452.36	1649.2	104.12
	577.6	2399.32	122.36	258.4	84.36	1545.84	754.68	1913.68	226.48	187.72
	598.12	1964.6	247	440.8	279.68	438.52	456	1066.28	351.12	289.56
	459.04	253.84	212.8	1054.88	1010.04	3197.32	462.08	2375.76	256.12	309.32
	364.8	1058.68	1156.72	687.8	470.44	793.44	224.96	674.88	221.92	403.56
	1079.2	2121.92	63.08	1314.8	258.4	3542.36	331.36	676.4	578.36	934.8
	284.24	2603	439.28	54.72	202.16	2096.08	123.12	1035.12	281.96	173.28
	474.24	1184.08	82.84	300.96	293.36	1872.64	2473.04	2896.36	650.56	394.44
	477.28	832.96	209.76	104.12	278.16	1318.6	469.68	1563.32	450.68	344.28
	270.56	2057.32	136.8	250.04	329.08	614.08	469.68	1487.32	262.96	436.24
	1149.12	1539	262.96	913.52	288.04	1123.28	142.12	4192.92	169.48	592.8
	973.56	1325.44	598.88	929.48	311.6	1387.76	364.04	1196.24	296.4	632.32
	234.08	5047.16	167.2	151.24	936.32	3397.2	548.72	864.12	168.72	450.68
	361	1501.76	298.68	367.08	210.52	46.36	1011.56	1708.48	183.92	635.36
	497.04	1764.72	205.2	303.24	1934.2	1237.28	618.64	1343.68	101.84	1352.8
	817	1138.48	370.12	157.32	471.2	911.24	61.56	2050.48	456	112.48
	382.28	2594.64	227.24	69.92	437	2502.68	131.48	8251.32	493.24	424.84
	702.24	894.52	209	202.92	429.4	2412.24	258.4	1320.88	411.92	405.84
	497.8	2267.08	136.8	952.28	350.36	2232.88	319.2	2987.56	1014.6	333.64
	121.6	2053.52	337.44	302.48	1281.36	1202.32	237.12	959.88	85.88	986.48
	588.24	3582.64	116.28	186.2	686.28	462.08	2031.48	2364.36	479.56	768.36
	1249.44	5003.08	389.88	459.04	468.92	1150.64	250.04	963.68	240.16	440.8
	589.76	1708.48	329.84	854.24	625.48	2976.16	475	1892.4	462.84	284.24
	1649.2	2808.2	398.24	1355.84	614.84	570.76	339.72	1054.88	739.48	781.28
	585.2	570	107.92	403.56	801.04	1147.6	281.96	2096.84	420.28	153.52
	1564.84	2278.48	401.28	260.68	245.48	622.44	547.96	3037.72	226.48	207.48
	471.2	1646.16	641.44	526.68	784.32	1301.88	1121	1615	760.76	291.08
	3235.32	1341.4	104.88	277.4	497.04	6676.6	308.56	886.16	364.8	693.12
	1021.44	2437.32	99.56	433.2	399.76	536.56	112.48	1298.84	641.44	829.92
	503.88	1098.96	397.48	724.28	881.6	787.36	209.76	1890.88	317.68	525.16
	805.6	733.4	159.6	1244.88	759.24	2001.84	250.8	684	167.96	236.36
	430.16	1424.24	279.68	465.88	228	2056.56	95	2246.56	119.32	442.32
	711.36	2070.24	161.12	332.88	713.64	1715.32	241.68	1079.2	139.84	787.36
[truncated: 3,721 more rows]

## Sheet: Fig 5f
Refer to the Methods section for the fold attenuation caluculation.
		Fold attenuation
	mCherry	1	1	1
	WT	4.93642	4.02857	4.46061
	W575A	1.01245	0.85225	1.02937
	R584A	1.15017	0.758065	1.02293
	R587A	3.91743	2.79515	3.74555

## Sheet: Fig 5g
Percent SG positive C+G+ (mCherry+G3BP-GFP+) cells
5B Cherry	10A WT	9A_UK1300_W575A	10B_UK2808_R584A
93.4	0	89.3	85.7
92.3	2.6	95.1	51.7
79.7	0	95	67.6
77.4	0	91.8	76.2
86.2	2.9	97.4	58.9
85.9	7.1	78.6	65.2
77.3	5.7	88.1	76.7
96.2	6.3	80	97.7
	1.4	100	82.9
	2.8	91.9	74.3
	1.6		73.2
	6
	5.7
	13.2
	1.6
	1.7

## Sheet: Fig 5h
Time (s)	BLI signals
	TC/eIF2a-P	TC/eIF2a-0	BC/eIF2a-0	BC/eIF2a-P	Actin/eIF2a-0	Actin/eIF2a-P
0	0	0	0	0	0	0
0.2	0.00352966	0.00208056	0.00151264	0.0136555	-0.00416851	0.0029409
0.4	0.00232482	0.00125575	0.0028975	0.0224209	-0.00073695	0.00331069
0.6	0.134924	0.111099	0.0111062	0.0287666	0.00255442	0.00695467
0.8	0.189466	0.158753	0.013643	0.0339532	0.00192928	0.00659085
1	0.23507	0.188852	0.00930524	0.0359486	0.00926352	0.011148
1.2	0.27462	0.205981	0.0135337	0.0407343	0.0100591	0.0175781
1.4	0.311114	0.23004	0.0154378	0.0433195	0.00814748	0.0146737
1.6	0.335621	0.247793	0.0141112	0.0487132	0.0180459	0.0170982
1.8	0.356106	0.256278	0.0150235	0.0492834	0.0119741	0.0118845
2	0.38158	0.274484	0.022096	0.0507394	0.0095067	0.0191271
2.2	0.403164	0.281658	0.016111	0.0560819	0.014322	0.0204058
2.4	0.415154	0.29222	0.021117	0.0559645	0.0135207	0.0161736
2.6	0.432783	0.302935	0.0216956	0.0582571	0.0151284	0.0209787
2.8	0.440434	0.301792	0.0210475	0.0531373	0.0189824	0.0209014
3	0.455791	0.310595	0.0211425	0.0567437	0.0202224	0.0205088
3.2	0.471191	0.31695	0.0222304	0.0629342	0.0149829	0.0173686
3.4	0.476298	0.323753	0.0257913	0.0646805	0.0177512	0.025202
3.6	0.486293	0.326351	0.0246533	0.068395	0.0196154	0.0260971
3.8	0.499438	0.324163	0.0251442	0.0660105	0.0199952	0.0258918
4	0.510519	0.333966	0.0245222	0.0678369	0.0182338	0.0255559
4.2	0.512826	0.340339	0.0231584	0.0647922	0.0216327	0.0263343
4.4	0.523514	0.341438	0.0284824	0.066252	0.0212417	0.0267618
4.6	0.530504	0.341234	0.027553	0.0710205	0.0191882	0.026674
4.8	0.538524	0.346814	0.030437	0.072547	0.0213785	0.0258079
5	0.544593	0.352362	0.0307556	0.0705494	0.01964	0.0299912
5.2	0.552149	0.355016	0.03072	0.0726857	0.0211976	0.0258844
5.4	0.558316	0.351603	0.0290438	0.0733535	0.0216506	0.021616
5.6	0.566293	0.356287	0.0310266	0.0806206	0.0213399	0.0268819
5.8	0.571968	0.360995	0.0302465	0.0725961	0.0239682	0.0259342
6	0.57692	0.363285	0.0333591	0.0783927	0.0265906	0.0250716
6.2	0.582671	0.362817	0.0401148	0.080176	0.0237565	0.0267677
6.4	0.589063	0.363505	0.0328741	0.0784419	0.023623	0.0320115
6.6	0.593543	0.365225	0.0324451	0.0834031	0.0262597	0.0338478
6.8	0.59899	0.367706	0.0365581	0.0790442	0.026345	0.0330329
7	0.604986	0.372146	0.0351374	0.0826658	0.0276899	0.0315087
7.2	0.607624	0.369578	0.0341883	0.0805825	0.0261195	0.0319731
7.4	0.613038	0.374915	0.039089	0.0810572	0.0276198	0.0338793
7.6	0.616879	0.375221	0.0362424	0.0858789	0.0255012	0.0342517
7.8	0.622544	0.375665	0.0335107	0.0807888	0.0265446	0.0316594
8	0.625471	0.376565	0.036217	0.0827676	0.0267909	0.0347993
8.2	0.627053	0.38035	0.0417491	0.0859882	0.026803	0.0340371
8.4	0.633585	0.379157	0.0369591	0.087233	0.0313938	0.0341461
8.6	0.632454	0.380144	0.0395604	0.088156	0.0256071	0.0319002
8.8	0.643867	0.381974	0.040357	0.0888271	0.0268183	0.0328238
9	0.646223	0.38488	0.0385594	0.0894698	0.0258019	0.0329337
9.2	0.649874	0.38368	0.0365827	0.0899256	0.0258863	0.0310936
9.4	0.654782	0.384694	0.0372201	0.0882878	0.0247974	0.03426
9.6	0.658221	0.388067	0.043685	0.0936952	0.0313504	0.0325189
9.8	0.660317	0.393268	0.042735	0.0926794	0.0285816	0.0356708
10	0.664908	0.389496	0.0394884	0.0934454	0.0267322	0.0311754
10.2	0.667717	0.393848	0.0421196	0.0895979	0.02439	0.0377369
10.4	0.665881	0.394646	0.0427074	0.0977009	0.0295246	0.0358815
10.6	0.675522	0.394677	0.0431763	0.0915549	0.0296681	0.0348306
10.8	0.6766	0.393663	0.0417149	0.0922182	0.0325112	0.0307958
11	0.679067	0.396389	0.0450327	0.0959802	0.0293877	0.0400746
11.2	0.679369	0.392048	0.0455837	0.0968275	0.0302711	0.0311711
11.4	0.686639	0.39647	0.0440446	0.0949445	0.0292275	0.037333
11.6	0.690041	0.395737	0.0437667	0.0974371	0.0278487	0.0341728
11.8	0.689501	0.397924	0.0467131	0.101472	0.0294771	0.0347068
12	0.69245	0.398433	0.0454273	0.0990524	0.0319812	0.0382173
12.2	0.69721	0.401733	0.0487477	0.0968307	0.0326483	0.0373363
12.4	0.694724	0.403327	0.0445126	0.0956048	0.0312717	0.0358193
12.6	0.703255	0.400777	0.0473266	0.0994818	0.0302093	0.0370944
12.8	0.70661	0.406659	0.0438452	0.099232	0.0311763	0.0373328
13	0.706275	0.405435	0.0468981	0.0967084	0.0287204	0.0353863
13.2	0.714095	0.407856	0.0474983	0.0965991	0.0288081	0.0391216
13.4	0.711344	0.410203	0.0474671	0.105125	0.0288384	0.0351122
13.6	0.714132	0.405664	0.0435952	0.0976498	0.0276844	0.0395777
13.8	0.718055	0.411523	0.049419	0.105497	0.0285504	0.0391526
14	0.722262	0.408469	0.0466421	0.103578	0.0305946	0.0357811
14.2	0.71924	0.412442	0.0488198	0.0994186	0.0285165	0.0406871
14.4	0.724808	0.409249	0.0488237	0.101423	0.0331025	0.0425515
14.6	0.727876	0.410328	0.047896	0.101435	0.0312955	0.0389199
14.8	0.726781	0.410523	0.0533098	0.0977073	0.0316212	0.0428605
15	0.734979	0.413895	0.0479722	0.107804	0.0288122	0.0400932
15.2	0.733714	0.41015	0.0522864	0.102085	0.0292618	0.0357652
15.4	0.73278	0.416583	0.0507191	0.106134	0.0312471	0.0411241
15.6	0.736356	0.413786	0.0511156	0.10753	0.0338292	0.0382926
15.8	0.739811	0.418032	0.0483702	0.106251	0.0315263	0.0402846
16	0.743839	0.4136	0.0497929	0.10466	0.0311921	0.0388043
16.2	0.741569	0.418165	0.0489363	0.11014	0.0331857	0.0418594
16.4	0.743476	0.418683	0.0499947	0.107367	0.0299218	0.0392566
16.6	0.745643	0.417054	0.055566	0.104729	0.0322716	0.0395067
16.8	0.747246	0.419561	0.053656	0.110848	0.0310922	0.0390723
17	0.752259	0.414964	0.0500716	0.111288	0.0335805	0.0380099
17.2	0.752547	0.418729	0.0490587	0.111315	0.0339236	0.0418584
17.4	0.754439	0.422927	0.0525629	0.115696	0.0350893	0.0380125
17.6	0.755882	0.418453	0.0538822	0.108762	0.0315719	0.0376914
17.8	0.762754	0.420752	0.0556958	0.111314	0.0335012	0.0388887
18	0.760247	0.425137	0.0508021	0.104753	0.0280068	0.0417638
18.2	0.761512	0.422039	0.054139	0.110086	0.0293648	0.0413587
18.4	0.764448	0.426627	0.0517211	0.111541	0.0303817	0.0379536
18.6	0.764796	0.423187	0.0543365	0.112732	0.0339561	0.0380902
18.8	0.770442	0.42606	0.0520916	0.111895	0.0329051	0.0397491
19	0.77171	0.422671	0.0511837	0.116435	0.0337544	0.0401199
19.2	0.769341	0.426963	0.054333	0.114252	0.0332904	0.042145
19.4	0.775372	0.424642	0.0552312	0.111406	0.0335195	0.0384698
19.6	0.772373	0.432414	0.0560911	0.113975	0.0332694	0.0380571
19.8	0.778304	0.424421	0.058907	0.113268	0.0306525	0.036479
20	0.775538	0.427449	0.0590855	0.116556	0.032681	0.038738
20.2	0.779984	0.432169	0.0580928	0.115116	0.0345194	0.0394447
20.4	0.777605	0.43026	0.0578663	0.115166	0.0331516	0.040431
20.6	0.785744	0.432495	0.0603051	0.113221	0.0321944	0.043056
20.8	0.783427	0.430999	0.0590143	0.113632	0.0320196	0.0389342
21	0.789496	0.429892	0.0584716	0.115852	0.037092	0.0401073
21.2	0.785101	0.431952	0.055268	0.114844	0.0304735	0.041883
21.4	0.78904	0.427886	0.0541252	0.116059	0.030966	0.0387371
21.6	0.790117	0.431133	0.0569206	0.118129	0.0341716	0.0398178
21.8	0.793168	0.434	0.0557237	0.118796	0.0310516	0.040246
22	0.787914	0.433073	0.058993	0.120696	0.0325203	0.0399857
22.2	0.791781	0.4302	0.0585198	0.120526	0.0310359	0.0408669
22.4	0.793582	0.435477	0.0606697	0.122764	0.0325487	0.0382779
22.6	0.793035	0.432295	0.057789	0.120742	0.032872	0.0424325
22.8	0.796692	0.439833	0.0616335	0.119091	0.0350714	0.0418544
23	0.796473	0.436308	0.0580728	0.121317	0.0324845	0.0424144
23.2	0.799156	0.434532	0.0581042	0.121462	0.0317404	0.0408571
23.4	0.799281	0.43853	0.0586852	0.122147	0.032563	0.0383074
23.6	0.799885	0.434809	0.06213	0.123009	0.0347765	0.0372183
23.8	0.802156	0.439807	0.0628654	0.122682	0.0354233	0.0407257
24	0.808169	0.438772	0.0578396	0.119432	0.0319059	0.0457222
24.2	0.805727	0.438332	0.0566605	0.119996	0.033426	0.0423286
24.4	0.806284	0.436728	0.0578394	0.121033	0.0347803	0.0452452
24.6	0.809797	0.441469	0.0593191	0.124609	0.0356522	0.0358617
24.8	0.809728	0.440267	0.0602731	0.123023	0.033957	0.0389154
25	0.812627	0.442912	0.0606655	0.122121	0.0310106	0.0423417
25.2	0.810155	0.445582	0.0625685	0.123416	0.0336287	0.0429356
25.4	0.812454	0.444063	0.0574266	0.121414	0.0330203	0.0442286
25.6	0.817943	0.441075	0.0578822	0.126434	0.0319614	0.043596
25.8	0.817054	0.448047	0.0618169	0.12392	0.0361984	0.0469921
26	0.817789	0.445368	0.059755	0.127565	0.0332074	0.0395341
26.2	0.819847	0.440548	0.0602766	0.126073	0.033407	0.0410063
26.4	0.818163	0.440543	0.0599815	0.125973	0.0329969	0.039886
26.6	0.820013	0.444876	0.062878	0.127492	0.0324306	0.0364015
26.8	0.82372	0.447378	0.0566103	0.125931	0.0355947	0.0398293
27	0.82433	0.448988	0.0640184	0.125524	0.037324	0.0475357
27.2	0.82129	0.451101	0.0623114	0.125246	0.0364869	0.0427961
27.4	0.82765	0.447567	0.0628362	0.125301	0.0318863	0.0441759
27.6	0.827131	0.449984	0.0602988	0.126216	0.0347529	0.0424938
27.8	0.830076	0.449084	0.0613677	0.125344	0.0381257	0.0411251
28	0.830187	0.449144	0.0653623	0.127225	0.0345216	0.0435054
28.2	0.829996	0.450132	0.0585769	0.124897	0.0320477	0.0407305
28.4	0.830542	0.448936	0.060406	0.130578	0.0363178	0.0397203
28.6	0.835113	0.449518	0.0595272	0.127545	0.033021	0.0431001
28.8	0.834612	0.454056	0.0681015	0.126734	0.0341027	0.0403879
29	0.835705	0.4506	0.0662159	0.130117	0.0338426	0.0436153
29.2	0.83347	0.451018	0.0612265	0.129207	0.0318909	0.0441887
29.4	0.835035	0.455499	0.0628912	0.127221	0.0345943	0.0434685
29.6	0.836266	0.451889	0.0630654	0.128111	0.0334444	0.0449092
29.8	0.838815	0.450597	0.0647757	0.130905	0.0340862	0.0469883
30	0.837284	0.453672	0.0628053	0.129506	0.0376892	0.0472975
30.2	0.843252	0.454826	0.0646298	0.130344	0.0363832	0.0401502
30.4	0.840645	0.452137	0.0653145	0.123526	0.0340428	0.0475512
30.6	0.844857	0.45311	0.0672344	0.132958	0.0357726	0.0403514
30.8	0.840357	0.455232	0.0675463	0.130189	0.0347939	0.041409
31	0.845361	0.449636	0.0631382	0.128415	0.0351889	0.0409448
31.2	0.845708	0.457401	0.0630088	0.131302	0.03894	0.0444224
31.4	0.847001	0.457152	0.0647075	0.136282	0.0334301	0.0443843
31.6	0.846913	0.455809	0.0627872	0.129706	0.035367	0.0434537
31.8	0.848193	0.460586	0.0660183	0.132887	0.0325882	0.0450487
32	0.850649	0.461705	0.0668372	0.131901	0.036448	0.0435305
32.2	0.852209	0.45914	0.0663505	0.134199	0.0363326	0.0465505
32.4	0.85138	0.458969	0.0680579	0.130481	0.0366705	0.0461226
32.6	0.84971	0.458702	0.0637841	0.130543	0.0329409	0.0451291
32.8	0.851014	0.457454	0.0719535	0.133181	0.0347598	0.0476561
33	0.850295	0.461118	0.065369	0.134057	0.0310557	0.0462999
33.2	0.856449	0.461616	0.0647538	0.136668	0.0368869	0.0437009
33.4	0.856773	0.459994	0.0671141	0.139369	0.0370147	0.0440676
33.6	0.860154	0.456868	0.0681293	0.134275	0.0344877	0.0426786
33.8	0.856063	0.460457	0.0660977	0.137136	0.036438	0.0407631
34	0.856739	0.465921	0.0676483	0.130229	0.0316463	0.0441594
34.2	0.860243	0.460379	0.0704136	0.13421	0.0353005	0.0480986
34.4	0.85721	0.466608	0.0676429	0.131278	0.0358598	0.0451286
34.6	0.860068	0.463772	0.0683663	0.135375	0.0388324	0.0496294
34.8	0.856908	0.459582	0.0667818	0.13533	0.0369399	0.0446339
35	0.862177	0.46454	0.067115	0.134546	0.0401235	0.047452
35.2	0.864176	0.461833	0.0726644	0.13368	0.0355744	0.0418532
35.4	0.864848	0.466801	0.070294	0.134796	0.0344281	0.0426133
35.6	0.864789	0.463779	0.0650362	0.137622	0.0352962	0.0485647
35.8	0.864965	0.468585	0.0690344	0.13294	0.0357795	0.0470357
36	0.869226	0.46873	0.0681571	0.133811	0.0366485	0.0469575
36.2	0.869473	0.466778	0.0683442	0.135446	0.0354834	0.0449135
36.4	0.864975	0.468595	0.0651063	0.135488	0.0365341	0.0433123
36.6	0.870705	0.464557	0.0727305	0.138236	0.0354149	0.0433714
36.8	0.870889	0.466556	0.0668672	0.141757	0.0335855	0.0419011
37	0.871439	0.466769	0.0675355	0.136376	0.040199	0.0456007
37.2	0.87258	0.466844	0.0703442	0.139691	0.0376823	0.0445688
37.4	0.870768	0.467145	0.0729365	0.134616	0.0417249	0.0458312
37.6	0.871512	0.472173	0.0715879	0.140011	0.0368383	0.0419815
37.8	0.872769	0.471301	0.0718265	0.138981	0.036839	0.0415547
38	0.877795	0.469106	0.0668403	0.142071	0.0363798	0.0403996
38.2	0.875078	0.472843	0.0698756	0.13754	0.0385215	0.0474381
38.4	0.875457	0.467172	0.0719808	0.141598	0.0362847	0.0436618
38.6	0.876481	0.468242	0.0698054	0.140493	0.0354242	0.0437367
38.8	0.878803	0.471207	0.0740343	0.142472	0.038022	0.0475047
39.01	0.87864	0.467488	0.0713693	0.141295	0.0368175	0.0454545
39.2	0.878323	0.472724	0.0694194	0.141981	0.0358782	0.043566
39.4	0.878829	0.475797	0.0698799	0.139799	0.0340519	0.0444138
39.6	0.878845	0.47203	0.069729	0.144505	0.0388215	0.0459001
39.8	0.880563	0.4731	0.0753131	0.137736	0.037879	0.0450876
40	0.885272	0.473158	0.0753055	0.142501	0.0403743	0.0488021
40.2	0.882381	0.471685	0.0708582	0.142248	0.0385101	0.0481289
40.4	0.881393	0.472688	0.0752894	0.146944	0.0367203	0.0455239
40.6	0.88442	0.47138	0.0714107	0.145382	0.0369973	0.04863
40.8	0.88642	0.470488	0.0718545	0.144212	0.0374618	0.0466037
41	0.888046	0.476411	0.0731314	0.140038	0.0382738	0.0462573
41.2	0.884321	0.472706	0.0735886	0.146686	0.0389366	0.0465038
41.4	0.883394	0.475265	0.0716563	0.14033	0.0373516	0.0452814
41.6	0.884038	0.474838	0.0728931	0.140397	0.0390634	0.0506825
41.8	0.890127	0.475945	0.0731765	0.143365	0.03409	0.0462492
42	0.883819	0.476905	0.0741461	0.144626	0.0378566	0.0500212
42.2	0.889226	0.474949	0.0727514	0.140972	0.0372789	0.0483723
42.4	0.892002	0.475182	0.0747197	0.141853	0.0355222	0.0455215
42.6	0.893307	0.47995	0.0740732	0.142679	0.0357108	0.046941
42.8	0.893671	0.477992	0.0711101	0.146965	0.0351648	0.0451057
43	0.893316	0.477457	0.0716277	0.147185	0.0372777	0.0435402
43.2	0.893235	0.48051	0.0726163	0.144287	0.0363445	0.0482493
43.4	0.89218	0.478711	0.0699229	0.14526	0.0361805	0.0490658
43.6	0.897546	0.484714	0.075822	0.142087	0.0376868	0.047796
43.8	0.896406	0.478482	0.0753775	0.148002	0.0395081	0.0417464
44	0.894227	0.476426	0.0710058	0.144215	0.0352078	0.0421951
44.2	0.897958	0.481751	0.0715436	0.146669	0.0378215	0.0465727
44.4	0.894998	0.477047	0.0708039	0.143948	0.0373049	0.0429626
44.6	0.895817	0.480089	0.073453	0.145763	0.0381026	0.0499704
44.8	0.900281	0.483571	0.0759699	0.142543	0.0388486	0.0476503
45	0.898571	0.482351	0.0750053	0.14377	0.0356965	0.0475729
45.2	0.901414	0.482826	0.0728229	0.147229	0.0401654	0.0448906
45.4	0.899364	0.48024	0.0735646	0.147112	0.0393708	0.0482242
45.6	0.89841	0.484431	0.0755681	0.143777	0.0386465	0.0438433
45.8	0.902637	0.482223	0.0731997	0.143209	0.0382814	0.0481076
46	0.90128	0.482468	0.0744275	0.144977	0.0386512	0.0485818
46.2	0.904675	0.48112	0.0754951	0.14625	0.03969	0.051049
46.4	0.904264	0.486734	0.0799891	0.145243	0.0370347	0.0450494
46.6	0.896335	0.485818	0.0743462	0.152552	0.0392168	0.0508759
46.8	0.90393	0.488229	0.076005	0.148462	0.036273	0.045223
47	0.906634	0.4872	0.0751677	0.15009	0.0359328	0.050436
47.2	0.905594	0.482764	0.0742983	0.148057	0.0363917	0.0486896
47.4	0.906924	0.483088	0.0748273	0.147363	0.0376213	0.0476387
47.6	0.908435	0.482297	0.0750083	0.148577	0.0342953	0.0477617
47.8	0.905137	0.48349	0.0758959	0.152275	0.0372443	0.0495815
48	0.908045	0.487028	0.0766717	0.145957	0.0355992	0.0472167
48.2	0.908691	0.485875	0.0771259	0.15	0.0416615	0.0465884
48.4	0.909998	0.488215	0.0746975	0.148234	0.0420134	0.0519607
48.6	0.909091	0.488121	0.0732998	0.153112	0.0388789	0.0456405
48.8	0.91252	0.489714	0.0780635	0.14727	0.0387101	0.0480125
49	0.913941	0.487933	0.0763813	0.149521	0.0344698	0.0490859
49.2	0.909347	0.487901	0.0712033	0.149853	0.0399401	0.0502145
49.4	0.91053	0.486822	0.0744917	0.147832	0.0376201	0.0443006
49.6	0.911884	0.487239	0.0774837	0.149351	0.0385456	0.0477841
49.8	0.910986	0.489777	0.0783981	0.151171	0.0345104	0.0486815
50	0.915353	0.49051	0.0752749	0.149908	0.0380111	0.0523193
50.2	0.915408	0.492145	0.0792224	0.152052	0.040056	0.0471883
50.4	0.916471	0.491111	0.071334	0.152487	0.0402095	0.0466311
50.6	0.918124	0.490703	0.0760119	0.151573	0.0378272	0.0482368
50.8	0.91803	0.488166	0.0763422	0.152214	0.0388019	0.0513964
51	0.917414	0.487989	0.0779301	0.151015	0.0359707	0.0509331
51.2	0.920008	0.49177	0.0778235	0.149475	0.039248	0.0508118
51.4	0.920635	0.494776	0.0802395	0.151029	0.0390749	0.0451412
51.6	0.918178	0.492202	0.0745864	0.151713	0.0422711	0.0464618
51.8	0.917695	0.49321	0.0770982	0.152857	0.0395956	0.0463362
52	0.917545	0.488155	0.0755576	0.152865	0.0390737	0.0457804
52.2	0.921359	0.493984	0.0786568	0.155214	0.0398641	0.0468915
52.4	0.920005	0.493915	0.0805074	0.153217	0.0406406	0.0470662
52.6	0.92044	0.493868	0.0768074	0.152644	0.0379038	0.0481052
52.8	0.918729	0.494185	0.0781313	0.156241	0.0418062	0.0534625
53	0.919557	0.497324	0.0755011	0.151224	0.0341043	0.0464139
53.2	0.927681	0.493157	0.07716	0.148907	0.0398343	0.0513206
53.4	0.921958	0.49196	0.0784199	0.155388	0.0354168	0.0459886
53.6	0.92368	0.491655	0.0816016	0.152904	0.0421877	0.0512657
53.8	0.921791	0.494725	0.0798168	0.154155	0.0360172	0.0512483
54	0.928111	0.492475	0.0806752	0.156286	0.036154	0.046314
54.2	0.928194	0.497237	0.08337	0.15693	0.0367567	0.0466225
54.4	0.928692	0.497814	0.0800334	0.151655	0.0407472	0.0491836
54.6	0.925782	0.494291	0.079622	0.152149	0.0393879	0.0426767
54.8	0.924763	0.494212	0.0810138	0.152895	0.037936	0.0479314
55	0.927566	0.492449	0.0814562	0.155565	0.0398967	0.0467367
55.2	0.929042	0.495077	0.0765928	0.151909	0.038018	0.0513716
55.4	0.927939	0.498072	0.0782319	0.155087	0.0372698	0.0458269
55.6	0.931539	0.495271	0.0797204	0.153386	0.0389562	0.0502989
55.8	0.930143	0.497047	0.078981	0.154893	0.0369592	0.0465314
56	0.93015	0.497585	0.0813593	0.156345	0.040025	0.0491881
56.2	0.929166	0.496968	0.0816442	0.153832	0.0401232	0.0504327
56.4	0.934166	0.500534	0.0802709	0.154565	0.0397012	0.0460041
56.6	0.932134	0.498241	0.0809152	0.153441	0.0375712	0.0509305
56.8	0.932792	0.501438	0.0808301	0.159379	0.0373948	0.0507569
57	0.931647	0.496888	0.0804503	0.157844	0.0389094	0.0472984
57.2	0.933389	0.49997	0.0808432	0.154794	0.0410576	0.049593
57.4	0.935043	0.503744	0.0762246	0.159618	0.0370662	0.046941
57.6	0.934739	0.500374	0.0801335	0.15373	0.0377429	0.0510104
57.8	0.937565	0.498966	0.0791684	0.15599	0.0392706	0.0463076
58	0.936158	0.500938	0.0833994	0.156513	0.0398915	0.0477779
58.2	0.936455	0.501408	0.0790018	0.159725	0.0352166	0.0529072
58.4	0.936293	0.503344	0.0827297	0.153788	0.0413635	0.0495887
58.6	0.937434	0.502763	0.0825103	0.155458	0.0396883	0.0497665
58.8	0.940238	0.501666	0.0891536	0.155678	0.0442998	0.0490155
59	0.938199	0.50394	0.0792209	0.157577	0.0388215	0.0481653
59.2	0.937154	0.503673	0.0853412	0.155815	0.0369909	0.045172
59.4	0.936372	0.507031	0.0811054	0.157356	0.0380144	0.0442078
59.6	0.938547	0.499423	0.0802256	0.157984	0.0418322	0.0536196
59.8	0.939109	0.501352	0.0841609	0.158499	0.0374069	0.0494018
60	0.940565	0.502306	0.0798782	0.156123	0.0411644	0.0473814
60.2	0.939233	0.498178	0.0801778	0.16259	0.0430765	0.0498493
60.4	0.937372	0.501582	0.0802623	0.157522	0.0402832	0.0502338
60.6	0.940978	0.506987	0.0785766	0.157016	0.0390286	0.0500763
60.8	0.943191	0.505317	0.0811185	0.154911	0.0400622	0.0504661
61	0.943059	0.50511	0.0840977	0.156034	0.0434003	0.0455985
61.2	0.944473	0.504134	0.0825337	0.158191	0.0410244	0.0485833
61.4	0.945045	0.508172	0.0791047	0.157542	0.0406418	0.0495832
61.6	0.943895	0.504476	0.0790563	0.16303	0.0395379	0.0508587
61.8	0.946755	0.501689	0.0798067	0.161479	0.0407882	0.0487695
62	0.946357	0.505452	0.0823975	0.156999	0.0379586	0.0465911
62.2	0.94525	0.505143	0.0836531	0.159445	0.0390868	0.0496233
62.4	0.939565	0.504978	0.0804465	0.16155	0.0397744	0.046082
62.6	0.944329	0.507211	0.0830829	0.158901	0.0402677	0.0507581
62.8	0.9464	0.499385	0.0867265	0.163637	0.0382094	0.0458734
63	0.946604	0.508035	0.0826331	0.158933	0.0382211	0.0476441
63.2	0.949866	0.503953	0.0821891	0.159087	0.0422542	0.0509245
63.4	0.948437	0.504	0.0816586	0.159213	0.0364604	0.0493035
63.6	0.947347	0.506069	0.0797949	0.160701	0.0381529	0.0490327
63.8	0.949621	0.507878	0.0824827	0.161837	0.0375214	0.0516632
64	0.951695	0.508035	0.0835322	0.158344	0.0349333	0.0493202
64.2	0.950412	0.507244	0.0831867	0.163263	0.039331	0.0471327
64.4	0.951159	0.505999	0.0798427	0.161273	0.0371995	0.0475867
64.6	0.950184	0.510605	0.0821124	0.157488	0.0395274	0.0502067
64.8	0.951914	0.511912	0.0840102	0.162283	0.0410662	0.0479782
65	0.953582	0.508575	0.0839441	0.157864	0.0380115	0.049228
65.2	0.950917	0.508242	0.0843403	0.162221	0.0390806	0.0506899
65.4	0.953951	0.511008	0.0828856	0.15992	0.0388215	0.0472994
65.6	0.952436	0.509537	0.0843151	0.161436	0.0426619	0.0489872
65.8	0.950207	0.510753	0.0818895	0.163706	0.0368311	0.0505047
66	0.955805	0.512389	0.0816742	0.158603	0.0390804	0.0504253
66.2	0.954543	0.509777	0.0811088	0.160438	0.0432968	0.0492582
66.4	0.953185	0.509334	0.0887816	0.166168	0.040159	0.0511508
66.6	0.953609	0.508247	0.0820713	0.158055	0.0418975	0.0498326
66.8	0.955241	0.509283	0.0842427	0.163019	0.0360954	0.0442736
67	0.955945	0.510892	0.081373	0.157345	0.0441186	0.0505209
67.2	0.954205	0.507827	0.0834932	0.161267	0.0367932	0.0493534
67.4	0.954909	0.507919	0.089722	0.161801	0.0413463	0.0503214
67.6	0.954473	0.511461	0.0825962	0.158644	0.0357361	0.0474749
67.8	0.954488	0.510483	0.0842761	0.163086	0.035671	0.0477452
68	0.957858	0.509139	0.0849774	0.160651	0.0374997	0.0448585
68.2	0.95538	0.51289	0.0872303	0.163251	0.0380848	0.0526032
68.4	0.958491	0.513048	0.0883106	0.163067	0.0412362	0.0447352
68.6	0.955564	0.511333	0.0826987	0.163313	0.0391295	0.047796
68.8	0.965757	0.511988	0.0866507	0.161544	0.0386248	0.0521648
69	0.958158	0.509163	0.0877601	0.163556	0.0389798	0.049742
69.2	0.955416	0.512158	0.084269	0.163662	0.0412805	0.0552647
69.4	0.959389	0.514194	0.0871359	0.161226	0.0445661	0.0495646
69.6	0.960134	0.516436	0.0799558	0.163787	0.0399799	0.0483971
69.8	0.961411	0.516553	0.0864894	0.167462	0.0422499	0.0499945
70	0.961588	0.51193	0.0866674	0.164134	0.0389199	0.0473251
70.2	0.962992	0.512844	0.086709	0.163708	0.0386558	0.0492826
70.4	0.961584	0.516847	0.0866818	0.163807	0.0411699	0.0490577
70.6	0.958784	0.512256	0.0850567	0.16485	0.0412018	0.0508201
70.8	0.965994	0.513123	0.0870969	0.169323	0.0402939	0.0510666
71	0.962608	0.515262	0.0863475	0.162589	0.0412373	0.04723
71.2	0.963345	0.520466	0.0906591	0.162838	0.0405288	0.0515785
71.4	0.964656	0.518141	0.0819397	0.166212	0.0390871	0.0598555
71.6	0.9623	0.516937	0.0846152	0.164553	0.0418372	0.0510337
71.8	0.963298	0.517097	0.0882334	0.163105	0.0432138	0.0489492
72	0.965292	0.515109	0.0880041	0.16149	0.0399752	0.0506787
72.2	0.96731	0.519671	0.0869221	0.169109	0.0384731	0.0561724
72.4	0.963088	0.519445	0.0867447	0.161939	0.0426786	0.0480318
72.6	0.965826	0.520456	0.0837096	0.166483	0.0416315	0.0514758
72.8	0.963722	0.516388	0.0883709	0.16378	0.0402603	0.0500236
73	0.966029	0.518209	0.0838168	0.165795	0.0441177	0.0501752
73.2	0.964201	0.516019	0.0871096	0.165827	0.0416632	0.053128
73.4	0.96792	0.513087	0.086813	0.167964	0.041009	0.0564816
73.6	0.967496	0.518299	0.0850454	0.165078	0.0411911	0.0516012
73.8	0.964734	0.518461	0.0869409	0.164894	0.0424991	0.0484049
74	0.965497	0.516857	0.0843495	0.168528	0.0415819	0.053694
74.2	0.969031	0.512045	0.0862196	0.165406	0.0359831	0.0486419
74.4	0.970202	0.515985	0.0867797	0.163817	0.0408139	0.0514798
74.6	0.97033	0.520441	0.0825548	0.165766	0.0397406	0.05005
74.8	0.974444	0.519192	0.0920361	0.167291	0.0404408	0.0538378
75	0.970255	0.520389	0.0866584	0.166821	0.0377784	0.0529335
75.2	0.970346	0.517356	0.08749	0.164602	0.04181	0.0534604
75.4	0.969492	0.519666	0.085543	0.161771	0.0438416	0.0517497
75.6	0.970729	0.520827	0.0876244	0.164682	0.0385303	0.0479925
75.8	0.971561	0.520509	0.0929467	0.168131	0.0399947	0.0531149
76	0.97692	0.518125	0.0849094	0.170443	0.039521	0.0526402
76.2	0.972271	0.523624	0.0843867	0.165705	0.0393517	0.0493245
76.4	0.975748	0.52184	0.0877178	0.165376	0.0431597	0.0507977
76.6	0.975808	0.522422	0.0854231	0.171079	0.0395079	0.0571091
76.8	0.973594	0.523005	0.0860565	0.167875	0.0427155	0.0505369
77	0.975552	0.517386	0.0871887	0.163677	0.0404994	0.0505104
77.2	0.976865	0.525051	0.0873982	0.164972	0.0408204	0.0551627
77.4	0.977815	0.522272	0.0905616	0.167641	0.0407419	0.0523708
77.6	0.97334	0.519026	0.0832438	0.167288	0.0388532	0.0498209
77.8	0.973543	0.521073	0.0876261	0.172637	0.0406098	0.0503366
78	0.977878	0.525864	0.0875713	0.166322	0.0388095	0.0548124
78.2	0.973895	0.522922	0.0858349	0.165406	0.0433147	0.0531378
78.4	0.976981	0.525764	0.0883952	0.163921	0.0423622	0.0537889
78.6	0.976274	0.52374	0.0863328	0.16556	0.0428484	0.0542126
78.8	0.978515	0.525887	0.0874662	0.169355	0.0400803	0.0532134
79	0.979478	0.526719	0.089077	0.163244	0.0426335	0.0494556
79.2	0.97591	0.524886	0.0867169	0.166923	0.0449963	0.050082
79.4	0.979581	0.524152	0.0921452	0.166286	0.0403493	0.0487125
79.6	0.976429	0.527254	0.0897898	0.16606	0.0430734	0.0518141
79.8	0.976406	0.525587	0.0887126	0.172045	0.0400023	0.0545442
80	0.978556	0.52446	0.0897676	0.170596	0.0448005	0.0543587
80.2	0.978844	0.532241	0.0893608	0.167915	0.0421152	0.05299
80.4	0.978221	0.524235	0.0885804	0.167283	0.0390711	0.0477874
80.6	0.983921	0.527066	0.0876785	0.169836	0.0422428	0.0495126
80.8	0.980225	0.52591	0.0872269	0.168836	0.0367253	0.0530686
81	0.983336	0.523428	0.0868075	0.165863	0.0367355	0.0542019
81.2	0.983855	0.52656	0.088702	0.171569	0.0371158	0.0478992
81.4	0.98416	0.525266	0.0894414	0.174191	0.0426149	0.0565913
81.6	0.98307	0.524232	0.0859773	0.166744	0.0395498	0.0493524
81.8	0.983506	0.522771	0.0867627	0.167153	0.0357468	0.0541287
82	0.982886	0.525286	0.0895544	0.170787	0.0407529	0.0520511
82.2	0.9842	0.525052	0.0907452	0.170242	0.0379255	0.0525317
82.4	0.986199	0.529453	0.0881881	0.169702	0.0428891	0.0519209
82.6	0.988479	0.526397	0.087985	0.167644	0.0399606	0.0510845
82.8	0.987079	0.526119	0.0948867	0.171762	0.0408013	0.0508547
83	0.981344	0.531878	0.0929124	0.168294	0.0396397	0.0533779
83.2	0.984675	0.532503	0.0905225	0.166943	0.0412316	0.0562754
83.4	0.983891	0.528948	0.0906569	0.16972	0.0397909	0.0546405
83.6	0.984126	0.527703	0.0909979	0.166947	0.0433302	0.0520458
83.8	0.988059	0.528438	0.0914565	0.170625	0.0389268	0.0500989
84	0.987328	0.531586	0.0922074	0.16837	0.0416634	0.0543547
84.2	0.986975	0.528844	0.0920371	0.168647	0.0402539	0.053385
84.4	0.988346	0.527453	0.0908416	0.168559	0.0442545	0.0508885
84.6	0.986618	0.531534	0.0840126	0.170437	0.0385506	0.0496419
84.8	0.987697	0.534069	0.0924807	0.173376	0.0421891	0.0531359
85	0.984367	0.533135	0.0942696	0.17076	0.0400062	0.0488875
85.2	0.985486	0.529399	0.0899994	0.16848	0.0371325	0.0518711
85.4	0.989752	0.532961	0.0885628	0.172087	0.0428712	0.0535519
85.6	0.990149	0.530781	0.0873926	0.172066	0.0436406	0.0565963
85.8	0.987303	0.529767	0.0874059	0.168216	0.040041	0.0521727
86	0.989147	0.53408	0.0904989	0.171051	0.0412416	0.0559041
86.2	0.993198	0.533644	0.0898896	0.167552	0.0383644	0.0539382
86.4	0.990644	0.53597	0.0889287	0.170766	0.0415132	0.0542636
86.6	0.990068	0.534706	0.0897331	0.16907	0.0412934	0.0540845
86.8	0.988686	0.533987	0.0901719	0.172409	0.0374527	0.0521135
87	0.989762	0.532834	0.0917612	0.171166	0.0405269	0.0518649
87.2	0.990742	0.532922	0.0926616	0.1688	0.0425062	0.0573101
87.4	0.987331	0.532225	0.0907146	0.16982	0.0418887	0.0529878
87.6	0.991634	0.533352	0.093752	0.172877	0.0422006	0.0548468
87.8	0.989381	0.533431	0.0904973	0.172972	0.0426972	0.0548191
88	0.991941	0.531959	0.0888141	0.172159	0.0436814	0.0549066
88.2	0.995017	0.533836	0.0926095	0.172483	0.0405748	0.0516892
88.4	0.995262	0.539148	0.0936795	0.16778	0.0386498	0.050981
88.6	0.993051	0.533297	0.0925473	0.17345	0.03878	0.0516627
88.8	0.990854	0.535663	0.0926106	0.169732	0.0414534	0.0546379
89	0.994104	0.53611	0.0864149	0.176415	0.0415804	0.0503934
89.2	0.995206	0.532946	0.0917311	0.172158	0.03828	0.0538838
89.4	0.992615	0.533691	0.0909312	0.166898	0.0414555	0.0520413
89.6	0.994074	0.531972	0.0891793	0.172246	0.0432303	0.0564692
89.8	0.996203	0.537131	0.0893549	0.171116	0.0391336	0.056272
90	0.993686	0.537232	0.0921063	0.172538	0.0413985	0.0513699
90.2	0.994854	0.534959	0.0919874	0.174831	0.0434318	0.048666
90.4	0.993161	0.533208	0.0901566	0.172493	0.0420613	0.0503535
90.6	0.998135	0.537308	0.0934704	0.172125	0.0456569	0.0495915
90.8	0.996375	0.534222	0.0879791	0.170578	0.0401034	0.0556893
91	0.996937	0.535326	0.0920288	0.172976	0.0405769	0.0511949
91.2	0.996727	0.536962	0.0903469	0.17246	0.0434966	0.0555913
91.4	0.997792	0.537795	0.0927973	0.173617	0.0401003	0.0492082
91.6	0.998326	0.539523	0.0936523	0.1736	0.0429661	0.0533578
91.8	0.998766	0.53593	0.0895806	0.172489	0.0397816	0.0538049
92	0.997481	0.536355	0.0901517	0.169193	0.0440106	0.0522931
92.2	0.998511	0.535676	0.0898787	0.172	0.0399079	0.0480433
92.4	0.997146	0.537934	0.0954596	0.171861	0.0409863	0.0499086
92.6	1.00196	0.536681	0.0909032	0.175071	0.0418169	0.0563869
92.8	0.997171	0.533423	0.0976312	0.175754	0.0408678	0.0561724
93	0.999079	0.54005	0.092296	0.172019	0.0417798	0.0512786
93.2	1.00017	0.537708	0.0896784	0.171222	0.0433726	0.0482373
93.4	0.99787	0.539534	0.0914154	0.17403	0.0424266	0.0536523
93.6	1.00096	0.535597	0.0925883	0.170323	0.0399442	0.0566678
93.8	0.997932	0.539469	0.0906181	0.174589	0.039386	0.0533328
94	1.00137	0.54193	0.091714	0.176804	0.0409353	0.0551195
94.2	1.00266	0.53796	0.0931375	0.1748	0.0379169	0.0558767
94.4	1.00127	0.540975	0.092236	0.173569	0.0408897	0.0519679
94.6	1.00363	0.542045	0.0925528	0.17705	0.0451655	0.0599558
94.8	0.999419	0.537315	0.0920455	0.171532	0.0388524	0.0534878
95	0.999568	0.538559	0.0893474	0.174641	0.0406451	0.0552788
95.2	1.00175	0.540689	0.0906653	0.17355	0.0399003	0.0551531
95.4	1.00482	0.544149	0.0924134	0.176158	0.0408823	0.049366
95.6	1.00372	0.544126	0.0920138	0.175351	0.0420122	0.0549994
95.8	1.00478	0.54281	0.0895494	0.176006	0.0397804	0.0498595
96	1.00138	0.539893	0.0887465	0.176951	0.0395777	0.0515535
96.2	1.00276	0.540292	0.0936279	0.175221	0.0371797	0.0496187
96.4	1.00094	0.541643	0.0915699	0.172653	0.0412815	0.0581203
96.6	1.00763	0.536787	0.0970368	0.178726	0.041378	0.0526261
96.8	1.00703	0.538689	0.0919001	0.174811	0.0440641	0.053493
97	1.00137	0.54013	0.0933205	0.172807	0.0415177	0.0543676
97.2	1.00732	0.542484	0.0928663	0.173256	0.0404923	0.0574699
97.4	1.0096	0.542093	0.0910084	0.173945	0.0427771	0.0540011
97.6	1.0049	0.544504	0.0953088	0.177623	0.043721	0.0577123
97.8	1.00633	0.540883	0.0957226	0.175931	0.0430362	0.0562341
98	1.00765	0.542221	0.0951613	0.173617	0.0433733	0.0547321
98.2	1.00771	0.540332	0.0919607	0.175062	0.040442	0.0528145
98.4	1.00792	0.54068	0.0907863	0.17756	0.041909	0.0518813
98.6	1.00432	0.535713	0.0907328	0.177576	0.0431545	0.0546212
98.8	1.00697	0.541553	0.0926737	0.175608	0.0456235	0.0517938
99	1.00747	0.542167	0.0906649	0.175336	0.0423574	0.0546274
99.2	1.00831	0.546408	0.0956074	0.175221	0.0436976	0.0564177
99.4	1.00842	0.545863	0.092243	0.175442	0.0394649	0.0560126
99.6	1.01284	0.545995	0.0952738	0.176018	0.043644	0.0543144
99.8	1.01022	0.546703	0.0903727	0.173204	0.0425379	0.0540555
100	1.01151	0.543459	0.0915903	0.178368	0.0394819	0.0496681
100.2	1.00869	0.551457	0.0933705	0.176954	0.0412028	0.0547989
100.4	1.01295	0.546413	0.0942608	0.173255	0.0441861	0.0579941
100.6	1.00873	0.547915	0.0926518	0.174604	0.0419748	0.0526915
100.8	1.01533	0.547697	0.0906771	0.175705	0.045723	0.0593052
101	1.00941	0.545968	0.0946383	0.174615	0.0425215	0.0533891
101.2	1.00922	0.541679	0.0947651	0.17518	0.0416574	0.0534692
101.4	1.01055	0.546056	0.0925703	0.172855	0.0433605	0.055783
101.6	1.01232	0.54806	0.0939858	0.176749	0.0405285	0.0534208
101.8	1.00829	0.549251	0.0923717	0.177797	0.0431049	0.05107
102	1.01347	0.545251	0.0940084	0.174186	0.0441544	0.0557206
102.2	1.00864	0.542025	0.0903168	0.176954	0.0444274	0.0503831
102.4	1.01774	0.544205	0.0949378	0.174572	0.0436561	0.0533621
102.6	1.01055	0.545938	0.0922614	0.177002	0.0444899	0.0563488
102.8	1.01102	0.54894	0.0928251	0.176683	0.0454764	0.0573342
103	1.01601	0.549792	0.0958085	0.177072	0.0409656	0.0531018
103.2	1.01533	0.54812	0.0869605	0.178457	0.0431294	0.0582485
103.4	1.01423	0.550094	0.0894842	0.177198	0.0447807	0.057884
103.6	1.01425	0.551643	0.0961739	0.178245	0.0426314	0.0577359
103.8	1.01373	0.551374	0.0941482	0.171521	0.0423982	0.0536206
104	1.01365	0.54643	0.0963042	0.178057	0.0444663	0.0538177
104.2	1.0151	0.546928	0.0932398	0.18015	0.041239	0.0511787
104.4	1.01486	0.548975	0.0931756	0.177636	0.0460768	0.0559225
104.6	1.01505	0.549643	0.0976498	0.174198	0.0409837	0.0523071
104.8	1.01259	0.547394	0.0910361	0.178582	0.0412226	0.0529847
105	1.01473	0.546862	0.0940985	0.175653	0.043958	0.0543802
105.2	1.01359	0.550458	0.0945895	0.181843	0.043262	0.0576115
105.4	1.01577	0.546586	0.087965	0.174065	0.0440788	0.0534091
105.6	1.01673	0.552018	0.0993513	0.174057	0.0420575	0.0545602
105.8	1.01665	0.55275	0.0935701	0.17512	0.0460682	0.0534997
106	1.01926	0.550995	0.0958465	0.180244	0.044745	0.0530496
106.2	1.02143	0.549411	0.0942121	0.179996	0.0405912	0.0569873
106.4	1.01784	0.552346	0.0873349	0.180214	0.0431304	0.0547423
106.6	1.01904	0.550503	0.0930221	0.178059	0.0450323	0.0578196
106.8	1.01668	0.551509	0.0983367	0.179963	0.0437789	0.0571213
107	1.01605	0.551722	0.0946251	0.176489	0.0402348	0.0534787
107.2	1.01469	0.549846	0.0897893	0.176041	0.0444431	0.0544939
107.4	1.01765	0.551678	0.0959558	0.175821	0.0424056	0.0584977
107.6	1.01935	0.547387	0.0963918	0.176042	0.0446117	0.0548258
107.8	1.01687	0.552417	0.0954548	0.17793	0.0458417	0.0582526
108	1.01901	0.552847	0.095631	0.178119	0.0441966	0.0560048
108.2	1.02411	0.552177	0.095558	0.174769	0.040853	0.0560889
108.4	1.0209	0.552471	0.0972847	0.181766	0.0409718	0.0553429
108.6	1.01822	0.556065	0.0930823	0.177186	0.0412977	0.0539413
108.8	1.01805	0.549539	0.0944157	0.177473	0.0384693	0.0542138
109	1.02083	0.554652	0.0892533	0.179664	0.0454433	0.0567901
109.2	1.02081	0.552534	0.0935423	0.180091	0.0470934	0.0556836
109.4	1.02255	0.548423	0.100764	0.177673	0.044693	0.0568435
109.6	1.02134	0.551997	0.0947938	0.178253	0.0420406	0.0595281
109.8	1.02088	0.557201	0.0991049	0.178888	0.0424986	0.0553498
110	1.02155	0.550415	0.0939846	0.177972	0.0415447	0.0578573
110.2	1.01924	0.552496	0.0933348	0.182016	0.046386	0.0582528
110.4	1.02357	0.554768	0.0960695	0.179626	0.0436084	0.0545778
110.6	1.02094	0.554756	0.0945816	0.179018	0.0424645	0.059047
110.8	1.02168	0.55246	0.0944664	0.180811	0.0411718	0.0563235
111	1.02482	0.555438	0.0938041	0.177565	0.0430481	0.0572298
111.2	1.02266	0.558199	0.0917715	0.177871	0.0439599	0.0579576
111.4	1.02144	0.557304	0.0972735	0.180226	0.047688	0.0590565
111.6	1.02418	0.556976	0.0968892	0.177481	0.0440912	0.0556386
111.8	1.02511	0.555173	0.0963726	0.182757	0.0446613	0.0539274
112	1.02554	0.555092	0.0932502	0.178099	0.0410202	0.0561934
112.2	1.02673	0.554391	0.0967751	0.182402	0.044199	0.0541353
112.4	1.02333	0.555213	0.0971395	0.17739	0.0437336	0.0531919
112.6	1.02471	0.554063	0.0940117	0.179823	0.041791	0.0570951
112.8	1.02667	0.554287	0.0945107	0.178445	0.0432935	0.0552523
113	1.02577	0.552015	0.0958501	0.180869	0.0448012	0.0571604
113.2	1.02581	0.55498	0.0898473	0.179885	0.0433133	0.056855
113.4	1.02475	0.556049	0.0955301	0.180661	0.04739	0.0576391
113.6	1.02533	0.55816	0.0965335	0.179812	0.0451434	0.0571184
113.8	1.03035	0.555266	0.0963628	0.178523	0.0443976	0.0587111
114	1.0238	0.555458	0.0960451	0.180822	0.044755	0.0559921
114.2	1.03057	0.554692	0.0948786	0.179589	0.0456536	0.0597136
114.4	1.02552	0.555855	0.0994514	0.177535	0.0418885	0.0544496
114.6	1.02615	0.558342	0.0970101	0.177616	0.0397637	0.0548136
114.8	1.0264	0.560976	0.0973533	0.18217	0.0443976	0.0553517
115	1.02877	0.558506	0.0967948	0.176424	0.0375125	0.054946
115.2	1.02916	0.556987	0.0973713	0.182782	0.0417838	0.055495
115.4	1.02748	0.557291	0.0907208	0.178013	0.0409713	0.0584855
115.6	1.02886	0.560841	0.0974845	0.178472	0.043447	0.0572105
115.8	1.02736	0.556847	0.095371	0.177235	0.042588	0.0557764
116	1.03143	0.556385	0.0983952	0.179773	0.0437033	0.054899
116.2	1.02622	0.555477	0.0973405	0.180865	0.0416465	0.053298
116.4	1.02876	0.555654	0.098091	0.178918	0.0460808	0.0582485
116.6	1.02996	0.558357	0.0951748	0.181079	0.0412817	0.0585854
116.8	1.02564	0.562138	0.0958425	0.183786	0.0411074	0.0566735
117	1.03226	0.560805	0.0959665	0.178399	0.0441291	0.0544333
117.2	1.03169	0.559289	0.0997043	0.183516	0.0476611	0.0551441
117.4	1.03226	0.558667	0.0995355	0.178616	0.0453997	0.0548191
117.6	1.02782	0.560981	0.0961687	0.178356	0.0429192	0.0540464
117.8	1.02666	0.557631	0.0982858	0.181297	0.0417833	0.0561669
118	1.03125	0.561679	0.0967227	0.18129	0.0418334	0.0591958
118.2	1.02791	0.560223	0.101045	0.178875	0.0410936	0.0529244
118.4	1.03217	0.561521	0.0959309	0.178979	0.0443697	0.0560465
118.6	1.03252	0.561836	0.0994543	0.18129	0.0438254	0.0588319
118.8	1.0301	0.558891	0.100591	0.179786	0.0409956	0.0551016
119	1.03249	0.560922	0.0984228	0.182406	0.0414023	0.0494435
119.2	1.03149	0.565443	0.0967284	0.179215	0.0416691	0.0590804
119.4	1.02883	0.563423	0.0994568	0.181027	0.0410418	0.0580132
119.6	1.03377	0.564072	0.0957835	0.178858	0.0442228	0.0538146
119.8	1.03323	0.559964	0.0945209	0.184068	0.0436559	0.0585012
120	1.0339	0.55954	0.0957589	0.17876	0.0444837	0.0593941
120.2	1.03442	0.563824	0.0993555	0.18104	0.0427337	0.0592477
120.4	1.03854	0.563879	0.093027	0.180522	0.0443595	0.0582182
120.6	1.03463	0.56335	0.0967615	0.182055	0.0446722	0.0551801
120.8	1.03543	0.56218	0.0985268	0.181974	0.0416844	0.0567043
121	1.0322	0.563717	0.0970589	0.183153	0.042568	0.056679
121.2	1.03131	0.559417	0.0973214	0.181229	0.0459464	0.0558744
121.4	1.02872	0.55958	0.0949187	0.182529	0.0454779	0.0588794
121.6	1.03754	0.563974	0.0982997	0.181006	0.0435243	0.0571399
121.8	1.03316	0.566364	0.0968211	0.18169	0.0437405	0.0551472
122	1.03296	0.566116	0.0969849	0.184023	0.0437479	0.0533795
122.2	1.03283	0.560705	0.0971438	0.181377	0.0417554	0.0547249
122.4	1.03485	0.561045	0.0980091	0.182462	0.0439689	0.0564385
122.6	1.0355	0.557754	0.0944475	0.184734	0.0438113	0.054266
122.8	1.03588	0.562538	0.099169	0.182571	0.040462	0.0483596
123	1.04141	0.564134	0.101171	0.179481	0.0435002	0.0560606
123.2	1.03835	0.56592	0.0980471	0.182985	0.0431905	0.0529439
123.4	1.03422	0.564967	0.0968984	0.18272	0.0423496	0.0549319
123.6	1.03909	0.56624	0.0972003	0.180411	0.0414162	0.0585554
123.8	1.03839	0.568459	0.0972439	0.183538	0.0465677	0.0538025
124	1.03797	0.562451	0.0951394	0.182456	0.0406635	0.0560606
124.2	1.03585	0.568989	0.0958138	0.183652	0.0411594	0.0582655
124.4	1.03757	0.561448	0.0969579	0.180752	0.0422461	0.0579584
124.6	1.03961	0.565533	0.101243	0.179041	0.0474377	0.0562584
124.8	1.04183	0.563582	0.0989616	0.182854	0.0437229	0.0551179
125	1.0375	0.565145	0.0938512	0.184994	0.0433321	0.06073
125.2	1.03878	0.560916	0.0988954	0.179987	0.0454948	0.0524602
125.4	1.03656	0.567784	0.097842	0.181815	0.0440595	0.0565283
125.6	1.0415	0.564373	0.0966085	0.180202	0.0434213	0.0589004
125.8	1.04186	0.559271	0.0974274	0.180471	0.0443723	0.0542176
126	1.03994	0.56586	0.0992731	0.182365	0.0419528	0.0569563
126.2	1.03959	0.566307	0.0976535	0.18289	0.0464721	0.0559402
126.4	1.04055	0.562828	0.0986902	0.182763	0.0485177	0.0549724
126.6	1.03841	0.567395	0.0954884	0.177148	0.044101	0.0565634
126.8	1.04071	0.564397	0.0968195	0.178678	0.0445511	0.0535684
127	1.04187	0.566538	0.0962647	0.179179	0.0445793	0.0565696
127.2	1.04385	0.568245	0.0974141	0.178175	0.0433238	0.0559843
127.4	1.03932	0.56993	0.0951172	0.18381	0.0428872	0.056067
127.6	1.04176	0.572632	0.0987065	0.184056	0.0422869	0.0549054
127.8	1.04021	0.566464	0.0968898	0.185397	0.0420949	0.0526359
128	1.04595	0.566949	0.0992017	0.179994	0.04547	0.056705
128.2	1.04381	0.567788	0.0987958	0.180215	0.0456011	0.0566712
128.4	1.041	0.566165	0.0983061	0.183898	0.0423412	0.0574501
128.6	1.04377	0.567124	0.0990309	0.178695	0.0440559	0.0554299
128.8	1.04023	0.569023	0.0978919	0.18239	0.0444548	0.057687
129	1.04207	0.566669	0.0988468	0.185213	0.0445044	0.0538619
129.2	1.04129	0.567298	0.097185	0.183821	0.0442114	0.0539484
129.4	1.04266	0.570693	0.0982352	0.186346	0.0455184	0.0612285
129.6	1.04038	0.571676	0.0977949	0.18378	0.0413699	0.0536258
129.8	1.04262	0.573004	0.095903	0.184125	0.0445616	0.0582769
130	1.04224	0.567825	0.101957	0.186481	0.0413973	0.0564208
130.2	1.04033	0.568613	0.0970092	0.184316	0.04687	0.0584064
130.4	1.04254	0.566677	0.0932724	0.183047	0.0433841	0.0613551
130.6	1.04665	0.571679	0.100525	0.184545	0.0444412	0.0593569
130.8	1.04798	0.570334	0.102246	0.182577	0.0431399	0.0548718
131	1.04404	0.567683	0.0983059	0.182015	0.0448482	0.0596592
131.2	1.04491	0.56934	0.0995568	0.188336	0.0422256	0.0572136
131.4	1.0483	0.570614	0.0998831	0.181471	0.0416033	0.0589867
131.6	1.03884	0.571568	0.0974495	0.179147	0.0444992	0.0580578
131.8	1.04466	0.567916	0.0930216	0.181873	0.0473845	0.0536683
132	1.04549	0.565981	0.0980375	0.183562	0.0447605	0.0571256
132.2	1.04898	0.569973	0.0948613	0.182428	0.0440896	0.0544581
132.4	1.04959	0.572661	0.10105	0.182196	0.042978	0.0573175
132.6	1.04545	0.57142	0.0980283	0.182656	0.0484993	0.0593195
132.8	1.04717	0.572979	0.100675	0.18363	0.045522	0.0555341
133	1.04676	0.56844	0.099668	0.180837	0.0443738	0.055656
133.2	1.04598	0.57027	0.0977995	0.186175	0.0473304	0.0592155
133.4	1.04498	0.567744	0.0993084	0.182789	0.0447695	0.055475
133.6	1.05018	0.570009	0.100115	0.188259	0.0448062	0.0595224
133.8	1.04636	0.571053	0.0996284	0.185123	0.0462007	0.0543211
134	1.04915	0.56838	0.101918	0.185375	0.0443575	0.0540774
134.2	1.04678	0.570939	0.096874	0.18461	0.0443289	0.0622108
134.4	1.04871	0.57285	0.0961615	0.182738	0.0410912	0.0565915
134.6	1.04616	0.569389	0.0972399	0.178453	0.0416286	0.0566948
134.8	1.05222	0.563991	0.10124	0.182823	0.0441797	0.0570462
135	1.04824	0.570157	0.104892	0.181859	0.0455444	0.0622134
135.2	1.04565	0.572389	0.09969	0.181982	0.0424135	0.0583181
135.4	1.0489	0.569648	0.101428	0.184581	0.0463727	0.057914
135.6	1.05035	0.570479	0.0999215	0.184616	0.0402124	0.0564854
135.8	1.04988	0.573418	0.100571	0.185842	0.0436025	0.0561287
136	1.04844	0.573191	0.09693	0.183141	0.044832	0.0555732
136.2	1.04912	0.575632	0.0990795	0.187755	0.0446055	0.0603943
136.4	1.05057	0.571349	0.0975854	0.183429	0.0469036	0.0580382
136.6	1.04774	0.577116	0.100423	0.184351	0.0469987	0.0572188
136.8	1.04881	0.570102	0.098471	0.183734	0.0477049	0.0572844
137	1.05012	0.570756	0.0995897	0.186987	0.0390999	0.0585091
137.2	1.04623	0.574132	0.101406	0.182587	0.0411844	0.0552478
137.4	1.05032	0.571923	0.0961847	0.188268	0.0423837	0.05653
137.6	1.04935	0.575716	0.0998732	0.184637	0.0438249	0.053704
137.8	1.04884	0.570179	0.101877	0.185646	0.0429537	0.0545659
138	1.05356	0.5747	0.100771	0.184034	0.0447226	0.0581026
138.2	1.04836	0.574317	0.104277	0.187309	0.0412049	0.0557375
138.4	1.05173	0.57169	0.0985402	0.189001	0.0446591	0.0526474
138.6	1.05486	0.571837	0.0986199	0.186598	0.0422966	0.0569544
138.8	1.05164	0.571154	0.099882	0.183982	0.0416892	0.0612493
139	1.05368	0.575429	0.100724	0.187846	0.0445788	0.061692
139.2	1.04958	0.574803	0.0982414	0.182526	0.0489185	0.0602541
139.4	1.05354	0.573691	0.101278	0.182803	0.0404494	0.0522714
139.6	1.05388	0.578865	0.0966873	0.183745	0.0421882	0.0526297
139.8	1.05208	0.577196	0.103767	0.187695	0.0410359	0.0580139
140	1.05038	0.575407	0.097641	0.188039	0.0485518	0.0543826
140.2	1.05352	0.578291	0.0986601	0.185201	0.0431569	0.0531015
140.4	1.05214	0.575011	0.0984099	0.186392	0.0461976	0.0619731
140.6	1.05449	0.577938	0.103194	0.182846	0.0449336	0.0595541
140.8	1.05765	0.575696	0.101843	0.180939	0.0447471	0.0594761
141	1.05139	0.573948	0.100643	0.187107	0.0463755	0.0573108
141.2	1.05214	0.570774	0.102353	0.184232	0.0440884	0.057555
141.4	1.05376	0.578694	0.102474	0.183784	0.0439129	0.060936
141.6	1.05362	0.575849	0.101628	0.182306	0.0472636	0.0627849
141.8	1.05325	0.578441	0.100906	0.186039	0.0427856	0.0547714
142	1.0564	0.574298	0.100324	0.187721	0.0410845	0.0573633
142.2	1.05298	0.574186	0.104125	0.185859	0.0451372	0.0556946
142.4	1.05324	0.578864	0.0996659	0.185617	0.0431118	0.0583966
142.6	1.05444	0.576682	0.100122	0.186746	0.0456471	0.0562854
142.8	1.05173	0.579248	0.0995412	0.183661	0.0459311	0.0579624
143	1.05411	0.57736	0.0976865	0.185287	0.0445974	0.0615516
143.2	1.05154	0.57838	0.101167	0.185195	0.0457666	0.0567303
143.4	1.05587	0.573998	0.0999197	0.185243	0.0425093	0.0560351
143.6	1.06058	0.578648	0.0967873	0.187875	0.0425129	0.0582566
143.8	1.05523	0.580136	0.100144	0.181912	0.0460398	0.05965
144	1.05962	0.577942	0.101486	0.185708	0.0426884	0.0545976
144.2	1.05664	0.57504	0.104372	0.186719	0.0455134	0.0582194
144.4	1.05547	0.579279	0.0982778	0.188919	0.0447068	0.0605898
144.6	1.05625	0.582139	0.0984179	0.185591	0.0423534	0.060746
144.8	1.05322	0.581985	0.104687	0.182431	0.0417569	0.060761
145	1.05753	0.578734	0.0999957	0.187842	0.0468724	0.0594246
145.2	1.05627	0.578153	0.0991418	0.18464	0.0412686	0.0596585
145.4	1.06048	0.57565	0.0998722	0.187488	0.0438221	0.0588324
145.6	1.06131	0.578278	0.0993978	0.184091	0.0443909	0.0588877
145.8	1.05761	0.579698	0.102726	0.186225	0.0430794	0.0580893
146	1.06025	0.579629	0.100636	0.187514	0.0425458	0.056381
146.2	1.05905	0.579305	0.104833	0.187929	0.046005	0.0569842
146.4	1.05584	0.581343	0.0977335	0.186561	0.0444877	0.0588272
146.6	1.06178	0.577999	0.10038	0.185936	0.0422068	0.0572009
146.8	1.05679	0.578911	0.100537	0.186087	0.0462675	0.0590525
147	1.05723	0.580764	0.0985799	0.183157	0.0408735	0.0568471
147.2	1.0572	0.583024	0.0990524	0.184352	0.0429394	0.0574522
147.4	1.05619	0.583975	0.102703	0.185299	0.0451834	0.0557182
147.6	1.05702	0.582156	0.100603	0.185172	0.0458748	0.0564351
147.8	1.05888	0.579855	0.0986994	0.188986	0.0443714	0.059495
148	1.05963	0.583122	0.100337	0.184699	0.045038	0.0618744
148.2	1.05985	0.580287	0.103177	0.190275	0.0472791	0.0614028
148.4	1.05777	0.581418	0.102314	0.188394	0.0449314	0.0556922
148.6	1.06215	0.583809	0.106528	0.18623	0.0432174	0.0602767
148.8	1.05896	0.584748	0.100392	0.190692	0.0453484	0.058064
149	1.0605	0.580116	0.0986741	0.184987	0.0418704	0.0582731
149.2	1.05793	0.580315	0.101501	0.189548	0.0432675	0.0553324
149.4	1.0607	0.580072	0.0983208	0.186711	0.0427334	0.0633664
149.6	1.0624	0.580763	0.101906	0.18518	0.046591	0.0557296
149.8	1.06452	0.586377	0.100998	0.185886	0.0425863	0.0574129
150	1.05913	0.5787	0.103144	0.189784	0.0423849	0.0571022
150.2	1.05654	0.583175	0.099003	0.185431	0.0448566	0.057462
150.4	1.05963	0.585611	0.103399	0.188495	0.0429859	0.0589674
150.6	1.06311	0.588283	0.103054	0.190209	0.0438302	0.0533428
150.8	1.05828	0.58717	0.0988833	0.188564	0.0446663	0.0573201
151	1.05998	0.584228	0.104198	0.188423	0.042268	0.0598593
151.2	1.06165	0.581387	0.103062	0.187478	0.0478034	0.0614028
151.4	1.06439	0.580434	0.103916	0.185848	0.04813	0.0585072
151.6	1.06049	0.582969	0.101648	0.187642	0.0439055	0.0606647
151.8	1.0608	0.581996	0.106319	0.182636	0.0456018	0.0592637
152	1.06352	0.579191	0.0981319	0.186455	0.0457954	0.0577121
152.2	1.06435	0.586158	0.100928	0.189881	0.0455179	0.0569534
152.4	1.05902	0.586722	0.103183	0.187535	0.0427532	0.0569534
152.6	1.05771	0.58107	0.098279	0.184598	0.0411708	0.0561357
152.8	1.06529	0.583974	0.100415	0.184723	0.0444996	0.0590353
153	1.06427	0.579061	0.10113	0.184281	0.0436275	0.0614159
153.2	1.06222	0.585056	0.101568	0.183973	0.0439067	0.0528331
153.4	1.06024	0.582593	0.0984244	0.189803	0.0406342	0.0576403
153.6	1.06441	0.586244	0.102169	0.187875	0.0446613	0.0575328
153.8	1.06202	0.585271	0.099481	0.186871	0.0441332	0.0594373
154	1.06212	0.586004	0.104875	0.191735	0.0447662	0.059984
154.2	1.06592	0.588033	0.0997409	0.18758	0.0477142	0.0577736
154.4	1.06485	0.587563	0.100049	0.183914	0.0379038	0.0549789
154.6	1.06118	0.586096	0.103779	0.185996	0.0411868	0.0589085
154.8	1.06769	0.581462	0.101342	0.185967	0.0442431	0.0589869
155	1.06668	0.582667	0.0972468	0.188076	0.0409334	0.0622232
155.2	1.06289	0.590465	0.0992123	0.185881	0.0450532	0.0607855
155.4	1.06562	0.580342	0.102866	0.187333	0.0444031	0.0604527
155.6	1.06328	0.584249	0.100318	0.187964	0.0464454	0.0592232
155.8	1.06756	0.584989	0.101288	0.18797	0.0467038	0.0623372
156	1.06738	0.585322	0.100825	0.190713	0.0431604	0.062458
156.2	1.06722	0.582232	0.0960791	0.187199	0.0433311	0.0548868
156.4	1.06656	0.585535	0.0987616	0.193153	0.0422916	0.0578556
156.6	1.06718	0.581853	0.10451	0.187456	0.0437076	0.0603211
156.8	1.06466	0.587077	0.099786	0.187515	0.0470908	0.0595269
157	1.06488	0.583882	0.102119	0.187867	0.0459909	0.0613906
157.2	1.06763	0.586924	0.0995358	0.188376	0.042207	0.0651474
157.4	1.06826	0.581569	0.101104	0.186364	0.0448604	0.0592435
157.6	1.07141	0.589931	0.101725	0.192414	0.0463357	0.0574837
157.8	1.06495	0.587122	0.0986137	0.181243	0.0434732	0.0582104
158	1.06414	0.586318	0.0995179	0.187012	0.0429883	0.0579159
158.2	1.06814	0.586856	0.0994146	0.184697	0.0440438	0.0600705
158.4	1.06625	0.58577	0.101969	0.191291	0.0448856	0.0588713
158.6	1.07114	0.587453	0.102556	0.190591	0.0425134	0.0584445
158.8	1.06777	0.590885	0.102073	0.188368	0.0500209	0.0568519
159	1.06691	0.587742	0.0981368	0.189971	0.047699	0.0570936
159.2	1.06776	0.588429	0.101145	0.189276	0.0432196	0.0554256
159.4	1.06975	0.58879	0.102477	0.185803	0.044389	0.0576968
159.6	1.06654	0.587721	0.0973824	0.184909	0.0464292	0.0568359
159.8	1.06969	0.586475	0.102319	0.190672	0.0466444	0.0566652
160	1.06994	0.586045	0.100541	0.189633	0.0451126	0.0582063
160.2	1.0683	0.591619	0.098912	0.18707	0.0465991	0.0576143
160.4	1.06744	0.587067	0.100912	0.188696	0.0460718	0.0604374
160.6	1.06936	0.587051	0.101832	0.185738	0.0432548	0.0560348
160.8	1.07425	0.586608	0.100849	0.190761	0.0438149	0.0542219
161	1.06922	0.587569	0.100243	0.187344	0.0445552	0.0651438
161.2	1.06852	0.586739	0.102483	0.189798	0.041842	0.0598948
161.4	1.07119	0.591599	0.0998757	0.190129	0.044703	0.0522411
161.6	1.07083	0.58895	0.103701	0.187152	0.0429118	0.0620394
161.8	1.07119	0.585411	0.0976539	0.191769	0.0464876	0.0615997
162	1.06995	0.586845	0.100761	0.185745	0.0464253	0.0609064
162.2	1.06958	0.587307	0.0976868	0.186389	0.0444787	0.0578749
162.4	1.06481	0.593142	0.10449	0.188408	0.0426173	0.0559979
162.6	1.0674	0.592956	0.0965542	0.185335	0.0440846	0.0567646
162.8	1.06652	0.587653	0.103377	0.187123	0.04146	0.0549953
163	1.07337	0.591814	0.10351	0.193788	0.0430143	0.0608313
163.2	1.07103	0.588102	0.102981	0.184886	0.0431857	0.055145
163.4	1.07225	0.588993	0.100211	0.189048	0.0438387	0.0603225
163.6	1.07049	0.589455	0.100826	0.189467	0.0438359	0.0598617
163.8	1.07561	0.588522	0.102234	0.188851	0.0462506	0.0594273
164	1.07142	0.593944	0.102167	0.190825	0.0454567	0.0565019
164.2	1.0693	0.591553	0.101628	0.189641	0.0433564	0.0572081
164.4	1.07678	0.586662	0.0970185	0.187317	0.0452111	0.0586379
164.6	1.07164	0.589661	0.100604	0.188063	0.0471592	0.0627058
164.8	1.07473	0.591364	0.0984842	0.187067	0.0466614	0.0609312
165	1.07059	0.590479	0.103023	0.190124	0.0394618	0.0576556
165.2	1.07517	0.594106	0.100847	0.188441	0.0432751	0.0610268
165.4	1.07308	0.592676	0.10073	0.188748	0.0456018	0.0575538
165.6	1.07157	0.587367	0.0982447	0.188716	0.0428805	0.0617013
165.8	1.0712	0.595298	0.103859	0.191289	0.0404961	0.0579004
166	1.0746	0.58867	0.0996091	0.190791	0.0458939	0.0582655
166.2	1.07239	0.59026	0.103639	0.187707	0.0468023	0.0568328
166.4	1.0731	0.595223	0.102887	0.189869	0.0447638	0.0598409
166.6	1.07322	0.594248	0.0989413	0.18889	0.044199	0.0564284
166.8	1.07541	0.589897	0.103404	0.18674	0.0443079	0.0614178
167	1.07563	0.591347	0.100566	0.190363	0.0456271	0.0616667
167.2	1.07523	0.594201	0.102047	0.188262	0.0434215	0.0588081
167.4	1.07981	0.591538	0.10148	0.189343	0.040597	0.0594461
167.6	1.07406	0.595867	0.100475	0.183528	0.0461702	0.059185
167.8	1.07194	0.590219	0.0997598	0.191212	0.0452623	0.0620611
168	1.07273	0.590648	0.0984646	0.192016	0.043298	0.063268
168.2	1.07634	0.598682	0.102652	0.192501	0.0400639	0.0612555
168.4	1.07442	0.594225	0.10558	0.191563	0.0442266	0.0556693
168.6	1.07621	0.59424	0.108155	0.186714	0.0465624	0.0629458
168.8	1.07608	0.594467	0.101126	0.190886	0.0462334	0.0622616
169	1.07625	0.588014	0.104547	0.18929	0.0460153	0.0577836
169.2	1.07112	0.594284	0.0998876	0.184174	0.0414059	0.0594554
169.4	1.07805	0.592542	0.100264	0.187545	0.0414252	0.0574186
169.6	1.07536	0.593872	0.0991537	0.191001	0.0441225	0.0626731
169.8	1.07762	0.591631	0.104572	0.190158	0.0442057	0.0575793
170	1.07997	0.594442	0.0971826	0.188551	0.0437405	0.0618668
170.2	1.07516	0.595713	0.10372	0.187143	0.0486493	0.0581889
170.4	1.07862	0.590221	0.105705	0.191806	0.0472267	0.0626614
170.6	1.07581	0.592321	0.103575	0.186204	0.0439067	0.0572646
170.8	1.07556	0.595452	0.0996217	0.190182	0.0445483	0.0573115
171	1.07624	0.593438	0.104848	0.187155	0.0427704	0.0591486
171.2	1.07652	0.598473	0.100426	0.18912	0.0418325	0.0602491
171.4	1.07757	0.592477	0.0984846	0.189771	0.042701	0.0628028
171.6	1.0776	0.593792	0.101831	0.192497	0.0426311	0.0590789
171.8	1.07634	0.596503	0.102408	0.187142	0.0466196	0.0569387
172	1.08075	0.594574	0.104885	0.188257	0.0458744	0.0638962
172.2	1.0787	0.595442	0.102097	0.190498	0.0453942	0.0619366
172.4	1.07572	0.598196	0.101652	0.186196	0.0427904	0.0599859
172.6	1.08108	0.595511	0.0999304	0.189653	0.0447493	0.0625935
172.8	1.07873	0.596402	0.100792	0.189577	0.0420289	0.0618651
173	1.07433	0.595837	0.102107	0.188277	0.0449686	0.0632575
173.2	1.07904	0.59851	0.103932	0.192494	0.0467997	0.062815
173.4	1.08004	0.593469	0.102336	0.188719	0.043556	0.0594945
173.6	1.07834	0.594943	0.101645	0.187372	0.0453458	0.0584147
173.8	1.07749	0.5937	0.0977205	0.193134	0.0407507	0.06247
174	1.07917	0.598541	0.100387	0.191801	0.0450096	0.0603878
174.2	1.07633	0.595113	0.10379	0.191351	0.0462382	0.0631058
174.4	1.07922	0.596455	0.102222	0.187943	0.0441275	0.0585363
174.6	1.07906	0.598275	0.101118	0.188805	0.0460374	0.063719
174.8	1.0792	0.592589	0.104476	0.189885	0.046196	0.0653539
175	1.07771	0.59824	0.104516	0.189901	0.0427876	0.0594034
175.2	1.07932	0.596682	0.0989621	0.192198	0.0437396	0.0589106
175.4	1.07875	0.593163	0.0993751	0.191525	0.0438187	0.06182
175.6	1.07941	0.598934	0.102771	0.186637	0.0433035	0.0638719
175.8	1.08144	0.593706	0.100562	0.187307	0.0451734	0.0617576
176	1.0794	0.596934	0.110127	0.186449	0.0443113	0.0604258
176.2	1.07644	0.600128	0.104666	0.191232	0.0473771	0.0621543
176.4	1.08387	0.600109	0.100137	0.185773	0.0432296	0.0640767
176.6	1.07895	0.597473	0.104654	0.18875	0.0482733	0.0600996
176.8	1.07818	0.600589	0.10233	0.191866	0.0449099	0.0583491
177	1.08108	0.598961	0.103542	0.187865	0.0444803	0.0598543
177.2	1.08054	0.595807	0.104291	0.188948	0.0486279	0.0595913
177.4	1.07942	0.598724	0.101082	0.190138	0.043591	0.0624878
177.6	1.08257	0.599388	0.105043	0.191669	0.0456009	0.0591378
177.8	1.08586	0.595458	0.0990667	0.192346	0.0459888	0.065752
178	1.08232	0.594135	0.101875	0.187973	0.0438819	0.0621719
178.2	1.08128	0.595401	0.105986	0.191037	0.0462518	0.0611954
178.4	1.08092	0.594142	0.101115	0.190054	0.0457215	0.0616317
178.6	1.08047	0.600672	0.103311	0.188971	0.0489559	0.0691557
178.8	1.084	0.594926	0.102676	0.187842	0.0457451	0.0578604
179	1.08176	0.600423	0.10175	0.18745	0.0421047	0.0597835
179.2	1.08536	0.599056	0.102516	0.190399	0.0448608	0.0585642
179.4	1.08512	0.599124	0.100727	0.188477	0.0425718	0.0602477
179.6	1.07854	0.602135	0.102303	0.195263	0.0467274	0.0590706
179.8	1.08334	0.600264	0.104228	0.191783	0.0475259	0.0628965
180	1.08365	0.601877	0.0995756	0.191603	0.045289	0.0589919
180.2	1.08152	0.598435	0.105488	0.190411	0.0451334	0.0586488
180.4	1.08404	0.597348	0.105874	0.193205	0.0471227	0.0610709
180.6	1.08682	0.597552	0.105918	0.189013	0.0469429	0.0630829
180.8	1.08198	0.595656	0.104306	0.190692	0.0427632	0.0629165
181	1.08087	0.601741	0.100168	0.190672	0.0420363	0.0616887
181.2	1.08502	0.598081	0.10275	0.186399	0.0493593	0.0593784
181.4	1.08168	0.600077	0.105663	0.191516	0.0479205	0.0624509
181.6	1.08221	0.600077	0.105665	0.19185	0.0451598	0.0605989
181.8	1.08344	0.600538	0.100934	0.18881	0.0428493	0.0652051
182	1.08358	0.603105	0.105724	0.18954	0.0449054	0.0606794
182.2	1.0833	0.602287	0.106334	0.190914	0.042115	0.0587533
182.4	1.08617	0.601956	0.0986994	0.19208	0.0475524	0.060432
182.6	1.08241	0.606648	0.10665	0.189243	0.0478647	0.0655782
182.8	1.08316	0.600106	0.105702	0.188828	0.0448544	0.0621862
183	1.08552	0.599602	0.100743	0.191676	0.0443747	0.0630722
183.2	1.08347	0.601841	0.104321	0.189761	0.0445306	0.0638266
183.4	1.08613	0.604491	0.100673	0.189324	0.0455158	0.0629477
183.6	1.08427	0.600426	0.103558	0.189761	0.0447004	0.0630715
183.8	1.0831	0.604543	0.101614	0.191198	0.0460262	0.0612848
184	1.08411	0.600039	0.101727	0.190272	0.0441842	0.0605636
184.2	1.08616	0.605002	0.108145	0.194252	0.0464966	0.0652087
184.4	1.0834	0.599675	0.102261	0.189877	0.0481183	0.0662019
184.6	1.08763	0.604495	0.101459	0.190131	0.046057	0.0619359
184.8	1.08378	0.598782	0.106975	0.191563	0.0433173	0.0648937
185	1.08487	0.596901	0.104563	0.1932	0.0454164	0.0621004
185.2	1.08792	0.602969	0.101721	0.188666	0.0467017	0.0588191
185.4	1.08834	0.600599	0.106628	0.193502	0.0428741	0.0612748
185.6	1.08704	0.600178	0.106468	0.190263	0.0471597	0.0613852
185.8	1.08624	0.602236	0.103368	0.189751	0.0442402	0.0634971
186	1.08564	0.603431	0.103863	0.189852	0.0464656	0.0598536
186.2	1.08558	0.599579	0.108254	0.189431	0.045671	0.0618875
186.4	1.09084	0.60547	0.104068	0.190865	0.047662	0.0616016
186.6	1.08766	0.603104	0.102639	0.188951	0.0467386	0.062496
186.8	1.08709	0.606459	0.105543	0.191313	0.0457008	0.0636883
187	1.08787	0.604409	0.105781	0.18757	0.0476654	0.0574648
187.2	1.0894	0.600008	0.101701	0.190961	0.0477045	0.056946
187.4	1.08434	0.602782	0.104016	0.190891	0.0432756	0.0574584
187.6	1.08686	0.602178	0.105948	0.192748	0.0471189	0.059803
187.8	1.08709	0.600721	0.105039	0.191165	0.0453768	0.0572178
188	1.08754	0.605962	0.101524	0.190348	0.0416246	0.0582743
188.2	1.08819	0.603141	0.106842	0.18771	0.0443764	0.0618238
188.4	1.08958	0.605562	0.102107	0.191589	0.0463667	0.06165
188.6	1.08895	0.601889	0.101462	0.192488	0.0448377	0.0590534
188.8	1.08891	0.604308	0.106022	0.187313	0.0449169	0.0588167
189	1.0872	0.606247	0.102473	0.195843	0.0451183	0.0617366
189.2	1.08625	0.602519	0.100781	0.189346	0.0475142	0.0655346
189.4	1.08816	0.605994	0.108572	0.192406	0.0457988	0.0586042
189.6	1.08857	0.603581	0.104473	0.192495	0.042424	0.0634212
189.8	1.08586	0.60232	0.107844	0.192282	0.0461538	0.0636923
190	1.08877	0.603039	0.0994631	0.189375	0.0474329	0.059412
190.2	1.08913	0.603807	0.108415	0.194372	0.0490212	0.0649936
190.4	1.08791	0.609472	0.10654	0.192133	0.0412629	0.0614309
190.6	1.08881	0.606916	0.106599	0.19244	0.0448337	0.0624554
190.8	1.09027	0.607106	0.110686	0.188663	0.0430114	0.0625806
191	1.09037	0.601757	0.10311	0.188078	0.0480585	0.0603185
191.2	1.0909	0.606832	0.105184	0.193481	0.0476475	0.0590956
191.4	1.08967	0.602821	0.104622	0.186934	0.0431216	0.0627661
191.6	1.08541	0.606056	0.106307	0.191596	0.0485838	0.0635939
191.8	1.08764	0.605062	0.107377	0.193048	0.0462787	0.0608294
192	1.0881	0.601813	0.106172	0.191581	0.0434897	0.0593743
192.2	1.08786	0.607079	0.106794	0.188251	0.0466049	0.0629699
192.4	1.08582	0.607626	0.103614	0.194554	0.0452969	0.0659633
192.6	1.09277	0.608086	0.108682	0.191682	0.0431328	0.0578752
192.8	1.09043	0.605818	0.0997367	0.190495	0.0440662	0.0610085
193	1.08994	0.606377	0.106743	0.19068	0.0477834	0.0594759
193.2	1.08767	0.60599	0.103589	0.191186	0.0437918	0.0608435
193.4	1.09322	0.606141	0.107302	0.18854	0.0443268	0.0614946
193.6	1.09262	0.605757	0.1054	0.1892	0.0461738	0.0643001
193.8	1.09137	0.604187	0.100551	0.192763	0.0477843	0.0631008
194	1.09301	0.607824	0.105261	0.191341	0.0490031	0.0599699
194.2	1.09295	0.610067	0.106746	0.19063	0.0411089	0.0615161
194.4	1.09122	0.608204	0.105558	0.189309	0.0446208	0.0561843
194.6	1.09123	0.601229	0.104311	0.189678	0.0465691	0.0629354
194.8	1.0918	0.607522	0.108315	0.189115	0.0462198	0.0644622
195	1.09234	0.607459	0.102827	0.193302	0.0447924	0.0564122
195.2	1.09127	0.607366	0.103883	0.19112	0.0414641	0.0586154
195.4	1.09332	0.604235	0.106512	0.190254	0.0428035	0.0612056
195.6	1.08778	0.609589	0.104582	0.190636	0.0439875	0.0652564
195.8	1.09295	0.609376	0.103231	0.188407	0.0436864	0.0610046
196	1.09035	0.610396	0.106012	0.194452	0.0452468	0.0661581
196.2	1.09286	0.610608	0.105774	0.193219	0.0482051	0.0594609
196.4	1.08784	0.605408	0.100821	0.191302	0.041148	0.0625343
196.6	1.09376	0.606246	0.107122	0.188138	0.04531	0.0624766
196.8	1.08822	0.605059	0.107056	0.19273	0.0437636	0.0567858
197	1.0884	0.609829	0.1071	0.191766	0.0473409	0.0619237
197.2	1.08798	0.607091	0.106673	0.192864	0.0436821	0.0546741
197.4	1.09093	0.61227	0.104514	0.190923	0.0496974	0.0606058
197.6	1.09213	0.612182	0.102402	0.193304	0.0490456	0.064337
197.8	1.09179	0.608599	0.10175	0.194002	0.0465293	0.0621245
198	1.09619	0.609387	0.100457	0.19114	0.0440714	0.0622158
198.2	1.09662	0.608797	0.104878	0.192454	0.0478075	0.0576477
198.4	1.0893	0.61073	0.100319	0.193586	0.0471282	0.0588091
198.6	1.09149	0.609738	0.105979	0.190756	0.042217	0.0623133
198.8	1.09187	0.613733	0.106447	0.188202	0.0449207	0.0631769
199	1.09442	0.61406	0.101312	0.192911	0.0436838	0.0607932
199.2	1.09388	0.607636	0.104368	0.192099	0.0464537	0.0592244
199.4	1.09539	0.610443	0.101965	0.191133	0.0456758	0.0648453
199.6	1.09577	0.609805	0.107667	0.19062	0.0443675	0.0567043
199.8	1.09564	0.610995	0.103395	0.189514	0.0466773	0.0634129
200	1.09625	0.609851	0.106288	0.193489	0.0457699	0.0625527
200.2	1.09544	0.612672	0.101804	0.188992	0.0461185	0.062835
200.4	1.0923	0.608779	0.102927	0.193609	0.0468025	0.062773
200.6	1.096	0.609445	0.102035	0.189791	0.0452957	0.0608256
200.8	1.09253	0.610859	0.110443	0.190209	0.0408313	0.0637572
201	1.09512	0.610217	0.103623	0.191136	0.0496263	0.0651774
201.2	1.09464	0.611499	0.102452	0.18885	0.0466752	0.0643523
201.4	1.09169	0.610982	0.104541	0.196246	0.0489745	0.0624571
201.6	1.09832	0.610735	0.102196	0.191038	0.0424824	0.0597994
201.8	1.09319	0.612055	0.106547	0.192236	0.0454857	0.0584836
202	1.09644	0.612452	0.105986	0.191399	0.0483019	0.0643723
202.2	1.09523	0.611911	0.105108	0.192765	0.0446215	0.0630713
202.4	1.09628	0.612534	0.106709	0.191803	0.0443437	0.058609
202.6	1.09389	0.607355	0.105185	0.190297	0.0455074	0.0614686
202.8	1.09511	0.615318	0.102085	0.193164	0.0452173	0.0619991
203	1.0962	0.614873	0.104627	0.190757	0.0456417	0.0615816
203.2	1.09626	0.608302	0.106589	0.192902	0.0420403	0.0615871
203.4	1.0969	0.610874	0.101908	0.192444	0.0431838	0.0641434
203.6	1.09579	0.611684	0.106613	0.188514	0.0449672	0.0648441
203.8	1.09298	0.61004	0.103056	0.190088	0.0464201	0.0634906
204	1.09772	0.612494	0.10529	0.195384	0.0458815	0.0629571
204.2	1.09914	0.607535	0.105333	0.190367	0.0464768	0.0627995
204.4	1.09505	0.612506	0.106311	0.193704	0.0440297	0.0648005
204.6	1.10067	0.615605	0.0998553	0.190922	0.0419347	0.0615525
204.8	1.09929	0.608673	0.100925	0.193802	0.0440567	0.0656791
205	1.09605	0.616026	0.103372	0.194198	0.0455933	0.0609372
205.2	1.09922	0.613328	0.102809	0.190961	0.0431433	0.063288
205.4	1.09475	0.612304	0.105675	0.192978	0.0461156	0.0589659
205.6	1.09916	0.610502	0.102809	0.196677	0.0435879	0.0619772
205.8	1.09889	0.614797	0.108226	0.19393	0.0418723	0.0612743
206	1.10137	0.609331	0.101229	0.190663	0.0487075	0.0641146
206.2	1.09184	0.611214	0.105594	0.19336	0.0475986	0.0608094
206.4	1.09519	0.613593	0.105736	0.192178	0.0397542	0.0615196
206.6	1.09593	0.614152	0.105662	0.196545	0.0469961	0.0625365
206.8	1.09568	0.615634	0.108395	0.191685	0.0469451	0.0617371
207	1.09566	0.614792	0.105293	0.192196	0.0436266	0.0638463
207.2	1.09684	0.615167	0.104815	0.192123	0.0464709	0.0624449
207.4	1.0993	0.610233	0.10465	0.191435	0.0459659	0.0590389
207.6	1.10155	0.612552	0.105203	0.191252	0.0477767	0.0644674
207.8	1.0948	0.613951	0.100822	0.192856	0.048872	0.0608549
208	1.0987	0.618497	0.101507	0.191759	0.0494101	0.0626326
208.2	1.09662	0.615275	0.100833	0.192218	0.0481653	0.0630882
208.4	1.09772	0.61533	0.104641	0.193645	0.0428908	0.0606899
208.6	1.09645	0.615803	0.106559	0.193887	0.0496256	0.0650866
208.8	1.09832	0.613693	0.106952	0.195775	0.0446827	0.0620513
209	1.09594	0.614225	0.10372	0.195841	0.0472508	0.0635953
209.2	1.09936	0.612867	0.107842	0.195068	0.0448892	0.0641666
209.4	1.09793	0.612775	0.106435	0.192602	0.0488911	0.0656548
209.6	1.10129	0.616136	0.103038	0.19345	0.0440292	0.0647836
209.8	1.10276	0.617456	0.10782	0.193417	0.0445919	0.0629561
210	1.09887	0.622502	0.105282	0.194011	0.0445054	0.0625107
210.2	1.10251	0.611115	0.104821	0.194438	0.0494802	0.060765
210.4	1.09726	0.613074	0.10369	0.188262	0.0497467	0.0621264
210.6	1.10165	0.619604	0.103602	0.189546	0.0468926	0.062839
210.8	1.10007	0.613085	0.1076	0.191841	0.0444713	0.0621538
211	1.10034	0.618032	0.104793	0.196555	0.0459349	0.061358
211.2	1.09895	0.618257	0.105746	0.190659	0.046421	0.0653508
211.4	1.09907	0.612065	0.105446	0.192949	0.0441973	0.0551825
211.6	1.10071	0.613888	0.104135	0.192528	0.0453124	0.0652125
211.8	1.10091	0.612443	0.105958	0.193096	0.0452402	0.0600383
212	1.1015	0.615074	0.104181	0.192162	0.0426733	0.0659146
212.2	1.10279	0.615668	0.103475	0.190637	0.0488541	0.0613453
212.4	1.09934	0.615071	0.107648	0.191479	0.0473862	0.0645225
212.6	1.09846	0.614682	0.101956	0.192434	0.0436227	0.0652959
212.8	1.1025	0.617511	0.102845	0.1891	0.044117	0.0622609
213	1.09775	0.614423	0.105622	0.191169	0.0431733	0.0583477
213.2	1.09976	0.618334	0.10617	0.193756	0.0458138	0.0672422
213.4	1.09705	0.619506	0.106514	0.194797	0.0444105	0.0631664
213.6	1.10514	0.617662	0.107853	0.190031	0.0448108	0.0637286
213.8	1.1013	0.616471	0.105114	0.191381	0.0473177	0.0626576
214	1.10501	0.618096	0.106328	0.18824	0.0484149	0.0624774
214.2	1.10087	0.616587	0.108099	0.189482	0.0456107	0.0598767
214.4	1.10104	0.615622	0.10264	0.196447	0.0465901	0.0653517
214.6	1.10259	0.616969	0.100554	0.195234	0.0422382	0.059835
214.8	1.10229	0.617074	0.10558	0.192576	0.0487292	0.0628004
215	1.10171	0.614703	0.105262	0.194274	0.0474763	0.0635533
215.2	1.10171	0.618455	0.104595	0.192461	0.0467765	0.065685
215.4	1.104	0.616993	0.10661	0.193848	0.0463572	0.0621984
215.6	1.10146	0.614979	0.105126	0.191363	0.043256	0.0637024
215.8	1.10147	0.614953	0.105846	0.190152	0.0493369	0.060575
216	1.10448	0.618312	0.103543	0.190773	0.0473061	0.0628467
216.2	1.10141	0.614764	0.0996246	0.193237	0.0439358	0.0591271
216.4	1.10413	0.615962	0.103962	0.193747	0.0437739	0.064091
216.6	1.10523	0.622309	0.104	0.187496	0.0483994	0.0606279
216.8	1.10246	0.619801	0.104257	0.190848	0.0439992	0.0639567
217	1.10442	0.622784	0.106731	0.192443	0.043669	0.0617075
217.2	1.09974	0.618491	0.106134	0.190974	0.0463023	0.0628073
217.4	1.10261	0.619652	0.108575	0.192437	0.046303	0.0638864
217.6	1.10917	0.614602	0.103785	0.192264	0.0504434	0.0622087
217.8	1.10554	0.616021	0.10854	0.196073	0.0445941	0.0647826
218	1.10404	0.616606	0.100573	0.194277	0.0508003	0.0656781
218.2	1.10559	0.615346	0.103667	0.194169	0.0441489	0.0617461
218.4	1.10724	0.622843	0.105015	0.189466	0.0497696	0.0654082
218.6	1.10419	0.620154	0.10647	0.194444	0.0501857	0.0656991
218.8	1.10209	0.618467	0.10603	0.190379	0.0435813	0.0620859
219	1.10407	0.614353	0.103278	0.192918	0.047703	0.0656407
219.2	1.10515	0.617729	0.107902	0.193767	0.0467977	0.0622346
219.4	1.09951	0.622212	0.109008	0.19368	0.0456774	0.0636628
219.6	1.1049	0.620615	0.105975	0.191535	0.047029	0.0625193
219.8	1.10446	0.623367	0.101916	0.193788	0.0490899	0.0648127
220	1.10409	0.62303	0.101116	0.198036	0.048265	0.0638618
220.2	1.10636	0.619897	0.104279	0.188732	0.0465574	0.0652454
220.4	1.10856	0.615039	0.103381	0.193174	0.0456319	0.0638521
220.6	1.10733	0.620176	0.105619	0.191099	0.0420451	0.065583
220.8	1.10724	0.625197	0.105585	0.196005	0.0454376	0.0591898
221	1.10465	0.618342	0.104029	0.192002	0.0475957	0.0578883
221.2	1.10605	0.620454	0.104764	0.191117	0.0448892	0.058722
221.4	1.10444	0.61878	0.106463	0.193906	0.0469029	0.0661354
221.6	1.10479	0.622661	0.103734	0.196128	0.0465374	0.0648086
221.8	1.10261	0.614077	0.106261	0.193972	0.0490885	0.0602396
222	1.10673	0.621493	0.104348	0.193133	0.0469201	0.059258
222.2	1.10779	0.620272	0.103192	0.195255	0.0442991	0.0607567
222.4	1.10451	0.618852	0.104987	0.195236	0.0504715	0.0625672
222.6	1.10295	0.620035	0.103278	0.196854	0.0458586	0.06019
222.8	1.1049	0.623593	0.10651	0.192938	0.0464349	0.0628877
223	1.10496	0.623382	0.103949	0.195256	0.0473702	0.0628715
223.2	1.1055	0.62488	0.103375	0.191024	0.0481768	0.0638473
223.4	1.10804	0.620507	0.105641	0.187045	0.0436194	0.0644646
223.6	1.10515	0.623773	0.104977	0.193121	0.0463765	0.0631819
223.8	1.10659	0.621038	0.104488	0.194556	0.0483	0.0635476
224	1.10784	0.625467	0.102604	0.191656	0.0448027	0.0660534
224.2	1.10709	0.62317	0.109155	0.191995	0.0450931	0.0657854
224.4	1.10778	0.622494	0.103906	0.196189	0.0496819	0.0617948
224.6	1.10391	0.623048	0.108261	0.193385	0.0485032	0.0612094
224.8	1.10618	0.625083	0.103766	0.193619	0.0460434	0.0624869
225	1.10377	0.623043	0.105604	0.196532	0.047694	0.064091
225.2	1.10692	0.621366	0.106399	0.191353	0.0492291	0.0636711
225.4	1.10862	0.619428	0.106803	0.191711	0.0433361	0.0605612
225.6	1.10902	0.623161	0.105826	0.192435	0.0496645	0.0636559
225.8	1.10855	0.625576	0.106931	0.192369	0.048106	0.0605798
226	1.10669	0.620645	0.107763	0.192414	0.0476451	0.0646293
226.2	1.10627	0.620888	0.104203	0.193543	0.0461104	0.0628119
226.4	1.10635	0.622057	0.104805	0.191736	0.0414331	0.0679743
226.6	1.11016	0.621712	0.104747	0.196453	0.0458791	0.0575533
226.8	1.10966	0.619348	0.102977	0.194917	0.045727	0.066648
227	1.1044	0.623604	0.103941	0.194459	0.0457864	0.0617249
227.2	1.10819	0.622672	0.106875	0.193438	0.0419061	0.0598013
227.4	1.10568	0.620215	0.10526	0.195053	0.0463374	0.061636
227.6	1.10808	0.623246	0.107882	0.19516	0.0458498	0.0595863
227.8	1.10613	0.628347	0.105628	0.192191	0.0459139	0.0618773
228	1.10804	0.621649	0.105735	0.196592	0.0465205	0.0650601
228.2	1.10963	0.623197	0.106346	0.192998	0.0447264	0.0656517
228.4	1.10943	0.626561	0.10645	0.190219	0.0467906	0.0619638
228.6	1.10947	0.621459	0.105468	0.189361	0.0463514	0.0627806
228.8	1.10919	0.62147	0.106962	0.19574	0.0479336	0.0652421
229	1.10662	0.624863	0.104284	0.192599	0.0452082	0.0642512
229.2	1.11028	0.629178	0.105558	0.193439	0.0492532	0.0640674
229.4	1.11024	0.620756	0.104298	0.195079	0.0465758	0.0640306
229.6	1.10847	0.62137	0.103591	0.190806	0.0495417	0.060292
229.8	1.10888	0.627665	0.10623	0.195028	0.0467868	0.0656872
230	1.10804	0.624651	0.106476	0.190203	0.0484862	0.06158
230.2	1.10611	0.622753	0.106846	0.192148	0.0467682	0.0635867
230.4	1.10812	0.622496	0.105438	0.193097	0.0455699	0.0631125
230.6	1.10672	0.621233	0.104939	0.19483	0.04755	0.0622134
230.8	1.11003	0.621086	0.105074	0.192809	0.0458126	0.063266
231	1.1128	0.620357	0.105409	0.192763	0.0452816	0.0671768
231.2	1.10976	0.626294	0.105242	0.190617	0.047719	0.063936
231.4	1.11105	0.623683	0.111052	0.196053	0.0464811	0.0648918
231.6	1.11267	0.623294	0.104222	0.191799	0.0448582	0.0622401
231.8	1.11121	0.622878	0.109249	0.195026	0.0492592	0.0684385
232	1.10803	0.624262	0.1047	0.193425	0.0454035	0.0664124
232.2	1.11224	0.623288	0.103455	0.191944	0.0461311	0.065532
232.4	1.11205	0.626103	0.101183	0.193051	0.0453455	0.0617156
232.6	1.10901	0.621139	0.104697	0.191827	0.048003	0.0652037
232.8	1.1137	0.627254	0.106449	0.19387	0.0411456	0.0637124
233	1.11011	0.622804	0.107183	0.195364	0.0467582	0.0605829
233.2	1.11023	0.624327	0.106683	0.196775	0.0453317	0.0647168
233.4	1.11191	0.621591	0.104897	0.194956	0.0465407	0.0623291
233.6	1.11368	0.62704	0.104751	0.192363	0.0452094	0.0611773
233.8	1.11109	0.620916	0.107301	0.19293	0.0425525	0.0597282
234	1.10949	0.626602	0.102885	0.191933	0.0477772	0.0644465
234.2	1.10887	0.626033	0.107014	0.192881	0.0423543	0.0638406
234.4	1.10948	0.626528	0.104544	0.191262	0.0494597	0.0657706
234.6	1.11158	0.629189	0.103761	0.191266	0.0458131	0.0707426
234.8	1.11255	0.622042	0.108884	0.192272	0.0476847	0.0616949
235	1.10983	0.623874	0.106696	0.190886	0.0500169	0.0650051
235.2	1.1114	0.625763	0.104137	0.189106	0.045737	0.0603967
235.4	1.11333	0.631587	0.0994169	0.194336	0.0467372	0.0662365
235.6	1.11286	0.626495	0.102215	0.188756	0.0466652	0.0661254
235.8	1.1104	0.626997	0.10372	0.189719	0.0454013	0.0645492
236	1.11048	0.623175	0.103494	0.191981	0.0478222	0.0667672
236.2	1.11386	0.632346	0.100858	0.193259	0.0511119	0.0591755
236.4	1.11071	0.630888	0.10308	0.190741	0.0462868	0.0637455
236.6	1.11348	0.626164	0.105648	0.194707	0.0495193	0.0660081
236.8	1.11488	0.626799	0.107787	0.189754	0.0435221	0.0677834
237	1.10906	0.627901	0.104767	0.193764	0.0465622	0.0643993
237.2	1.11159	0.628185	0.106952	0.192026	0.05024	0.064517
237.4	1.1116	0.627376	0.105754	0.195345	0.0472095	0.0625036
237.6	1.11247	0.622543	0.108831	0.190831	0.0486371	0.0637116
237.8	1.11356	0.630562	0.105599	0.192802	0.0512936	0.0649276
238	1.11852	0.628956	0.104114	0.194254	0.0477173	0.0655596
238.2	1.11218	0.62825	0.105931	0.194753	0.0497427	0.0663605
238.4	1.11403	0.630499	0.105671	0.192637	0.0476039	0.0639458
238.6	1.11451	0.626749	0.110572	0.194321	0.0470645	0.0648153
238.8	1.11443	0.626051	0.107859	0.191132	0.0472183	0.0628471
239	1.11193	0.62758	0.100917	0.190895	0.0484622	0.0624001
239.2	1.11619	0.628393	0.107063	0.193018	0.0477476	0.0644107
239.4	1.11274	0.627394	0.106975	0.193141	0.0451112	0.0658803
239.6	1.11628	0.624963	0.103303	0.192115	0.0485156	0.0645547
239.8	1.11354	0.629551	0.105798	0.192499	0.0479529	0.0644274
240	1.1103	0.62961	0.104868	0.197962	0.0485466	0.0653062
240.2	1.11166	0.625206	0.105471	0.192352	0.0465631	0.0615702
240.4	1.11373	0.629511	0.104534	0.192587	0.0493379	0.062784
240.6	1.11396	0.626807	0.108612	0.194024	0.0497158	0.0662294
240.8	1.11887	0.624424	0.107542	0.194046	0.0465851	0.0648189
241	1.11498	0.623903	0.107293	0.194668	0.0468955	0.0623961
241.2	1.1101	0.627774	0.10519	0.193628	0.0442688	0.0636725
241.4	1.11462	0.626086	0.104759	0.189777	0.045763	0.063751
241.6	1.11457	0.628529	0.104166	0.190749	0.0475457	0.067375
241.8	1.11491	0.628613	0.110181	0.194741	0.0467253	0.0653949
242	1.11423	0.633135	0.10681	0.193546	0.0501907	0.0674031
242.2	1.11593	0.633069	0.105107	0.190717	0.0447421	0.0611067
242.4	1.11513	0.634844	0.106934	0.196776	0.0442898	0.0687249
242.6	1.11507	0.634801	0.108759	0.19268	0.04373	0.0631301
242.8	1.11109	0.632039	0.10502	0.192438	0.0451517	0.0645826
243	1.11571	0.635074	0.105762	0.191612	0.0459661	0.064754
243.2	1.11501	0.627615	0.107308	0.19286	0.0466342	0.0616582
243.4	1.11374	0.628071	0.105184	0.196015	0.0462365	0.0656981
243.6	1.11364	0.631788	0.105579	0.194636	0.0485864	0.0635631
243.8	1.11316	0.631359	0.109114	0.196411	0.0534914	0.0693419
244	1.11718	0.630636	0.107627	0.191754	0.0489852	0.0627468
244.2	1.11889	0.628422	0.108186	0.195127	0.0455296	0.0653648
244.4	1.11682	0.632467	0.10627	0.194078	0.0467739	0.0663486
244.6	1.11838	0.627516	0.108619	0.194878	0.0463242	0.0607738
244.8	1.11612	0.631327	0.105483	0.194381	0.0462129	0.0650332
245	1.11672	0.629096	0.106831	0.189621	0.0480669	0.0676026
245.2	1.11601	0.627471	0.103958	0.195937	0.0457914	0.0645623
245.4	1.11788	0.630944	0.106426	0.192698	0.0510716	0.0645728
245.6	1.1159	0.629343	0.103815	0.197117	0.0498548	0.0638878
245.8	1.12013	0.628304	0.107439	0.192058	0.046622	0.0617228
246	1.11866	0.631484	0.10998	0.191556	0.0474646	0.064178
246.2	1.11808	0.629922	0.111011	0.187632	0.0500562	0.0670462
246.4	1.1166	0.630967	0.109187	0.195316	0.0451646	0.0635171
246.6	1.11736	0.630733	0.108319	0.192887	0.0488391	0.0654891
246.8	1.11593	0.633548	0.112318	0.197522	0.0469818	0.0661399
247	1.11664	0.631131	0.107145	0.193445	0.0468729	0.0674212
247.2	1.1131	0.630156	0.10865	0.195284	0.0494859	0.0669935
247.4	1.11491	0.632383	0.10738	0.196517	0.0452921	0.0634754
247.6	1.11958	0.634058	0.106457	0.195227	0.0516298	0.0630465
247.8	1.11545	0.631407	0.107822	0.196945	0.0449362	0.0643871
248	1.11999	0.63625	0.109801	0.190679	0.0486205	0.0661643
248.2	1.11748	0.632195	0.110797	0.195796	0.0429149	0.0663018
248.4	1.11804	0.630484	0.105817	0.193313	0.0454483	0.0654829
248.6	1.11784	0.634262	0.108553	0.197263	0.0489314	0.0614185
248.8	1.11579	0.631779	0.103503	0.191595	0.0470443	0.0674229
249	1.12227	0.630935	0.106969	0.193427	0.0482337	0.065335
249.2	1.11574	0.63071	0.111088	0.193825	0.0449443	0.0643654
249.4	1.11744	0.628964	0.105517	0.195412	0.045748	0.0668988
249.6	1.1166	0.631437	0.110092	0.197709	0.0460043	0.0644839
249.8	1.11817	0.631415	0.110846	0.193239	0.0464103	0.0652082
250	1.11741	0.625754	0.107699	0.198981	0.0449379	0.0679784
250.2	1.11859	0.635118	0.107141	0.193198	0.0441918	0.068574
250.4	1.12091	0.630612	0.105268	0.19364	0.0466444	0.0607388
250.6	1.11803	0.632769	0.108915	0.1928	0.0438767	0.0620058
250.8	1.12075	0.635338	0.106418	0.188091	0.0464659	0.0714767
251	1.1173	0.635806	0.104791	0.196202	0.0451021	0.0672851
251.2	1.11817	0.632425	0.108523	0.194903	0.047823	0.0689092
251.4	1.11942	0.63077	0.103351	0.193151	0.0469403	0.0639963
251.6	1.12153	0.634171	0.106209	0.194103	0.0441625	0.0626953
251.8	1.11724	0.630976	0.110457	0.193294	0.0456793	0.0648372
252	1.12037	0.634008	0.102881	0.194298	0.0480473	0.0664625
252.2	1.12122	0.636512	0.108717	0.194115	0.0462787	0.0622785
252.4	1.11682	0.635157	0.109035	0.192571	0.0468674	0.0615196
252.6	1.11948	0.635542	0.108308	0.194521	0.0491033	0.063025
252.8	1.11858	0.636085	0.108143	0.194028	0.0465696	0.0624778
253	1.11929	0.632574	0.100407	0.192607	0.0450652	0.0649948
253.2	1.11845	0.629258	0.104967	0.190413	0.0453718	0.0606828
253.4	1.12122	0.636624	0.104729	0.193725	0.0456009	0.0613675
253.6	1.12383	0.634621	0.107387	0.192714	0.0449247	0.0622482
253.8	1.12016	0.637368	0.109071	0.193222	0.0453384	0.064404
254	1.11636	0.632169	0.106856	0.19026	0.0462315	0.0620272
254.2	1.11695	0.635977	0.106999	0.196267	0.0458028	0.0634844
254.4	1.12048	0.63503	0.10818	0.190387	0.0442188	0.0676126
254.6	1.12173	0.632346	0.110831	0.194379	0.0467291	0.060941
254.8	1.11982	0.636709	0.107019	0.195076	0.0479596	0.0617347
255	1.12279	0.634854	0.106447	0.189577	0.0474532	0.0588615
255.2	1.12193	0.6341	0.106299	0.194157	0.0429049	0.0711918
255.4	1.12081	0.632078	0.108064	0.192862	0.0458791	0.0601566
255.6	1.11747	0.633277	0.107682	0.191791	0.0443993	0.065681
255.8	1.11989	0.629587	0.105635	0.192693	0.0469737	0.0626216
256	1.11744	0.637199	0.109703	0.195211	0.0431411	0.0631871
256.2	1.12138	0.635749	0.107163	0.192882	0.0464063	0.0659416
256.4	1.12268	0.638539	0.106765	0.194131	0.0436115	0.0662267
256.6	1.12201	0.634509	0.105958	0.196293	0.0427961	0.0636721
256.8	1.12068	0.632533	0.107031	0.19293	0.0472796	0.0634081
257	1.12119	0.634151	0.107569	0.195877	0.0483487	0.0667832
257.2	1.11929	0.633672	0.10722	0.196547	0.0425205	0.0658743
257.4	1.12333	0.635448	0.105453	0.186903	0.0516529	0.0639064
257.6	1.12222	0.63811	0.105178	0.197691	0.0477626	0.0629416
257.8	1.11824	0.633637	0.108582	0.190348	0.0490565	0.0663128
258	1.12222	0.633394	0.10638	0.195009	0.0467942	0.0664785
258.2	1.12051	0.630578	0.105346	0.197018	0.0480473	0.0661249
258.4	1.12001	0.633971	0.110148	0.196871	0.0468178	0.0668154
258.6	1.11892	0.633548	0.104025	0.198714	0.0459781	0.0638673
258.8	1.12184	0.640799	0.106565	0.194597	0.045203	0.0614529
259	1.12085	0.633101	0.108819	0.192266	0.045908	0.0670159
259.2	1.1197	0.633046	0.108464	0.193276	0.0446429	0.0614748
259.4	1.12206	0.636806	0.106241	0.195874	0.0470996	0.0619476
259.6	1.12045	0.641849	0.106512	0.191945	0.0424292	0.0659657
259.8	1.12274	0.638445	0.105861	0.192426	0.0453887	0.0603232
260	1.12163	0.637734	0.103522	0.19311	0.0458539	0.0629342
260.2	1.12249	0.631464	0.109989	0.193166	0.045414	0.0667601
260.4	1.12043	0.638425	0.10465	0.194205	0.0458999	0.0640907
260.6	1.12582	0.634584	0.10456	0.190393	0.0453842	0.0666907
260.8	1.12402	0.63671	0.106744	0.195023	0.0507903	0.0648496
261	1.1202	0.635957	0.106454	0.196096	0.0495234	0.0626912
261.2	1.12647	0.634016	0.106813	0.196362	0.0482724	0.0661187
261.4	1.12541	0.637066	0.109911	0.194979	0.0457101	0.0642862
261.6	1.12163	0.637702	0.108566	0.191677	0.0478098	0.0606503
261.8	1.12366	0.637155	0.104181	0.192645	0.0479391	0.0658856
262	1.12392	0.637065	0.106263	0.192494	0.0502603	0.0657196
262.2	1.12141	0.63603	0.107594	0.19267	0.0466831	0.065279
262.4	1.1198	0.638122	0.104814	0.195825	0.0488811	0.0672216
262.6	1.12195	0.640693	0.106925	0.19404	0.0463553	0.0647016
262.8	1.12295	0.639419	0.11016	0.196488	0.0469174	0.0651929
263	1.12516	0.641662	0.106979	0.19217	0.0486875	0.0653875
263.2	1.12465	0.640323	0.110374	0.193554	0.044445	0.0592349
263.4	1.12094	0.638359	0.112004	0.19642	0.0466773	0.0649552
263.6	1.12278	0.642298	0.109839	0.194271	0.0448933	0.0640619
263.8	1.12281	0.643205	0.104237	0.190433	0.0483358	0.0686419
264	1.12481	0.640537	0.106699	0.193208	0.0453703	0.0677989
264.2	1.12473	0.638766	0.108019	0.195291	0.0472329	0.0612509
264.4	1.12324	0.636467	0.0994706	0.191595	0.0457757	0.0699508
264.6	1.12576	0.635791	0.109719	0.194291	0.0449019	0.0654056
264.8	1.12482	0.640335	0.108019	0.194301	0.0470395	0.0591393
265	1.12774	0.637901	0.107422	0.192898	0.0441356	0.064923
265.2	1.12268	0.6373	0.10878	0.198249	0.046171	0.065212
265.4	1.12767	0.635445	0.105214	0.196915	0.0434613	0.0642116
265.6	1.12595	0.638571	0.106088	0.196454	0.0463238	0.0645812
265.8	1.12738	0.634581	0.112971	0.196012	0.0472889	0.0665286
266	1.12457	0.638154	0.110903	0.191937	0.0471306	0.062494
266.2	1.12403	0.641413	0.110523	0.189225	0.045177	0.0630498
266.4	1.12474	0.638316	0.102963	0.194563	0.0483439	0.0634515
266.6	1.12533	0.639949	0.108121	0.192929	0.047555	0.0659688
266.8	1.12118	0.636973	0.110556	0.190435	0.0441723	0.0689309
267	1.12279	0.639911	0.105507	0.193206	0.0459635	0.0627694
267.2	1.12692	0.63777	0.107481	0.193178	0.0453701	0.0639682
267.4	1.12336	0.636619	0.105536	0.189693	0.0484507	0.0630114
267.6	1.12257	0.639286	0.111158	0.194816	0.0482216	0.0665875
267.8	1.12431	0.638885	0.108025	0.194791	0.0466232	0.0657148
268	1.12699	0.640039	0.105223	0.199369	0.0459218	0.0621247
268.2	1.12466	0.6437	0.108856	0.193908	0.0489714	0.0625324
268.4	1.12458	0.641655	0.109674	0.193723	0.0505378	0.0682223
268.6	1.12812	0.639573	0.103784	0.18853	0.0440772	0.0631757
268.8	1.12804	0.640493	0.107937	0.192254	0.0467277	0.0629678
269	1.12523	0.638132	0.107424	0.19364	0.0478623	0.0678539
269.2	1.12523	0.63882	0.111489	0.194762	0.0477719	0.0641942
269.4	1.12534	0.64037	0.10722	0.192057	0.0474405	0.0675652
269.6	1.12585	0.640352	0.107652	0.189775	0.0495358	0.0650985
269.8	1.12579	0.642658	0.108995	0.193143	0.0457804	0.0646417
270	1.12407	0.643113	0.110318	0.194219	0.0463426	0.0670357
270.2	1.12504	0.640729	0.10789	0.195944	0.047353	0.0649924
270.4	1.1274	0.645108	0.108259	0.194425	0.0456881	0.0637972
270.6	1.1254	0.645222	0.109063	0.196814	0.0482686	0.0639124
270.8	1.12705	0.638638	0.107209	0.195131	0.04703	0.0642381
271	1.12666	0.642071	0.111237	0.191173	0.0508397	0.0644145
271.2	1.12526	0.636838	0.107423	0.193636	0.0447867	0.0624356
271.4	1.12653	0.634064	0.105033	0.197077	0.0446722	0.0649726
271.6	1.13084	0.643146	0.1053	0.192879	0.0476005	0.0634723
271.8	1.12061	0.643567	0.107667	0.191442	0.0456505	0.0622196
272	1.12489	0.641307	0.110971	0.194382	0.0482969	0.0610745
272.2	1.12643	0.6362	0.10235	0.19698	0.0500128	0.0651448
272.4	1.12653	0.638414	0.106441	0.189644	0.0481856	0.0711546
272.6	1.12617	0.642381	0.11258	0.194922	0.0469558	0.0691006
272.8	1.12343	0.645506	0.109464	0.19482	0.048506	0.0684643
273	1.12469	0.643589	0.108	0.194611	0.0469282	0.0649996
273.2	1.12768	0.641277	0.107019	0.197092	0.0480886	0.0708716
273.4	1.12764	0.638818	0.112097	0.193882	0.0481231	0.0665727
273.6	1.12593	0.638332	0.106448	0.194996	0.0479252	0.0642798
273.8	1.1269	0.647152	0.109047	0.19591	0.0474513	0.0676081
274	1.12816	0.643133	0.103994	0.195024	0.0506053	0.066716
274.2	1.12489	0.642001	0.103664	0.194014	0.0494308	0.0716856
274.4	1.1264	0.643815	0.106714	0.193863	0.0439389	0.067056
274.6	1.12327	0.646323	0.106128	0.194728	0.050648	0.0688264
274.8	1.12819	0.642907	0.107024	0.19717	0.0462601	0.0674732
275	1.12677	0.638911	0.107647	0.196291	0.045099	0.0638452
275.2	1.12816	0.642979	0.10704	0.197391	0.0462751	0.0702736
275.4	1.12429	0.641816	0.110332	0.195172	0.0474808	0.0669687
275.6	1.12443	0.639959	0.110217	0.189607	0.0444851	0.0642638
275.8	1.12219	0.643146	0.108773	0.191915	0.0452526	0.0665033
276	1.12959	0.641508	0.106221	0.19587	0.0488436	0.0674875
276.2	1.1274	0.64232	0.109621	0.193582	0.0453594	0.0658889
276.4	1.13003	0.642414	0.110666	0.193531	0.0433455	0.0663784
276.6	1.12844	0.643846	0.103421	0.196104	0.044915	0.0667911
276.8	1.12721	0.643076	0.111811	0.194829	0.0472791	0.0629892
277	1.12572	0.643775	0.106612	0.193578	0.0434411	0.0614598
277.2	1.12554	0.642236	0.103503	0.194361	0.0486929	0.0662222
277.4	1.12611	0.642561	0.107062	0.191102	0.0515273	0.0648408
277.6	1.1289	0.642175	0.105332	0.192838	0.0444598	0.0650983
277.8	1.13052	0.642817	0.105339	0.19307	0.0468364	0.0647497
278	1.12479	0.645407	0.106268	0.194342	0.0455267	0.0670214
278.2	1.12957	0.639012	0.106012	0.192348	0.0442302	0.0647769
278.4	1.13017	0.648836	0.107637	0.195801	0.0480065	0.0620141
278.6	1.12629	0.646655	0.113075	0.192699	0.0463708	0.0661957
278.8	1.13004	0.64669	0.110918	0.195147	0.048162	0.0669291
279	1.12928	0.641184	0.106212	0.194267	0.0490403	0.0614405
279.2	1.13198	0.643565	0.103923	0.195329	0.0481005	0.060365
279.4	1.13247	0.647427	0.109529	0.196291	0.0475531	0.0635545
279.6	1.1288	0.647474	0.107741	0.190378	0.046556	0.0649245
279.8	1.13192	0.643827	0.112308	0.190232	0.0487473	0.0646276
280	1.13208	0.644101	0.106806	0.192734	0.0454931	0.0607951
280.2	1.12918	0.646821	0.108944	0.195906	0.0440285	0.0625839
280.4	1.1291	0.647055	0.10959	0.194315	0.0504012	0.0649459
280.6	1.13005	0.640849	0.107646	0.189552	0.0482256	0.0619767
280.8	1.12679	0.645498	0.110119	0.196886	0.0457449	0.0679102
281	1.13123	0.64382	0.107763	0.196419	0.0437188	0.0648315
281.2	1.13203	0.644392	0.107848	0.195265	0.0468752	0.063571
281.4	1.12728	0.648051	0.10879	0.193852	0.0474453	0.0661719
281.6	1.12907	0.64439	0.109725	0.197442	0.0481489	0.0623076
281.8	1.12735	0.640271	0.109213	0.194681	0.0432577	0.068429
282	1.13058	0.647054	0.106526	0.191509	0.0454268	0.0673563
282.2	1.12856	0.6404	0.10632	0.192407	0.046937	0.0644627
282.4	1.12905	0.641609	0.108772	0.190701	0.04777	0.061887
282.6	1.12754	0.646899	0.107653	0.189881	0.0459516	0.0652707
282.8	1.12814	0.644463	0.10848	0.195142	0.0495768	0.0615304
283	1.12534	0.644928	0.108257	0.197092	0.0455675	0.0654693
283.2	1.1302	0.65023	0.110709	0.196946	0.0486198	0.0629578
283.4	1.13043	0.643055	0.110476	0.194498	0.0462797	0.0657613
283.6	1.13047	0.642067	0.108539	0.196281	0.0487845	0.0650339
283.8	1.13204	0.647679	0.109273	0.195509	0.0468705	0.071857
284	1.13075	0.642626	0.109121	0.193812	0.0403635	0.0674274
284.2	1.1293	0.644453	0.109461	0.193465	0.0480001	0.0665329
284.4	1.13056	0.647675	0.101967	0.193578	0.0487633	0.0669138
284.6	1.12841	0.649749	0.109666	0.189646	0.0461276	0.0641441
284.8	1.12853	0.644364	0.112192	0.197791	0.0446439	0.0653102
285	1.12886	0.646015	0.106177	0.195379	0.0468235	0.0655639
285.2	1.13393	0.644287	0.108969	0.191507	0.0486064	0.0686786
285.4	1.13033	0.644932	0.108897	0.191966	0.0420022	0.0650137
285.6	1.13267	0.646767	0.10738	0.19537	0.0488403	0.0653362
285.8	1.13134	0.644768	0.10565	0.194756	0.0431984	0.0658922
286	1.12717	0.642505	0.111095	0.196966	0.0481951	0.0650051
286.2	1.13004	0.647919	0.111203	0.194785	0.0475538	0.0680168
286.4	1.12939	0.645756	0.110639	0.192802	0.0491781	0.066978
286.6	1.12781	0.648551	0.108531	0.195428	0.0470126	0.0636785
286.8	1.12706	0.647986	0.113962	0.19624	0.0473313	0.0667167
287	1.13301	0.644938	0.104936	0.196268	0.0457089	0.0644939
287.2	1.13414	0.643284	0.108987	0.193749	0.0471642	0.0685337
287.4	1.13017	0.651427	0.110395	0.195814	0.0475759	0.0655558
287.6	1.13139	0.643307	0.110249	0.19399	0.0513923	0.067915
287.8	1.12783	0.644582	0.108979	0.193075	0.0477223	0.0658431
288	1.13105	0.644514	0.111264	0.194001	0.0487547	0.0660663
288.2	1.13202	0.649356	0.110322	0.192597	0.0450153	0.0649378
288.4	1.13181	0.645389	0.107731	0.19714	0.0455337	0.0643423
288.6	1.13146	0.648043	0.108237	0.195394	0.0447152	0.0658212
288.8	1.1323	0.644047	0.108639	0.188939	0.0445647	0.0664399
289	1.12938	0.645741	0.111179	0.193683	0.0493681	0.0668318
289.2	1.13209	0.647693	0.110853	0.195988	0.0478096	0.0677857
289.4	1.13245	0.646854	0.105045	0.191719	0.0466943	0.06552
289.6	1.13065	0.644177	0.110268	0.194422	0.049334	0.0682211
289.8	1.13299	0.645093	0.107382	0.192081	0.0492871	0.0638645
290	1.13034	0.649221	0.114115	0.191124	0.0445137	0.067533
290.2	1.13169	0.648384	0.1107	0.192545	0.0485384	0.065732
290.4	1.13525	0.646562	0.111729	0.195664	0.04685	0.0656755
290.6	1.13276	0.646226	0.109355	0.195377	0.0450144	0.0634587
290.8	1.13481	0.647782	0.109277	0.197064	0.0505254	0.0737996
291	1.1269	0.649396	0.103875	0.197598	0.0494213	0.065285
291.2	1.13463	0.646142	0.109546	0.195363	0.0490468	0.0689087
291.4	1.13297	0.646732	0.110015	0.193401	0.0478044	0.0661659
291.6	1.13072	0.649445	0.10474	0.194713	0.0472021	0.0676017
291.8	1.13464	0.651823	0.10944	0.194626	0.0495288	0.0679119
292	1.13218	0.64869	0.110285	0.195545	0.0487847	0.0670667
292.2	1.13426	0.647114	0.107676	0.195726	0.0474677	0.0682411
292.4	1.13258	0.650549	0.111029	0.198217	0.0473218	0.0658658
292.6	1.13201	0.651275	0.107368	0.193022	0.046586	0.0649295
292.8	1.13191	0.652008	0.108058	0.195633	0.0488584	0.0641327
293	1.1314	0.649365	0.108092	0.189411	0.0483763	0.066762
293.2	1.13419	0.647986	0.109231	0.196345	0.0483069	0.072859
293.4	1.13113	0.650418	0.108748	0.192915	0.0462732	0.0675516
293.6	1.1323	0.651984	0.108643	0.194605	0.0479646	0.066366
293.8	1.13336	0.64538	0.108581	0.194731	0.0478184	0.0653968
294	1.12853	0.64815	0.108453	0.191648	0.0474076	0.0654125
294.2	1.13305	0.648716	0.107159	0.198055	0.0504062	0.0652678
294.4	1.13561	0.645483	0.109666	0.198131	0.0493965	0.0645154
294.6	1.12925	0.652799	0.108392	0.191592	0.0494654	0.0684166
294.8	1.13491	0.645999	0.113719	0.191821	0.0462904	0.0668745
295	1.13641	0.653522	0.105712	0.189638	0.0457187	0.0647576
295.2	1.1315	0.65145	0.110779	0.19171	0.0503676	0.0646677
295.4	1.1329	0.649576	0.113208	0.196916	0.0474238	0.0664034
295.6	1.13548	0.648853	0.110024	0.193611	0.0475669	0.0679755
295.8	1.12971	0.647208	0.108262	0.190602	0.046001	0.0627739
296	1.1353	0.653421	0.107267	0.190689	0.0489571	0.0646982
296.2	1.1341	0.647675	0.105831	0.193812	0.0458434	0.0661829
296.4	1.13305	0.654627	0.10731	0.194775	0.0517812	0.0661254
296.6	1.13171	0.649386	0.109563	0.196472	0.0506024	0.0671184
296.8	1.13285	0.650747	0.11126	0.194866	0.0475452	0.0671303
297	1.1343	0.648615	0.107581	0.195387	0.0475833	0.064187
297.2	1.13335	0.654617	0.107669	0.195161	0.0435877	0.0688679
297.4	1.13186	0.649343	0.106801	0.191378	0.0473752	0.068821
297.6	1.13748	0.651663	0.109481	0.195375	0.0456469	0.0628708
297.8	1.13554	0.649058	0.1067	0.196426	0.0449214	0.0661187
298	1.13134	0.654145	0.114618	0.193193	0.0469019	0.0645571
298.2	1.13621	0.650301	0.107994	0.191592	0.0456636	0.0705976
298.4	1.13793	0.649643	0.108094	0.194267	0.0481496	0.0673244
298.6	1.13208	0.652852	0.109249	0.197857	0.0473251	0.0623496
298.8	1.13314	0.649627	0.109715	0.188922	0.0480752	0.0662956
299	1.13218	0.650204	0.109868	0.194623	0.0488355	0.0681129
299.2	1.133	0.651889	0.109296	0.196667	0.0465162	0.0675912
299.4	1.13458	0.649633	0.107675	0.195933	0.0477407	0.0663569
299.6	1.13825	0.650746	0.111228	0.189667	0.0445583	0.0651875
299.8	1.13647	0.649468	0.108794	0.199161	0.051347	0.0681984
300	1.13584	0.651383	0.110187	0.195019	0.0479252	0.0670495
300.2	1.13115	0.650699	0.108709	0.194714	0.0492415	0.0661681
300.4	1.13781	0.650311	0.109561	0.193727	0.0447071	0.0679979
300.6	1.13437	0.652785	0.106692	0.195076	0.0458999	0.0679066
300.8	1.13533	0.6532	0.107861	0.194526	0.0467501	0.063977
301	1.1339	0.651104	0.109395	0.196286	0.0426815	0.0693331
301.2	1.13302	0.648404	0.109171	0.194383	0.0498631	0.0646772
301.4	1.13597	0.648547	0.10697	0.196067	0.0515974	0.06668
301.6	1.13351	0.651971	0.111989	0.196147	0.0438421	0.0628052
301.8	1.13489	0.651893	0.107356	0.190869	0.0464294	0.0651016
302	1.13499	0.65311	0.106147	0.191583	0.0506971	0.067888
302.2	1.13468	0.650063	0.109649	0.197181	0.0477004	0.0689831
302.4	1.13485	0.65414	0.111324	0.192947	0.0445087	0.0694096
302.6	1.13508	0.65056	0.110109	0.192957	0.0487757	0.0650797
302.8	1.13781	0.64983	0.109226	0.194193	0.0481644	0.0682929
303	1.13292	0.653709	0.106781	0.196878	0.0474825	0.0674579
303.2	1.13891	0.652917	0.107846	0.196326	0.0435789	0.0688109
303.4	1.13492	0.651308	0.107855	0.195137	0.0448637	0.0659218
303.6	1.13652	0.651738	0.107529	0.195959	0.0451987	0.0714016
303.8	1.13566	0.650476	0.107386	0.195732	0.046716	0.0678012
304	1.13669	0.651138	0.108563	0.19248	0.0457094	0.0661087
304.2	1.13711	0.657084	0.113151	0.19526	0.0479987	0.0654326
304.4	1.13537	0.649817	0.108803	0.194849	0.048219	0.063535
304.6	1.13922	0.654068	0.108517	0.195574	0.0488324	0.0643485
304.8	1.13631	0.653729	0.106887	0.193714	0.0466416	0.0633724
305	1.13706	0.652577	0.108866	0.193837	0.0483987	0.0691183
305.2	1.13529	0.652223	0.107802	0.197622	0.0474217	0.0671058
305.4	1.13673	0.648813	0.11083	0.193151	0.0455728	0.0640688
305.6	1.13395	0.653307	0.110358	0.195649	0.0497592	0.0703926
305.8	1.13534	0.652915	0.112099	0.195063	0.0443552	0.0701993
306	1.13542	0.652129	0.110927	0.194589	0.0476022	0.0653432
306.2	1.13853	0.648571	0.108828	0.189795	0.0437138	0.0672667
306.4	1.13766	0.650945	0.11037	0.19627	0.0490112	0.0654953
306.6	1.1378	0.652265	0.11135	0.195697	0.0433834	0.0643289
306.8	1.13702	0.654178	0.110695	0.195531	0.0431655	0.066514
307	1.13203	0.653	0.107157	0.191423	0.0465469	0.070416
307.2	1.13658	0.652364	0.110509	0.193735	0.0441592	0.062089
307.4	1.13582	0.650353	0.110081	0.198654	0.0468218	0.0708704
307.6	1.13625	0.655614	0.111081	0.19676	0.0452998	0.06195
307.8	1.13682	0.657288	0.108889	0.197198	0.048969	0.0681501
308	1.13603	0.64695	0.110786	0.193896	0.0452404	0.0644116
308.2	1.13915	0.649822	0.107512	0.192706	0.0444176	0.0705748
308.4	1.13622	0.653746	0.110221	0.194313	0.0490813	0.0673544
308.6	1.1381	0.654696	0.109567	0.196077	0.0483994	0.0691013
308.8	1.13627	0.649833	0.115197	0.1926	0.0445802	0.0674787
309	1.1393	0.65423	0.109199	0.191252	0.048306	0.0700357
309.2	1.13655	0.656247	0.110206	0.192965	0.0501277	0.0667784
309.4	1.13335	0.652476	0.109011	0.193877	0.0466957	0.0664639
309.6	1.13947	0.653442	0.108867	0.196457	0.048569	0.065371
309.8	1.13724	0.654832	0.107729	0.194349	0.0482898	0.0641565
310	1.13885	0.649617	0.110334	0.193537	0.0474346	0.0628388
310.2	1.13841	0.64931	0.111141	0.19262	0.0503173	0.0660717
310.4	1.13746	0.654152	0.109115	0.193236	0.0469959	0.0648956
310.6	1.14071	0.653585	0.108379	0.194306	0.047528	0.0681484
310.8	1.13825	0.654786	0.106722	0.197938	0.046859	0.0644426
311	1.1329	0.656087	0.108044	0.193512	0.0493622	0.0658998
311.2	1.13787	0.653476	0.110961	0.195994	0.0468209	0.0646291
311.4	1.13725	0.653511	0.108331	0.19263	0.0463011	0.0679882
311.6	1.13931	0.65108	0.107268	0.194882	0.0518773	0.0660341
311.8	1.13427	0.653494	0.107171	0.193404	0.0477395	0.0633662
312	1.13626	0.65817	0.108665	0.196857	0.0447362	0.0653253
312.2	1.13822	0.656216	0.110303	0.195492	0.0494444	0.0646846
312.4	1.14136	0.658568	0.113523	0.191897	0.0484498	0.0641789
312.6	1.13909	0.656884	0.11396	0.196894	0.0478714	0.0654263
312.8	1.13894	0.657404	0.109392	0.191664	0.044348	0.0692117
313	1.14087	0.65487	0.11122	0.196994	0.0474746	0.0694833
313.2	1.13795	0.65551	0.107359	0.190265	0.048187	0.0664432
313.4	1.1382	0.656161	0.112419	0.195034	0.0458336	0.0639715
313.6	1.13238	0.661899	0.107005	0.195405	0.0464234	0.0618639
313.8	1.14251	0.651985	0.108138	0.198037	0.0473535	0.068507
314	1.13675	0.654391	0.114312	0.198473	0.0469837	0.0655639
314.2	1.13975	0.657738	0.110477	0.197404	0.0464404	0.0668449
314.4	1.1367	0.658498	0.109426	0.197552	0.0471964	0.0654886
314.6	1.13698	0.656474	0.103373	0.192362	0.0492065	0.0643878
314.8	1.13814	0.658359	0.114452	0.194746	0.0456557	0.069186
315	1.13984	0.658383	0.10905	0.195464	0.0483181	0.0614977
315.2	1.13888	0.654321	0.107368	0.192663	0.0494585	0.0681202
315.4	1.13752	0.660306	0.104054	0.19544	0.0487189	0.0644856
315.6	1.14132	0.654774	0.112045	0.19713	0.0475256	0.066644
315.8	1.13507	0.655369	0.114795	0.194128	0.0457432	0.0634122
316	1.14204	0.653632	0.107688	0.194536	0.0449641	0.0611782
316.2	1.13914	0.656707	0.111019	0.195038	0.0463839	0.0656891
316.4	1.14125	0.659996	0.107245	0.195825	0.045852	0.0639086
316.6	1.13953	0.658678	0.111228	0.194813	0.0475688	0.0621231
316.8	1.14067	0.653857	0.110621	0.194069	0.0445101	0.068233
317	1.13841	0.655481	0.112392	0.19363	0.0515609	0.0674226
317.2	1.13698	0.65924	0.11254	0.195079	0.0493536	0.0662055
317.4	1.14412	0.659546	0.108241	0.193843	0.0463836	0.0678449
317.6	1.13943	0.659907	0.112258	0.196454	0.046001	0.0662177
317.8	1.13892	0.654729	0.10588	0.196764	0.0467846	0.0680323
318	1.13943	0.65857	0.108204	0.194337	0.0483263	0.0689724
318.2	1.14079	0.655397	0.112485	0.196463	0.0462701	0.0663266
318.4	1.14327	0.663459	0.11021	0.194357	0.0477784	0.0643361
318.6	1.14403	0.65843	0.113376	0.195952	0.0481522	0.0625703
318.8	1.14434	0.656907	0.109779	0.193212	0.0449987	0.0698364
319	1.14243	0.65731	0.109478	0.196041	0.0476117	0.0646393
319.2	1.14289	0.65786	0.107357	0.194919	0.0481434	0.0681164
319.4	1.1397	0.65762	0.109971	0.19588	0.0495734	0.0634132
319.6	1.14027	0.661424	0.109332	0.194098	0.0456011	0.070277
319.8	1.14377	0.659151	0.112223	0.194322	0.0477824	0.0638085
320	1.14242	0.660365	0.112978	0.196459	0.0483336	0.0680897
320.2	1.13674	0.657815	0.107923	0.195402	0.0478322	0.0694647
320.4	1.13996	0.658266	0.108109	0.196043	0.0481284	0.0680082
320.6	1.13699	0.659761	0.1092	0.195332	0.0464308	0.0711022
320.8	1.14028	0.659066	0.109029	0.195717	0.0499783	0.0695865
321	1.13909	0.657138	0.107546	0.193914	0.0482547	0.0690384
321.2	1.14193	0.655235	0.110839	0.193922	0.0454216	0.0654302
321.4	1.13808	0.658103	0.109542	0.198174	0.0499539	0.070086
321.6	1.1432	0.653807	0.106315	0.192617	0.0459085	0.0698536
321.8	1.14212	0.655581	0.109647	0.191374	0.0474811	0.0631578
322	1.14153	0.658828	0.109509	0.192142	0.0459487	0.0671752
322.2	1.13632	0.658407	0.106774	0.192892	0.0485527	0.0651481
322.4	1.13915	0.660546	0.107817	0.194226	0.0470824	0.0669804
322.6	1.14211	0.660471	0.109473	0.19225	0.044914	0.0667248
322.8	1.1381	0.657683	0.111523	0.194826	0.0458381	0.0689273
323	1.14531	0.656909	0.111331	0.196649	0.0476296	0.0684319
323.2	1.14445	0.657598	0.107261	0.196973	0.0493548	0.0712121
323.4	1.14232	0.6603	0.107528	0.196267	0.0447004	0.0697398
323.6	1.14359	0.659807	0.105498	0.199871	0.0478118	0.0654681
323.8	1.14226	0.661663	0.109494	0.195598	0.0463162	0.069216
324	1.14345	0.661321	0.10663	0.194653	0.0484829	0.0692704
324.2	1.13915	0.660507	0.1111	0.192547	0.0468602	0.0620129
324.4	1.13868	0.658414	0.108643	0.194621	0.0428205	0.0652392
324.6	1.14156	0.653525	0.107616	0.194889	0.0456238	0.0645008
324.8	1.14349	0.659561	0.103746	0.192673	0.0467405	0.0680268
325	1.14094	0.654425	0.112924	0.197856	0.0483887	0.0697312
325.2	1.13894	0.659043	0.109075	0.195537	0.0501993	0.0647891
325.4	1.14231	0.658633	0.112431	0.196068	0.047883	0.0696707
325.6	1.1433	0.655215	0.109995	0.195449	0.049962	0.0653269
325.8	1.14215	0.659582	0.117046	0.193412	0.0482101	0.069963
326	1.14006	0.659586	0.109558	0.194952	0.0488164	0.0702472
326.2	1.14153	0.658148	0.106019	0.196976	0.0496371	0.0690625
326.4	1.14243	0.65725	0.106591	0.192173	0.049011	0.0695593
326.6	1.14167	0.660244	0.107871	0.199268	0.0449419	0.067898
326.8	1.14271	0.656465	0.107598	0.193346	0.048039	0.063256
327	1.1401	0.657789	0.113484	0.198018	0.0474195	0.0676594
327.2	1.146	0.660243	0.11274	0.194875	0.0465798	0.0670707
327.4	1.14203	0.661448	0.111986	0.193141	0.0488684	0.0650087
327.6	1.14405	0.65769	0.109222	0.188907	0.044101	0.073539
327.8	1.13988	0.657935	0.107225	0.195618	0.0463817	0.0726223
328	1.14036	0.660839	0.107353	0.194558	0.0506024	0.0692475
328.2	1.14249	0.660016	0.111961	0.191499	0.0504227	0.0684137
328.4	1.13975	0.659036	0.10893	0.190905	0.0447743	0.0688236
328.6	1.13916	0.655844	0.108642	0.193402	0.0425343	0.0675013
328.8	1.14584	0.659406	0.107088	0.190672	0.048846	0.0670722
329	1.14524	0.658586	0.110618	0.194087	0.0488648	0.0651247
329.2	1.14214	0.660431	0.105503	0.193737	0.0478857	0.0634925
329.4	1.14462	0.65669	0.111481	0.199906	0.0444224	0.0671728
329.6	1.14177	0.656029	0.115146	0.193769	0.0450516	0.0713129
329.8	1.14468	0.661449	0.112567	0.194966	0.0441878	0.0706997
330	1.14286	0.659222	0.110143	0.193829	0.0483844	0.0668075
330.2	1.14248	0.661966	0.112057	0.195711	0.0436511	0.065505
330.4	1.1403	0.664458	0.106016	0.196703	0.048388	0.0611193
330.6	1.14176	0.662394	0.110589	0.193676	0.0489335	0.0704839
330.8	1.14462	0.663918	0.110267	0.197699	0.0476303	0.0634458
331	1.14506	0.661987	0.10861	0.196281	0.0501087	0.0657389
331.2	1.14636	0.662381	0.109121	0.196709	0.0511813	0.0639088
331.4	1.1405	0.661149	0.108291	0.196065	0.0449791	0.0691269
331.6	1.14792	0.656756	0.110798	0.195121	0.0473678	0.0655923
331.8	1.14309	0.660502	0.109951	0.191952	0.049741	0.0661037
332	1.14134	0.663675	0.110799	0.19757	0.0493999	0.071862
332.2	1.14247	0.656358	0.11138	0.196879	0.0438626	0.0691679
332.4	1.14039	0.665345	0.111532	0.195715	0.0541508	0.0685499
332.6	1.14164	0.662741	0.108267	0.192847	0.0495162	0.0641475
332.8	1.14588	0.664163	0.110787	0.199406	0.0461166	0.0672307
333	1.1434	0.662159	0.109877	0.196113	0.0488839	0.0629664
333.2	1.14483	0.666376	0.107292	0.195228	0.0446541	0.0698922
333.4	1.14086	0.657833	0.11411	0.19733	0.0419142	0.0699811
333.6	1.14249	0.662362	0.109273	0.196907	0.0456805	0.0654209
333.8	1.14403	0.661781	0.107478	0.19371	0.0480008	0.0687349
334	1.14406	0.66101	0.107278	0.194784	0.0490074	0.0698209
334.2	1.1435	0.657971	0.109147	0.195907	0.0484252	0.0673518
334.4	1.14525	0.664243	0.107794	0.195303	0.0432498	0.0674953
334.6	1.14756	0.661865	0.111417	0.194473	0.0479181	0.0680304
334.8	1.14635	0.663796	0.110163	0.191246	0.0451069	0.066797
335	1.14422	0.665238	0.109738	0.193548	0.0496006	0.064203
335.2	1.14497	0.665582	0.111208	0.197128	0.050313	0.0671127
335.4	1.14423	0.661741	0.109282	0.196965	0.0438969	0.0636878
335.6	1.1451	0.660498	0.112373	0.192906	0.0460796	0.064337
335.8	1.14443	0.660506	0.108997	0.192916	0.048079	0.0663388
336	1.14524	0.662995	0.111605	0.19389	0.0466626	0.0684178
336.2	1.14265	0.659008	0.107403	0.194493	0.0484343	0.0651846
336.4	1.14437	0.66245	0.110394	0.19536	0.0508349	0.0684724
336.6	1.14528	0.664639	0.106968	0.193394	0.0452564	0.0689983
336.8	1.14417	0.667894	0.104486	0.190377	0.0471292	0.0659001
337	1.14496	0.666054	0.107274	0.197297	0.0500987	0.0654128
337.2	1.14741	0.66316	0.10934	0.19493	0.0472584	0.0697134
337.4	1.14602	0.664064	0.10897	0.194972	0.0483434	0.0633636
337.6	1.14939	0.660319	0.109207	0.196807	0.0452895	0.0680351
337.8	1.14689	0.663913	0.115926	0.193725	0.0462041	0.071079
338	1.14352	0.669432	0.114524	0.197702	0.0486624	0.0650528
338.2	1.14496	0.662538	0.10999	0.190056	0.0448592	0.0649276
338.4	1.14843	0.660324	0.108293	0.19827	0.0488729	0.0680933
338.6	1.14539	0.663873	0.107015	0.193796	0.049876	0.0684597
338.8	1.1465	0.665324	0.106546	0.194676	0.0480092	0.0680504
339	1.14432	0.663533	0.112794	0.194624	0.0416224	0.069766
339.2	1.14539	0.666105	0.107974	0.191027	0.0469248	0.0711358
339.4	1.14271	0.664825	0.108078	0.193876	0.0454598	0.0667784
339.6	1.14717	0.662057	0.112073	0.197133	0.0476212	0.0667217
339.8	1.14625	0.66368	0.107899	0.193735	0.0458076	0.0696666
340	1.1439	0.668925	0.111066	0.193882	0.0464969	0.0671449
340.2	1.14344	0.663687	0.111779	0.199653	0.0490138	0.0683315
340.4	1.14983	0.664727	0.109638	0.194955	0.0462072	0.0737512
340.6	1.14635	0.665839	0.10666	0.194296	0.0527082	0.070653
340.8	1.14773	0.658991	0.107631	0.19326	0.048492	0.0701776
341	1.14617	0.666495	0.10688	0.196946	0.0475466	0.0671811
341.2	1.14523	0.66451	0.109648	0.193806	0.0478444	0.0650199
341.4	1.14933	0.664035	0.110477	0.194874	0.0481169	0.0693634
341.6	1.1468	0.666293	0.109085	0.196025	0.0460353	0.0657656
341.8	1.14717	0.666581	0.108497	0.19241	0.0478594	0.0701726
342	1.14249	0.665321	0.109937	0.195002	0.0463128	0.0652516
342.2	1.14559	0.66452	0.110735	0.196675	0.0439169	0.0683675
342.4	1.14764	0.662885	0.11145	0.194426	0.0484991	0.068028
342.6	1.14728	0.663968	0.111637	0.196089	0.0482562	0.0707936
342.8	1.14786	0.669172	0.114627	0.196616	0.0473154	0.0712283
343	1.14557	0.665212	0.110462	0.192408	0.0486505	0.0651748
343.2	1.14577	0.667536	0.106162	0.196101	0.0479586	0.0697427
343.4	1.14623	0.667473	0.108484	0.196952	0.0454061	0.0685937
343.6	1.14922	0.663669	0.111453	0.194307	0.0498385	0.0656834
343.8	1.1446	0.667448	0.117306	0.191124	0.0504465	0.0693643
344	1.14403	0.66298	0.108309	0.194095	0.0519378	0.0706229
344.2	1.14721	0.666254	0.109315	0.19262	0.0517273	0.0675194
344.4	1.14429	0.66461	0.115662	0.196054	0.0457787	0.067328
344.6	1.15009	0.67024	0.109222	0.200559	0.0458694	0.0702391
344.8	1.14579	0.667301	0.111852	0.194622	0.0448563	0.0691893
345	1.14995	0.669294	0.109353	0.192307	0.0480034	0.0673575
345.2	1.14665	0.666119	0.110639	0.198096	0.0505853	0.0674675
345.4	1.14644	0.665452	0.108733	0.193294	0.046828	0.0686903
345.6	1.14879	0.663855	0.108568	0.199002	0.0507987	0.0683811
345.8	1.14918	0.670376	0.110691	0.192101	0.045902	0.0680187
346	1.14263	0.66385	0.106402	0.195624	0.0449295	0.0681379
346.2	1.14584	0.666219	0.108104	0.195232	0.0441015	0.0698678
346.4	1.14836	0.668721	0.11255	0.196984	0.0457454	0.0671344
346.6	1.14778	0.665221	0.109025	0.195225	0.0472081	0.0672088
346.8	1.14802	0.66659	0.113035	0.194432	0.0465713	0.0674377
347	1.14512	0.65818	0.108818	0.194462	0.0469873	0.0665643
347.2	1.14923	0.665196	0.112928	0.19548	0.0472436	0.0684102
347.4	1.14497	0.663639	0.111868	0.195732	0.047184	0.0682983
347.6	1.14806	0.662655	0.113793	0.194934	0.0461221	0.0689354
347.8	1.1485	0.668759	0.111965	0.190689	0.0497656	0.0711401
348	1.14612	0.665136	0.111564	0.192579	0.0468779	0.064724
348.2	1.14551	0.665254	0.108784	0.196694	0.0451217	0.0686534
348.4	1.14483	0.666377	0.110716	0.197506	0.0503826	0.0667853
348.6	1.14986	0.666311	0.109123	0.194019	0.0485666	0.071074
348.8	1.14733	0.668242	0.111404	0.196265	0.048049	0.0675266
349	1.14968	0.668119	0.114601	0.197034	0.048846	0.0697627
349.2	1.15105	0.667407	0.109225	0.194399	0.0465269	0.0712657
349.4	1.14887	0.670109	0.106393	0.193811	0.0499537	0.0694285
349.6	1.14562	0.668049	0.10625	0.197919	0.0441778	0.070015
349.8	1.14735	0.66442	0.108997	0.194125	0.0473301	0.0697758
350	1.14966	0.669479	0.110346	0.195185	0.0468903	0.0711462
350.2	1.14604	0.671026	0.107965	0.192296	0.0477717	0.0691183
350.4	1.14589	0.661993	0.107917	0.194423	0.0473633	0.0677047
350.6	1.1463	0.66697	0.108548	0.194738	0.0467494	0.0666554
350.8	1.14805	0.663657	0.111442	0.198723	0.0474889	0.0659168
351	1.14552	0.666546	0.106878	0.198424	0.0434864	0.0684774
351.2	1.14794	0.666555	0.105828	0.193664	0.0475144	0.0709245
351.4	1.1483	0.668506	0.107277	0.194518	0.0474403	0.0677083
351.6	1.14968	0.670501	0.111652	0.195162	0.0493438	0.0711885
351.8	1.14835	0.667363	0.111146	0.199171	0.0468326	0.0692542
352	1.14898	0.66752	0.109697	0.197975	0.045666	0.0685008
352.2	1.14674	0.672667	0.110912	0.19085	0.0445354	0.0658081
352.4	1.14887	0.670088	0.108405	0.199492	0.0448248	0.0729206
352.6	1.14608	0.664392	0.110006	0.196198	0.0473788	0.0687282
352.8	1.14978	0.670104	0.106806	0.193826	0.0435698	0.0697415
353	1.14833	0.668781	0.111999	0.194102	0.0453639	0.0696812
353.2	1.14969	0.665937	0.116737	0.196784	0.0459449	0.0683837
353.4	1.14423	0.666938	0.105545	0.196911	0.0448146	0.0694561
353.6	1.15068	0.666037	0.109653	0.191936	0.0500763	0.0695584
353.8	1.14548	0.668503	0.111208	0.195816	0.0507438	0.0682764
354	1.14785	0.667018	0.11362	0.194818	0.047714	0.0705788
354.2	1.15291	0.671296	0.107695	0.196389	0.0469372	0.0652201
354.4	1.14694	0.668888	0.110927	0.193302	0.0465624	0.0676022
354.6	1.15206	0.67066	0.111696	0.199014	0.0493088	0.0684698
354.8	1.14847	0.670715	0.112372	0.198687	0.0480871	0.0720031
355	1.14902	0.663212	0.109971	0.198373	0.0489528	0.0691848
355.2	1.14528	0.66502	0.111135	0.193971	0.0431626	0.0678015
355.4	1.1466	0.668767	0.110407	0.196541	0.0491624	0.0680657
355.6	1.15146	0.664957	0.112442	0.192779	0.0485902	0.0699754
355.8	1.14508	0.669323	0.11189	0.199941	0.0451496	0.0627053
356	1.14856	0.668602	0.111305	0.196169	0.0468788	0.0713737
356.2	1.15191	0.665726	0.109731	0.196016	0.0479147	0.0665691
356.4	1.15212	0.665834	0.110656	0.197211	0.0466618	0.0720427
356.6	1.15074	0.666025	0.109777	0.19341	0.0459106	0.0687683
356.8	1.1529	0.671089	0.110942	0.195086	0.0481985	0.0674067
357	1.15057	0.669343	0.110193	0.19457	0.0487015	0.0654037
357.2	1.15286	0.665254	0.108326	0.196251	0.0433254	0.0711074
357.4	1.14623	0.668075	0.104525	0.193427	0.0448406	0.0710437
357.6	1.15109	0.666825	0.1125	0.195634	0.0464287	0.0681138
357.8	1.14641	0.668438	0.112621	0.193598	0.047559	0.0673835
358	1.14336	0.669478	0.109382	0.197766	0.0482009	0.0658088
358.2	1.15042	0.670885	0.107132	0.196605	0.04814	0.0665591
358.4	1.1482	0.666076	0.110197	0.198167	0.048521	0.067647
358.6	1.1501	0.667477	0.11112	0.197259	0.0490153	0.0653236
358.8	1.14768	0.664975	0.107993	0.190481	0.0488594	0.0681767
359	1.14897	0.667062	0.109608	0.196741	0.0466769	0.0677743
359.2	1.14948	0.66882	0.112421	0.193959	0.0466647	0.069145
359.4	1.14922	0.674418	0.108911	0.195299	0.0491586	0.0709307
359.6	1.14886	0.670953	0.109494	0.196527	0.0461302	0.071008
359.8	1.1517	0.665888	0.111314	0.195755	0.0479789	0.0669515
360	1.15149	0.669132	0.111183	0.197325	0.0473182	0.0685122
360.2	1.1468	0.668772	0.110006	0.197102	0.0469434	0.0658424
360.4	1.15463	0.668333	0.11111	0.197311	0.046843	0.0683189
360.6	1.14816	0.669094	0.110278	0.197508	0.0462155	0.0667718
360.8	1.14637	0.671659	0.110246	0.198441	0.0506031	0.0700524
361	1.15285	0.670214	0.110804	0.194534	0.047946	0.0649445
361.2	1.14943	0.66889	0.1083	0.194467	0.0486057	0.0731294
361.4	1.14894	0.669556	0.107893	0.193996	0.0465667	0.0696328
361.6	1.15176	0.668441	0.110573	0.195009	0.0451245	0.0708969
361.8	1.14836	0.668987	0.111752	0.196637	0.0451798	0.0667718
362	1.15215	0.667207	0.107137	0.194411	0.0460911	0.0659125
362.2	1.14937	0.666152	0.109907	0.195679	0.0490479	0.0722742
362.4	1.15106	0.671887	0.109129	0.194788	0.0457227	0.0704291
362.6	1.14787	0.668302	0.11329	0.19423	0.0463788	0.0725501
362.8	1.14894	0.67103	0.116023	0.193164	0.0459211	0.0703685
363	1.14543	0.669631	0.109536	0.192778	0.0454678	0.0736775
363.2	1.15025	0.6693	0.111023	0.197124	0.0444131	0.0670214
363.4	1.14766	0.668986	0.108523	0.193267	0.0460117	0.0670192
363.6	1.15358	0.668809	0.111661	0.198644	0.048584	0.0690758
363.8	1.15188	0.668865	0.113909	0.19698	0.0513692	0.0676727
364	1.15297	0.671148	0.108696	0.195561	0.0463989	0.065743
364.2	1.15485	0.670906	0.108141	0.197218	0.0477271	0.0710733
364.4	1.15364	0.670778	0.111783	0.198683	0.0453529	0.0669868
364.6	1.15053	0.675355	0.111938	0.196356	0.0504098	0.0686176
364.8	1.15058	0.665404	0.111335	0.197342	0.048171	0.0692589
365	1.14873	0.670364	0.112707	0.198335	0.0481384	0.066216
365.2	1.15354	0.66629	0.10654	0.1984	0.0452385	0.0702803
365.4	1.15168	0.673382	0.108892	0.19512	0.0489342	0.0689154
365.6	1.15065	0.671891	0.107988	0.1951	0.0494182	0.0643206
365.8	1.15056	0.669743	0.11281	0.193861	0.0480394	0.071152
366	1.15097	0.671457	0.110693	0.193846	0.0463617	0.0630574
366.2	1.15341	0.670814	0.10959	0.196008	0.0468347	0.0718925
366.4	1.15305	0.672125	0.108146	0.194926	0.0469952	0.0713761
366.6	1.15033	0.671524	0.110065	0.195156	0.0438592	0.0703442
366.8	1.15139	0.674086	0.109809	0.196948	0.0484252	0.0709231
367	1.15142	0.672275	0.113537	0.196481	0.0462594	0.0711122
367.2	1.15042	0.670759	0.111966	0.194146	0.0437543	0.0652883
367.4	1.15232	0.673967	0.110515	0.196045	0.0468876	0.0712755
367.6	1.1518	0.670421	0.108799	0.19325	0.0448995	0.0695198
367.8	1.15195	0.673819	0.110497	0.194306	0.0472527	0.0664587
368	1.15149	0.674187	0.110215	0.190487	0.0450208	0.0709708
368.2	1.15336	0.664872	0.10764	0.194478	0.0464737	0.0675602
368.4	1.14968	0.673619	0.109419	0.195501	0.0508795	0.0699873
368.6	1.15341	0.67474	0.110422	0.192746	0.0461245	0.0722883
368.8	1.15288	0.670113	0.106405	0.194626	0.0435839	0.0692427
369	1.15306	0.672929	0.114955	0.191706	0.0437107	0.0670014
369.2	1.14871	0.669484	0.107549	0.191315	0.0475969	0.0695202
369.4	1.14984	0.67217	0.113545	0.194844	0.0434134	0.071269
369.6	1.15017	0.676245	0.109513	0.192807	0.0457864	0.0702174
369.8	1.14989	0.669937	0.110869	0.194467	0.0457385	0.066401
370	1.15024	0.672325	0.109527	0.191904	0.0449896	0.0665567
370.2	1.1498	0.673838	0.113814	0.19709	0.0456836	0.0715287
370.4	1.15237	0.668762	0.108732	0.194174	0.0473998	0.0684295
370.6	1.15018	0.672244	0.10776	0.190589	0.046114	0.0694957
370.8	1.15311	0.674741	0.111546	0.197316	0.0497401	0.0698397
371	1.15079	0.669367	0.114642	0.194299	0.0476551	0.069262
371.2	1.15161	0.673461	0.116003	0.196413	0.0460327	0.0710008
371.4	1.15565	0.671547	0.110224	0.198669	0.0452659	0.0713501
371.6	1.15309	0.66973	0.108535	0.196572	0.0451119	0.0658479
371.8	1.15397	0.674432	0.107469	0.195899	0.0460401	0.0688427
372	1.15247	0.678128	0.109971	0.194104	0.0459673	0.0735209
372.2	1.15214	0.671767	0.114402	0.191343	0.0474379	0.0675585
372.4	1.15034	0.671038	0.112294	0.194319	0.0458293	0.0713647
372.6	1.14688	0.675137	0.108896	0.195524	0.0443122	0.0713258
372.8	1.15228	0.678531	0.110689	0.193738	0.0446973	0.072228
373	1.15411	0.668562	0.108657	0.19063	0.0479839	0.068996
373.2	1.15099	0.671599	0.111386	0.195811	0.0446785	0.0703666
373.4	1.14904	0.673255	0.11337	0.194453	0.0456872	0.0746696
373.6	1.1512	0.670625	0.11242	0.193391	0.0487103	0.0730805
373.8	1.15488	0.675817	0.11262	0.195943	0.0475335	0.0677478
374	1.15521	0.673167	0.111631	0.197275	0.0495062	0.0716326
374.2	1.15333	0.675876	0.10716	0.191864	0.049942	0.0704472
374.4	1.14986	0.676716	0.111095	0.191971	0.044831	0.0714238
374.6	1.15225	0.673948	0.109857	0.196716	0.0483799	0.0745132
374.8	1.15061	0.672853	0.113901	0.196873	0.0514741	0.0690553
375	1.1519	0.670749	0.111199	0.197617	0.0499444	0.073741
375.2	1.15375	0.676219	0.11375	0.195002	0.0482311	0.0714662
375.4	1.15153	0.675245	0.108405	0.19788	0.0449648	0.0671151
375.6	1.15032	0.670416	0.112755	0.194702	0.0446916	0.074358
375.8	1.15248	0.675806	0.112683	0.192307	0.0491357	0.0745537
376	1.15257	0.676097	0.111605	0.195831	0.0513592	0.072598
376.2	1.15094	0.684157	0.111911	0.198762	0.0446856	0.0697143
376.4	1.15259	0.675993	0.111106	0.196721	0.0454295	0.0678835
376.6	1.15406	0.674083	0.115275	0.192932	0.0441463	0.0701757
376.8	1.15203	0.673083	0.112056	0.195804	0.0492396	0.0699961
377	1.15513	0.673567	0.110681	0.193038	0.0485213	0.069253
377.2	1.15273	0.675474	0.107972	0.195334	0.0496388	0.0702131
377.4	1.14986	0.672065	0.1103	0.194785	0.0513938	0.0678635
377.6	1.14754	0.673585	0.111881	0.196137	0.0477996	0.0725231
377.8	1.15226	0.676896	0.108902	0.196077	0.0476384	0.0677829
378	1.15218	0.679188	0.108049	0.195559	0.0476186	0.0716949
378.2	1.15266	0.680427	0.111884	0.194064	0.05175	0.0697968
378.4	1.15152	0.67736	0.110359	0.197574	0.043618	0.0686958
378.6	1.15342	0.676424	0.111896	0.195647	0.0476224	0.0700317
378.8	1.15585	0.675119	0.111952	0.197467	0.0447931	0.0728805
379	1.15221	0.67293	0.111886	0.19731	0.0456669	0.0671217
379.2	1.15498	0.673437	0.111777	0.195276	0.0476527	0.0703218
379.4	1.15446	0.680079	0.111902	0.194726	0.053338	0.0682612
379.6	1.15192	0.676933	0.110354	0.193291	0.0443013	0.0693026
379.8	1.15405	0.673129	0.10992	0.195838	0.0486128	0.072144
380	1.15641	0.677114	0.107653	0.195176	0.0490861	0.0675566
380.2	1.15212	0.676765	0.115287	0.193937	0.0480237	0.0684898
380.4	1.15538	0.678803	0.108336	0.194025	0.0486271	0.0683441
380.6	1.15405	0.675122	0.107012	0.193924	0.0475037	0.0722706
380.8	1.15248	0.679879	0.110993	0.195849	0.049881	0.0689511
381	1.15515	0.678124	0.110376	0.192081	0.049001	0.0695298
381.2	1.15361	0.680828	0.108919	0.195639	0.0444264	0.0733263
381.4	1.1524	0.674699	0.117186	0.197944	0.0460165	0.0732875
381.6	1.15111	0.673994	0.112587	0.19253	0.0463438	0.0724521
381.8	1.15376	0.675062	0.106542	0.195409	0.0488737	0.0706153
382	1.1544	0.671746	0.113162	0.194322	0.0440841	0.0705714
382.2	1.15416	0.674068	0.112158	0.198806	0.0439742	0.0707338
382.4	1.15457	0.677991	0.109367	0.193631	0.0448134	0.0700808
382.6	1.15491	0.674018	0.110537	0.196243	0.0445397	0.0687833
382.8	1.15339	0.675195	0.110469	0.192334	0.0458512	0.065665
383	1.15149	0.67983	0.109539	0.19259	0.0513594	0.0701201
383.2	1.15373	0.67873	0.108371	0.194986	0.0503223	0.0670705
383.4	1.15449	0.675583	0.108957	0.194171	0.0465984	0.0675836
383.6	1.15125	0.677379	0.112806	0.194877	0.046881	0.0721338
383.8	1.15395	0.682221	0.11543	0.197959	0.0454922	0.070245
384	1.15774	0.673407	0.112511	0.198179	0.0491211	0.074789
384.2	1.15621	0.674736	0.113947	0.1967	0.0439463	0.0689042
384.4	1.15439	0.677677	0.112338	0.195422	0.0491493	0.072784
384.6	1.15421	0.676345	0.113041	0.196484	0.0489802	0.0701952
384.8	1.15505	0.676557	0.114878	0.198677	0.0499113	0.070128
385	1.15154	0.676756	0.108761	0.193876	0.0511868	0.0734434
385.2	1.15208	0.678526	0.111951	0.19825	0.0481319	0.0695338
385.4	1.15513	0.675247	0.105657	0.194215	0.052594	0.0677502
385.6	1.15449	0.676581	0.11103	0.194439	0.046413	0.0694394
385.8	1.15348	0.678479	0.110741	0.19686	0.0451388	0.0706236
386	1.15412	0.677834	0.114124	0.196693	0.0487969	0.0736122
386.2	1.15278	0.682357	0.110931	0.198411	0.0466855	0.068635
386.4	1.1543	0.680334	0.112275	0.19305	0.0431132	0.0711475
386.6	1.15614	0.67564	0.113002	0.195913	0.0480561	0.0698104
386.8	1.15523	0.677083	0.110616	0.191726	0.0459683	0.0689635
387	1.15833	0.68212	0.114728	0.195622	0.0451598	0.0744855
387.2	1.15635	0.680386	0.112428	0.190512	0.0482328	0.0698588
387.4	1.15595	0.679748	0.107503	0.195903	0.0483463	0.0658112
387.6	1.1547	0.677037	0.109447	0.193274	0.0452697	0.0677283
387.8	1.15251	0.677032	0.109775	0.194984	0.0454497	0.0698967
388	1.15444	0.67589	0.111798	0.195256	0.0492949	0.0704319
388.2	1.15361	0.676036	0.112986	0.196178	0.0478363	0.0703356
388.4	1.15649	0.682082	0.115387	0.193995	0.0464151	0.0713618
388.6	1.15375	0.672633	0.112115	0.19039	0.0481296	0.0685875
388.8	1.15383	0.67621	0.109708	0.201827	0.0503604	0.0715961
389	1.15729	0.679184	0.115572	0.193921	0.0492914	0.0667965
389.2	1.15542	0.677556	0.11309	0.195869	0.0488062	0.067091
389.4	1.15543	0.679458	0.111089	0.195243	0.0498223	0.068294
389.6	1.1589	0.673162	0.112209	0.195464	0.0476947	0.0717499
389.8	1.15803	0.680067	0.113861	0.193054	0.0453873	0.0661125
390	1.1579	0.678245	0.114194	0.198361	0.0460226	0.0700698
390.2	1.15413	0.677566	0.109205	0.192511	0.0487652	0.0698431
390.4	1.15277	0.676063	0.109781	0.191712	0.0463367	0.0704005
390.6	1.1572	0.678655	0.111063	0.197649	0.0481546	0.0667565
390.8	1.15862	0.679598	0.109312	0.19749	0.049886	0.0689564
391	1.15364	0.676962	0.110522	0.195821	0.0487761	0.0700452
391.2	1.15571	0.681419	0.107448	0.197285	0.0487776	0.0711665
391.4	1.15663	0.681219	0.110524	0.194524	0.0497737	0.0685706
391.6	1.1558	0.681275	0.109476	0.196527	0.0474875	0.0690219
391.8	1.15755	0.676019	0.109791	0.195461	0.048981	0.0698276
392	1.1579	0.678525	0.111465	0.194393	0.049689	0.0673256
392.2	1.15685	0.682102	0.117233	0.199693	0.0480425	0.0705361
392.4	1.1545	0.682671	0.110967	0.196028	0.0473766	0.070627
392.6	1.1533	0.680447	0.111715	0.198827	0.0448639	0.0693076
392.8	1.15896	0.677056	0.107578	0.194013	0.047303	0.0711107
393	1.15788	0.680279	0.111282	0.194074	0.0445442	0.071276
393.2	1.15589	0.679123	0.109947	0.197074	0.0453703	0.0736158
393.4	1.15405	0.678962	0.113996	0.192442	0.0487611	0.0707462
393.6	1.15794	0.680414	0.112293	0.19453	0.0459962	0.0699
393.8	1.1591	0.680591	0.110932	0.193573	0.049897	0.0717471
394	1.15618	0.679764	0.109981	0.194436	0.0472243	0.0715437
394.2	1.15839	0.681581	0.111031	0.195291	0.0459504	0.0722675
394.4	1.15365	0.679616	0.112495	0.202027	0.0478179	0.0693176
394.6	1.15494	0.67867	0.112652	0.19245	0.0465162	0.0722644
394.8	1.15792	0.681108	0.110018	0.196875	0.0494022	0.0731933
395	1.15465	0.677512	0.112578	0.194013	0.045614	0.0690806
395.2	1.15751	0.677597	0.109853	0.197136	0.0464311	0.0676761
395.4	1.15473	0.677672	0.110979	0.196056	0.0467169	0.0706389
395.6	1.15833	0.678771	0.112854	0.192375	0.0490079	0.0739327
395.8	1.15806	0.680929	0.112161	0.192968	0.0466218	0.0721629
396	1.15656	0.679405	0.112519	0.19465	0.0464754	0.0731206
396.2	1.15383	0.678561	0.114655	0.195459	0.0488956	0.0730536
396.4	1.15671	0.682386	0.112154	0.194668	0.0481765	0.0730748
396.6	1.15445	0.677374	0.111058	0.195529	0.0511274	0.0705714
396.8	1.1554	0.679299	0.113509	0.196685	0.0514543	0.0638158
397	1.15519	0.677266	0.109878	0.197483	0.045922	0.0664058
397.2	1.15479	0.676756	0.108157	0.19606	0.0444012	0.0725317
397.4	1.15728	0.67835	0.112203	0.195325	0.046145	0.0666225
397.6	1.15786	0.679546	0.114491	0.194023	0.0478539	0.071677
397.8	1.15759	0.68101	0.108116	0.198399	0.0476587	0.0681617
398	1.15771	0.682364	0.1095	0.196954	0.0456507	0.0681193
398.2	1.15685	0.679728	0.108112	0.195562	0.0487144	0.0660064
398.4	1.15625	0.679301	0.11199	0.192813	0.0456955	0.0658863
398.6	1.15952	0.680826	0.112059	0.194088	0.0479205	0.0677397
398.8	1.15806	0.680971	0.111101	0.19361	0.0462847	0.0695195
399	1.16095	0.682621	0.109291	0.195984	0.042238	0.0670214
399.2	1.159	0.682754	0.114246	0.189801	0.0484352	0.0669284
399.4	1.15824	0.678568	0.112151	0.194895	0.0476363	0.0666301
[truncated: 7,008 more rows]

## Sheet: Fig 5i
experiment 1						experiment 2						experiment 3
Time (s)	BLI signals					Time (s)	BLI signals					Time (s)	BLI signals
	W582A	R591A	WT				W582A	R591A	WT				W582A	R591A	WT
0	0	0	0			0	0	0	0			0	0	0	0
0.19	0.00116551	0.0105041	-0.00778258			0.19	-0.00290918	0.00113748	0.0647923			0.19	0.00895131	0.00804376	-0.00629486
0.39	0.00990034	0.0231762	-0.00578213			0.39	0.00816536	0.00713216	0.130375			0.39	0.0182148	0.0231126	0.00148915
0.59	0.0146033	0.027302	-0.00468934			0.59	0.00841129	0.0100578	0.195343			0.59	0.0269566	0.0288496	-0.00402809
0.79	0.0194848	0.0338573	-0.00718868			0.79	0.0138259	0.0128148	0.244796			0.79	0.0336462	0.0364871	-0.00498451
0.99	0.025303	0.0376304	-0.00503373			0.99	0.0145977	0.0120033	0.290562			0.99	0.0350043	0.0364754	-0.00590623
1.19	0.0302737	0.0436115	-0.00229442			1.19	0.020635	0.0178376	0.335404			1.19	0.0352038	0.0399109	-0.00024522
1.39	0.0329747	0.0495218	-0.0047735			1.39	0.0221876	0.0197033	0.36255			1.39	0.043764	0.0452291	0.00122343
1.59	0.0381771	0.0517572	-0.00782013			1.59	0.0244925	0.0176542	0.387708			1.59	0.0427127	0.050361	-0.00520588
1.79	0.0360673	0.0543545	-0.00333285			1.79	0.0242118	0.0229834	0.417467			1.79	0.0416839	0.0538858	-0.00013638
1.99	0.0397166	0.0518548	-0.00265944			1.99	0.0306539	0.0211838	0.44144			1.99	0.0462561	0.0471559	-0.00468863
2.19	0.0431348	0.0542325	-0.00539338			2.19	0.0302367	0.0259029	0.463738			2.19	0.044032	0.0564597	-0.00059414
2.39	0.0445731	0.0635558	0.00061727			2.39	0.0273489	0.0272627	0.475373			2.39	0.050777	0.0577229	-0.00102414
2.59	0.0478175	0.0627711	0.00339234			2.59	0.0289674	0.0244431	0.501799			2.59	0.0501337	0.0576607	0.0030744
2.79	0.0460253	0.068934	-0.00195825			2.79	0.0278705	0.0279937	0.513446			2.79	0.0527928	0.0614647	-0.00319171
2.99	0.0493802	0.0650866	-0.0179143			2.99	0.0318937	0.0299799	0.523491			2.99	0.0534922	0.0610096	-0.0145152
3.19	0.0509153	0.0674164	0.0453936			3.19	0.0308673	0.0274912	0.546765			3.19	0.0508308	0.0644112	0.0461757
3.39	0.0519295	0.0697845	0.0962869			3.39	0.0305146	0.0330006	0.55175			3.39	0.05171	0.0634552	0.100683
3.59	0.0539198	0.072381	0.140891			3.59	0.0329728	0.0319228	0.561603			3.59	0.0527495	0.0671549	0.144109
3.79	0.0558302	0.0738923	0.187051			3.79	0.0348556	0.0309025	0.574016			3.79	0.0561476	0.0707519	0.180362
3.99	0.0538263	0.0709308	0.217156			3.99	0.032744	0.0302759	0.584051			3.99	0.0531931	0.0659929	0.211372
4.19	0.0593649	0.0732791	0.245881			4.19	0.0342715	0.0294536	0.593227			4.19	0.0614276	0.0687039	0.2319
4.39	0.0580003	0.0733223	0.275039			4.39	0.0349308	0.0326428	0.605387			4.39	0.0604175	0.0690322	0.260216
4.59	0.0562861	0.0806514	0.290859			4.59	0.0322316	0.0337521	0.60976			4.59	0.0543737	0.0721903	0.272362
4.79	0.0592988	0.0781193	0.31454			4.79	0.0420582	0.0341015	0.623888			4.79	0.057978	0.0679438	0.28806
4.99	0.0600504	0.0862337	0.333343			4.99	0.0359831	0.0413812	0.627259			4.99	0.0606983	0.0780612	0.310757
5.19	0.0608349	0.0766414	0.341499			5.19	0.0349009	0.0325246	0.639987			5.19	0.0553256	0.0767933	0.32351
5.39	0.0608603	0.0791628	0.356557			5.39	0.0348276	0.0330844	0.640605			5.39	0.0589099	0.0729002	0.334621
5.59	0.0623981	0.0853929	0.370683			5.59	0.0414008	0.03933	0.649492			5.59	0.0589993	0.0808229	0.347794
5.79	0.061551	0.0784589	0.385573			5.79	0.0323269	0.0414981	0.660041			5.79	0.0620152	0.0785291	0.359528
5.99	0.0642533	0.0841268	0.393088			5.99	0.0397071	0.035808	0.660924			5.99	0.0583035	0.0810084	0.365521
6.19	0.0635932	0.0862536	0.401445			6.19	0.0356847	0.0401726	0.669244			6.19	0.0581626	0.0787503	0.375774
6.39	0.0616584	0.0863391	0.407861			6.39	0.0378113	0.0424601	0.670348			6.39	0.0619545	0.08315	0.377842
6.59	0.0666113	0.0867144	0.41651			6.59	0.0391204	0.0391594	0.677936			6.59	0.0600236	0.0802096	0.390983
6.79	0.0623329	0.0869023	0.422006			6.79	0.0369854	0.0446709	0.684592			6.79	0.0558515	0.0821033	0.400001
6.99	0.0634216	0.0917444	0.435129			6.99	0.0358381	0.0440662	0.686293			6.99	0.0586146	0.0842124	0.409772
7.19	0.066151	0.0842266	0.445872			7.19	0.0369186	0.0387187	0.697632			7.19	0.0637938	0.0818976	0.415344
7.39	0.0629673	0.0965515	0.450474			7.39	0.0401352	0.0453554	0.699864			7.39	0.0623651	0.087672	0.4234
7.59	0.0662007	0.0976611	0.452047			7.59	0.0391431	0.0455513	0.701749			7.59	0.0612136	0.090531	0.42218
7.79	0.0649309	0.0913731	0.463538			7.79	0.0388625	0.0453612	0.70786			7.79	0.0610017	0.0879248	0.438139
7.99	0.0746491	0.0925399	0.470103			7.99	0.0439063	0.0417859	0.716433			7.99	0.0646322	0.0875771	0.445766
8.19	0.0706968	0.0958834	0.475363			8.19	0.0371252	0.0446298	0.714549			8.19	0.062366	0.0877739	0.446354
8.39	0.0709121	0.100088	0.485828			8.39	0.0419326	0.0454991	0.719545			8.39	0.0644052	0.0932118	0.454666
8.59	0.0714167	0.0932331	0.485561			8.59	0.0423641	0.0433913	0.726059			8.59	0.0620597	0.086236	0.458124
8.79	0.0715994	0.0945467	0.487518			8.79	0.0427508	0.0417579	0.727486			8.79	0.0644112	0.089388	0.462741
8.99	0.0731269	0.0969298	0.500787			8.99	0.0425837	0.044019	0.735843			8.99	0.0669794	0.0938858	0.472208
9.19	0.0702631	0.0990518	0.504778			9.19	0.0466926	0.0521338	0.738937			9.19	0.0681437	0.0928329	0.472813
9.39	0.0683675	0.100869	0.504757			9.39	0.0375646	0.0463105	0.740352			9.39	0.0629301	0.0895448	0.48114
9.59	0.071875	0.102592	0.512876			9.59	0.0365498	0.0472046	0.74561			9.59	0.0642978	0.0976	0.486436
9.79	0.0686909	0.0964557	0.515993			9.79	0.038376	0.0420291	0.746432			9.79	0.0619044	0.0926844	0.485632
9.99	0.0676234	0.0985784	0.519313			9.99	0.0393376	0.0467434	0.754635			9.99	0.0653976	0.0926404	0.493021
10.19	0.069094	0.100591	0.530601			10.19	0.0369049	0.0453124	0.76214			10.19	0.0625156	0.0917606	0.504182
10.39	0.0720926	0.0998635	0.534959			10.39	0.0409954	0.0530723	0.758894			10.39	0.069286	0.0961336	0.502338
10.59	0.0737028	0.0985466	0.531731			10.59	0.0376829	0.0494474	0.763434			10.59	0.0622947	0.0961239	0.506876
10.79	0.0752676	0.100129	0.53859			10.79	0.0429215	0.0481617	0.766406			10.79	0.0677136	0.0933293	0.513317
10.99	0.0780809	0.104457	0.544544			10.99	0.0410937	0.0517803	0.763842			10.99	0.0680528	0.102015	0.51171
11.19	0.0740713	0.102199	0.545678			11.19	0.0359259	0.0468279	0.774507			11.19	0.0660985	0.0994804	0.518513
11.39	0.0775415	0.100883	0.550357			11.39	0.0386767	0.0477626	0.77052			11.39	0.0702777	0.0966063	0.520007
11.59	0.0759908	0.104127	0.550912			11.59	0.0439222	0.0522876	0.777602			11.59	0.0697386	0.0991918	0.526551
11.79	0.0721688	0.104134	0.560024			11.79	0.0399379	0.0430808	0.780233			11.79	0.064019	0.0932109	0.531977
11.99	0.0850575	0.101784	0.563336			11.99	0.0425023	0.0509034	0.784304			11.99	0.0677404	0.0969868	0.532237
12.19	0.0764953	0.108676	0.561098			12.19	0.0395292	0.0548847	0.782772			12.19	0.0675083	0.099293	0.537339
12.39	0.0740656	0.107036	0.564773			12.39	0.0415959	0.0522246	0.788149			12.39	0.0685091	0.104665	0.538968
12.59	0.0798426	0.109513	0.568635			12.59	0.0387908	0.0503956	0.790937			12.59	0.070503	0.102319	0.5423
12.79	0.0773424	0.110213	0.570976			12.79	0.0422902	0.0531013	0.788378			12.79	0.06615	0.10362	0.540527
12.99	0.0766349	0.107151	0.575163			12.99	0.0369986	0.0489635	0.795284			12.99	0.0679029	0.101258	0.548061
13.19	0.0815096	0.108267	0.581126			13.19	0.0378405	0.0506335	0.79636			13.19	0.0709907	0.101741	0.550137
13.39	0.0827578	0.115372	0.579844			13.39	0.0488317	0.0547422	0.79773			13.39	0.0703369	0.10463	0.551218
13.59	0.0804092	0.109349	0.58552			13.59	0.0382962	0.0505125	0.798129			13.59	0.0680184	0.10285	0.555634
13.79	0.0767073	0.114318	0.589536			13.79	0.0394026	0.0519247	0.812732			13.79	0.0681211	0.110064	0.557905
13.99	0.0791932	0.11093	0.59197			13.99	0.0407331	0.0523404	0.810545			13.99	0.0697738	0.104884	0.564543
14.19	0.0841618	0.112998	0.594326			14.19	0.0406931	0.0528283	0.81361			14.19	0.0675639	0.103688	0.56375
14.39	0.0831852	0.111829	0.597121			14.39	0.0463115	0.0539632	0.812287			14.39	0.0699148	0.104675	0.567681
14.59	0.0806339	0.113484	0.591608			14.59	0.0420598	0.0534798	0.816101			14.59	0.0732369	0.105859	0.562289
14.79	0.0842501	0.118233	0.599614			14.79	0.0409925	0.0546266	0.816423			14.79	0.0723443	0.109384	0.567145
14.99	0.0821062	0.115356	0.600105			14.99	0.0406611	0.0579692	0.818523			14.99	0.0709832	0.113016	0.57297
15.19	0.0838958	0.117933	0.604501			15.19	0.0373968	0.0553832	0.820381			15.19	0.0675081	0.109755	0.576196
15.39	0.0837983	0.113869	0.609075			15.39	0.0412491	0.0560851	0.826812			15.39	0.0710179	0.109128	0.57986
15.59	0.083504	0.117603	0.613017			15.59	0.0431844	0.0537612	0.819022			15.59	0.073012	0.1097	0.57962
15.79	0.0802523	0.112702	0.61312			15.79	0.0413982	0.0539423	0.826411			15.79	0.0669619	0.109684	0.586131
15.99	0.0850232	0.12027	0.613452			15.99	0.044187	0.0569725	0.827909			15.99	0.0714518	0.109802	0.58259
16.19	0.0869813	0.120319	0.614827			16.19	0.038584	0.0549905	0.823186			16.19	0.0704681	0.10912	0.581998
16.39	0.0839868	0.122551	0.617405			16.39	0.0386989	0.0578448	0.833239			16.39	0.070956	0.115033	0.58653
16.59	0.0811046	0.118065	0.621143			16.59	0.040995	0.054549	0.833947			16.59	0.069733	0.11297	0.588274
16.79	0.0834013	0.11696	0.627061			16.79	0.0422357	0.0515908	0.84018			16.79	0.0742873	0.10856	0.595507
16.99	0.0877888	0.116703	0.625296			16.99	0.039239	0.0494552	0.836225			16.99	0.0683957	0.10777	0.592843
17.19	0.0844045	0.121304	0.623689			17.19	0.0451596	0.0537779	0.835901			17.19	0.0723434	0.11588	0.597052
17.39	0.0870598	0.119045	0.6302			17.39	0.0459629	0.0533379	0.843959			17.39	0.0705056	0.107415	0.600023
17.59	0.0815477	0.119153	0.629917			17.59	0.0423982	0.0559564	0.839946			17.59	0.0686809	0.11173	0.599217
17.79	0.0792441	0.126187	0.631144			17.79	0.0353878	0.063714	0.838732			17.79	0.0682655	0.120327	0.601217
17.99	0.0858711	0.117926	0.637404			17.99	0.0426426	0.0541499	0.844942			17.99	0.0708956	0.107624	0.609989
18.19	0.0877647	0.123957	0.635486			18.19	0.0440607	0.0558745	0.848209			18.19	0.075317	0.115859	0.602956
18.39	0.0882961	0.125889	0.641907			18.39	0.0467412	0.0578987	0.855184			18.39	0.0729169	0.115685	0.609594
18.59	0.0884368	0.126314	0.6378			18.59	0.0454328	0.0546431	0.848252			18.59	0.0761106	0.115089	0.609206
18.79	0.087255	0.123624	0.64234			18.79	0.0463326	0.0548515	0.849385			18.79	0.0698948	0.114461	0.615572
18.99	0.0908213	0.123751	0.643913			18.99	0.0387009	0.0561204	0.853429			18.99	0.0726335	0.117761	0.617992
19.19	0.0877228	0.123264	0.645869			19.19	0.0462309	0.0595695	0.856969			19.19	0.0716729	0.113139	0.612417
19.39	0.0864853	0.129682	0.647997			19.39	0.0395751	0.0594293	0.855927			19.39	0.0728105	0.114445	0.613701
19.59	0.0862404	0.11927	0.650247			19.59	0.0456215	0.0544248	0.856207			19.59	0.0729584	0.116796	0.618057
19.79	0.0880067	0.125125	0.650844			19.79	0.0405121	0.0593651	0.856885			19.79	0.0736315	0.116068	0.617004
19.99	0.0897679	0.125783	0.647796			19.99	0.0380676	0.0620623	0.861404			19.99	0.0719354	0.116294	0.617988
20.19	0.0883259	0.127822	0.655459			20.19	0.0433167	0.0565331	0.867846			20.19	0.0723476	0.118816	0.620849
20.39	0.0855105	0.1265	0.652521			20.39	0.0370301	0.0585604	0.857533			20.39	0.0693271	0.11995	0.620493
20.59	0.0872837	0.131799	0.656141			20.59	0.0430254	0.0596433	0.864519			20.59	0.0757064	0.121162	0.625869
20.79	0.0873029	0.121586	0.656726			20.79	0.0407079	0.0565254	0.863563			20.79	0.0751209	0.11453	0.624286
20.99	0.0897083	0.128316	0.6636			20.99	0.0421936	0.0610268	0.871835			20.99	0.0742468	0.12025	0.634132
21.19	0.0883021	0.126752	0.663378			21.19	0.0457348	0.0569401	0.873266			21.19	0.0697584	0.1171	0.625265
21.39	0.0895351	0.133987	0.66886			21.39	0.0428648	0.0621245	0.874561			21.39	0.0734763	0.117254	0.634098
21.59	0.086975	0.129698	0.665585			21.59	0.0448743	0.0603678	0.878341			21.59	0.0729569	0.120824	0.632507
21.79	0.0896113	0.124114	0.670804			21.79	0.0428891	0.0534586	0.876439			21.79	0.0748113	0.115079	0.639701
21.99	0.0915692	0.126743	0.664213			21.99	0.047454	0.0629822	0.873061			21.99	0.0761133	0.119535	0.63281
22.19	0.0938468	0.133867	0.672814			22.19	0.0440327	0.0611013	0.879208			22.19	0.0797685	0.123573	0.638535
22.39	0.0968922	0.132452	0.668954			22.39	0.0438977	0.0568645	0.876353			22.39	0.0783004	0.121839	0.638231
22.59	0.094692	0.132629	0.668375			22.59	0.0415528	0.0608228	0.876292			22.59	0.0795897	0.125692	0.640568
22.79	0.0883489	0.131932	0.677355			22.79	0.0375199	0.0566221	0.878513			22.79	0.0756205	0.12223	0.644863
22.99	0.0922253	0.13624	0.675115			22.99	0.0404112	0.0631639	0.881429			22.99	0.0735874	0.127377	0.640311
23.19	0.092137	0.140203	0.679956			23.19	0.0415692	0.0649341	0.883621			23.19	0.0770366	0.12704	0.645984
23.39	0.0904085	0.132306	0.682175			23.39	0.0441932	0.0602765	0.88668			23.39	0.0787981	0.123016	0.646953
23.59	0.0900798	0.136457	0.683094			23.59	0.0392649	0.0687557	0.883789			23.59	0.0729873	0.12403	0.64659
23.79	0.0948203	0.132663	0.685969			23.79	0.0471344	0.0564825	0.885982			23.79	0.0763516	0.125968	0.649351
23.99	0.0943776	0.136541	0.682797			23.99	0.0403338	0.0611223	0.886049			23.99	0.0750858	0.125385	0.648411
24.19	0.088998	0.137611	0.685673			24.19	0.0441073	0.0655718	0.887419			24.19	0.0761622	0.12951	0.650037
24.39	0.0890986	0.136686	0.685235			24.39	0.0401441	0.067567	0.893036			24.39	0.0717255	0.124867	0.651529
24.59	0.093006	0.139314	0.688983			24.59	0.0451735	0.0650331	0.891712			24.59	0.0795359	0.1284	0.651777
24.79	0.095825	0.135788	0.690689			24.79	0.0476948	0.0596951	0.893962			24.79	0.080415	0.126992	0.656942
24.99	0.0970023	0.138991	0.692583			24.99	0.041931	0.066432	0.896863			24.99	0.0749082	0.128543	0.656704
25.19	0.0884262	0.141995	0.691284			25.19	0.0426068	0.0645186	0.893548			25.19	0.0706182	0.126887	0.653526
25.39	0.0915194	0.136062	0.688368			25.39	0.0441189	0.0625673	0.892039			25.39	0.0750243	0.127679	0.650538
25.59	0.0955714	0.136163	0.699521			25.59	0.0464181	0.0617763	0.8977			25.59	0.0783264	0.125671	0.657866
25.79	0.0988197	0.142805	0.69432			25.79	0.0444598	0.0630926	0.897067			25.79	0.0782752	0.12776	0.658358
25.99	0.093793	0.14093	0.69453			25.99	0.0468718	0.0676801	0.894077			25.99	0.080712	0.132196	0.661176
26.19	0.0944078	0.139566	0.692943			26.19	0.0441287	0.0634966	0.897549			26.19	0.0766042	0.132606	0.659826
26.39	0.0973141	0.139705	0.706979			26.39	0.0436157	0.0596497	0.902513			26.39	0.0778536	0.128149	0.668811
26.59	0.0910807	0.140317	0.701357			26.59	0.0448056	0.0615884	0.90852			26.59	0.0761347	0.132006	0.668245
26.79	0.0967258	0.145061	0.698531			26.79	0.040362	0.0676482	0.899534			26.79	0.0746615	0.129583	0.662045
26.99	0.0970255	0.138538	0.699651			26.99	0.045402	0.0631407	0.900011			26.99	0.0787735	0.131083	0.662564
27.19	0.10115	0.137292	0.705681			27.19	0.0487343	0.063308	0.901453			27.19	0.0817888	0.126861	0.666018
27.39	0.100069	0.142104	0.707733			27.39	0.0435818	0.0661516	0.904162			27.39	0.0830304	0.129313	0.669029
27.59	0.101639	0.135532	0.703949			27.59	0.0470024	0.0609542	0.908926			27.59	0.0829891	0.124691	0.668554
27.79	0.0902984	0.146346	0.706871			27.79	0.0416308	0.0634962	0.906415			27.79	0.0791043	0.130673	0.66938
27.99	0.102709	0.137471	0.709528			27.99	0.0482504	0.0598183	0.904621			27.99	0.0796923	0.127332	0.674044
28.19	0.100263	0.142084	0.710342			28.19	0.0512861	0.0660998	0.909448			28.19	0.085173	0.133304	0.67127
28.39	0.0923141	0.139099	0.709362			28.39	0.0419029	0.062049	0.909278			28.39	0.0752821	0.129024	0.674061
28.59	0.0976197	0.145545	0.712387			28.59	0.0441142	0.0664364	0.905574			28.59	0.0827594	0.131162	0.674593
28.79	0.0980355	0.140654	0.704944			28.79	0.0453569	0.0626079	0.90956			28.79	0.0775604	0.128027	0.670817
28.99	0.0979066	0.141938	0.708319			28.99	0.0440308	0.0630134	0.912088			28.99	0.0793432	0.12971	0.673115
29.19	0.098825	0.143111	0.709446			29.19	0.050305	0.0658462	0.914991			29.19	0.0813725	0.132487	0.677982
29.39	0.0945082	0.14275	0.716529			29.39	0.043063	0.067088	0.915499			29.39	0.0778329	0.131364	0.681956
29.59	0.0999552	0.141098	0.71788			29.59	0.0494118	0.0623452	0.917794			29.59	0.0811094	0.13394	0.678198
29.79	0.0971122	0.143768	0.711695			29.79	0.0444636	0.0663254	0.913458			29.79	0.0783152	0.1331	0.674042
29.99	0.0979091	0.142767	0.71881			29.99	0.0444585	0.0642452	0.91622			29.99	0.0813614	0.128482	0.680628
30.19	0.0964335	0.151864	0.723268			30.19	0.0450542	0.0650946	0.924576			30.19	0.0780097	0.135467	0.684113
30.39	0.0963063	0.144405	0.722506			30.39	0.0429145	0.0663968	0.91846			30.39	0.0792265	0.135231	0.68166
30.59	0.096143	0.147409	0.724624			30.59	0.0436283	0.0682874	0.91793			30.59	0.0784894	0.13802	0.681661
30.79	0.0960302	0.149722	0.724726			30.79	0.0393536	0.0643627	0.9175			30.79	0.0742233	0.13438	0.689316
30.99	0.100922	0.151413	0.723763			30.99	0.0394331	0.0697339	0.920968			30.99	0.0777303	0.138612	0.68391
31.19	0.0988131	0.147637	0.725919			31.19	0.0452598	0.0697837	0.921702			31.19	0.0813999	0.139325	0.686299
31.39	0.0961496	0.14488	0.725344			31.39	0.0414195	0.0610943	0.922908			31.39	0.076004	0.13534	0.688851
31.59	0.0987226	0.150699	0.721892			31.59	0.0427139	0.065592	0.919077			31.59	0.0790378	0.136481	0.684792
31.79	0.102491	0.148851	0.732035			31.79	0.0477148	0.0691213	0.924533			31.79	0.0836438	0.139435	0.690405
31.99	0.0950564	0.149236	0.73213			31.99	0.0418299	0.0699627	0.927175			31.99	0.0791724	0.136349	0.690895
32.19	0.0960949	0.147346	0.729738			32.19	0.0414822	0.0709064	0.929314			32.19	0.0759258	0.13627	0.689068
32.39	0.0974299	0.148049	0.732047			32.39	0.043745	0.0655869	0.926389			32.39	0.0782266	0.135757	0.690909
32.59	0.0970051	0.148817	0.730157			32.59	0.046517	0.0682594	0.92776			32.59	0.0800696	0.136262	0.695968
32.79	0.0994624	0.149829	0.736199			32.79	0.0440659	0.0706203	0.92931			32.79	0.0813047	0.13558	0.692716
32.99	0.0974972	0.148598	0.733429			32.99	0.0461297	0.0710691	0.926843			32.99	0.0752335	0.138339	0.695674
33.19	0.0981567	0.152584	0.737007			33.19	0.0425053	0.0701394	0.929378			33.19	0.0763267	0.141905	0.692633
33.39	0.104037	0.149183	0.739108			33.39	0.0486925	0.065357	0.930628			33.39	0.0862659	0.139192	0.699595
33.59	0.104673	0.148564	0.735399			33.59	0.0440081	0.0682647	0.924171			33.59	0.0824476	0.137433	0.692392
33.79	0.102522	0.152563	0.739085			33.79	0.0475102	0.0663723	0.935574			33.79	0.0833345	0.137597	0.696645
33.99	0.0955917	0.149571	0.734879			33.99	0.0419629	0.0663266	0.931284			33.99	0.0756462	0.134605	0.697486
34.19	0.103401	0.156502	0.743306			34.19	0.0497783	0.0744511	0.936224			34.19	0.0838331	0.144612	0.702239
34.39	0.0993768	0.155213	0.740239			34.39	0.0461694	0.0660659	0.930764			34.39	0.0816987	0.144354	0.696765
34.59	0.1003	0.154902	0.740195			34.59	0.0421123	0.0681916	0.933755			34.59	0.0829219	0.14337	0.703889
34.79	0.102454	0.149987	0.73869			34.79	0.0455757	0.0639926	0.933302			34.79	0.0823963	0.139369	0.70148
34.99	0.101925	0.153509	0.741336			34.99	0.0469306	0.065767	0.937085			34.99	0.076972	0.140591	0.704685
35.19	0.0990872	0.152316	0.74513			35.19	0.0411786	0.0644375	0.932933			35.19	0.0812645	0.141167	0.699797
35.39	0.103945	0.150555	0.743996			35.39	0.0417275	0.0649291	0.939355			35.39	0.0798149	0.138906	0.699737
35.59	0.100573	0.150338	0.744848			35.59	0.045867	0.0641255	0.940716			35.59	0.078302	0.13126	0.702779
35.79	0.101595	0.157251	0.746691			35.79	0.0444976	0.0658395	0.936298			35.79	0.0824416	0.139779	0.704441
35.99	0.103216	0.155042	0.747052			35.99	0.0413731	0.0692834	0.941918			35.99	0.079225	0.142383	0.7066
36.19	0.100404	0.157413	0.744692			36.19	0.0405161	0.0692053	0.940185			36.19	0.0834732	0.142481	0.701861
36.39	0.106399	0.153328	0.753205			36.39	0.0477543	0.0660553	0.942158			36.39	0.086291	0.141002	0.70917
36.59	0.0991606	0.157849	0.751322			36.59	0.0418624	0.0722082	0.944329			36.59	0.0761682	0.143793	0.711996
36.79	0.102602	0.153663	0.751352			36.79	0.0395279	0.0694907	0.940871			36.79	0.0824821	0.145905	0.708449
36.99	0.107698	0.15391	0.747623			36.99	0.0483161	0.063467	0.936332			36.99	0.083101	0.139862	0.707149
37.19	0.101699	0.152857	0.756905			37.19	0.0459642	0.0674277	0.945273			37.19	0.0821685	0.139529	0.710729
37.39	0.103796	0.159542	0.751068			37.39	0.0430577	0.0719117	0.942178			37.39	0.084394	0.148154	0.710448
37.59	0.101508	0.153972	0.752301			37.59	0.0473818	0.0686059	0.941219			37.59	0.0818021	0.142431	0.710792
37.79	0.0989901	0.157028	0.75228			37.79	0.0463415	0.0721583	0.937479			37.79	0.0809541	0.148005	0.707008
37.99	0.102417	0.16108	0.754051			37.99	0.0391198	0.067078	0.940494			37.99	0.0833839	0.142466	0.716385
38.19	0.0993203	0.157295	0.752584			38.19	0.0418991	0.0678056	0.946014			38.19	0.0833142	0.141887	0.712961
38.39	0.105317	0.157264	0.753968			38.39	0.0426938	0.0707794	0.945552			38.39	0.0865301	0.148113	0.712938
38.59	0.0981286	0.156484	0.752633			38.59	0.0416758	0.067607	0.941817			38.59	0.078988	0.145032	0.711574
38.79	0.0979519	0.155901	0.757272			38.79	0.0422605	0.072482	0.946303			38.79	0.0803293	0.145123	0.716052
38.99	0.102228	0.16044	0.758868			38.99	0.0420063	0.0647356	0.953145			38.99	0.08116	0.146523	0.717454
39.19	0.106568	0.163698	0.764986			39.19	0.0469131	0.0755201	0.952123			39.19	0.0835598	0.15148	0.718178
39.39	0.101363	0.159869	0.756642			39.39	0.0473792	0.0736577	0.946456			39.39	0.083015	0.146882	0.717953
39.59	0.102206	0.163597	0.762329			39.59	0.0401423	0.0666581	0.957598			39.59	0.0828751	0.149442	0.721641
39.79	0.102269	0.161056	0.761315			39.79	0.0422251	0.073447	0.95073			39.79	0.0815077	0.147289	0.718579
39.99	0.105305	0.162396	0.762076			39.99	0.0402253	0.0739381	0.954708			39.99	0.0824008	0.147276	0.718678
40.19	0.104059	0.15686	0.760114			40.19	0.0397773	0.0681385	0.951631			40.19	0.082714	0.141925	0.719449
40.39	0.105294	0.152535	0.765238			40.39	0.0481218	0.0658066	0.954825			40.39	0.0841289	0.142177	0.720886
40.59	0.106986	0.153099	0.766319			40.59	0.0455775	0.0754686	0.954727			40.59	0.0834837	0.143209	0.721505
40.79	0.101248	0.165101	0.760909			40.79	0.044951	0.0721457	0.94923			40.79	0.0860314	0.145223	0.718875
40.99	0.107311	0.161672	0.768579			40.99	0.0444025	0.0685725	0.954759			40.99	0.0908753	0.146092	0.723392
41.19	0.100062	0.162446	0.76744			41.19	0.0391374	0.0736337	0.95458			41.19	0.0810139	0.151974	0.72319
41.39	0.105908	0.16021	0.767087			41.39	0.0428762	0.0664103	0.952176			41.39	0.0795276	0.143669	0.720228
41.59	0.100156	0.159441	0.766133			41.59	0.042691	0.0728023	0.951721			41.59	0.0803003	0.150055	0.721132
41.79	0.106402	0.162533	0.765068			41.79	0.0391526	0.0696814	0.957843			41.79	0.0850647	0.15103	0.7223
41.99	0.103206	0.162303	0.765851			41.99	0.0441003	0.0718689	0.960608			41.99	0.0828552	0.147133	0.723846
42.19	0.10434	0.16288	0.769038			42.19	0.0419397	0.0755779	0.95913			42.19	0.0858761	0.147809	0.72741
42.39	0.101717	0.163503	0.774154			42.39	0.0412326	0.0728308	0.960595			42.39	0.0825719	0.149829	0.730255
42.59	0.106097	0.159546	0.771859			42.59	0.0372535	0.0661346	0.963136			42.59	0.0847429	0.147073	0.728928
42.79	0.100924	0.161784	0.776326			42.79	0.0387983	0.0680597	0.962346			42.79	0.0809239	0.15147	0.732293
42.99	0.102365	0.163476	0.770702			42.99	0.0381031	0.0740167	0.960236			42.99	0.0820305	0.145162	0.730406
43.19	0.100293	0.163003	0.775435			43.19	0.0427632	0.0694574	0.962345			43.19	0.0797594	0.148923	0.73168
43.39	0.101054	0.160131	0.773086			43.39	0.0396303	0.0689372	0.961764			43.39	0.0817553	0.144138	0.733645
43.59	0.105259	0.1597	0.777538			43.59	0.0435404	0.0691295	0.96536			43.59	0.0823921	0.14719	0.732587
43.79	0.106063	0.166967	0.773731			43.79	0.0458839	0.0797266	0.962735			43.79	0.0851461	0.152707	0.728936
43.99	0.10814	0.159531	0.778044			43.99	0.0462675	0.0709492	0.964732			43.99	0.0831335	0.144366	0.730856
44.19	0.109707	0.163806	0.774417			44.19	0.0441064	0.0726473	0.960122			44.19	0.0874732	0.14963	0.726885
44.39	0.101266	0.167837	0.77617			44.39	0.040066	0.0753548	0.962989			44.39	0.0791892	0.154682	0.734591
44.59	0.111039	0.166431	0.776351			44.59	0.0458682	0.0736933	0.963308			44.59	0.0877998	0.147497	0.731036
44.79	0.103514	0.169189	0.778172			44.79	0.0362469	0.0710005	0.965566			44.79	0.0817057	0.151305	0.73716
44.99	0.107137	0.164148	0.778555			44.99	0.0433741	0.0720998	0.965935			44.99	0.0841101	0.150719	0.73439
45.19	0.1067	0.165876	0.783633			45.19	0.0502083	0.0750805	0.974352			45.19	0.0865184	0.152969	0.740152
45.39	0.108687	0.16914	0.780412			45.39	0.0421007	0.0790044	0.968297			45.39	0.0874379	0.151945	0.734479
45.59	0.109768	0.166146	0.783979			45.59	0.047436	0.0730636	0.968137			45.59	0.0871809	0.150328	0.731306
45.79	0.108983	0.16835	0.789365			45.79	0.0445436	0.0716829	0.976769			45.79	0.0863371	0.1494	0.74489
45.99	0.109973	0.168106	0.78754			45.99	0.0474255	0.0771049	0.9702			45.99	0.0841496	0.147626	0.739394
46.19	0.110887	0.169142	0.784759			46.19	0.0452596	0.0771465	0.972958			46.19	0.0842996	0.154271	0.739832
46.39	0.109052	0.172147	0.785326			46.39	0.0401819	0.0772002	0.974099			46.39	0.0831834	0.156254	0.734585
46.59	0.108572	0.173393	0.781803			46.59	0.0420867	0.0735576	0.96998			46.59	0.0840746	0.153311	0.735174
46.79	0.109943	0.168235	0.786897			46.79	0.0499218	0.0740693	0.969676			46.79	0.0904894	0.151526	0.736457
46.99	0.106779	0.166783	0.785396			46.99	0.0426139	0.0757938	0.970612			46.99	0.0802615	0.153318	0.736224
47.19	0.100333	0.167274	0.785204			47.19	0.0409348	0.0702552	0.96836			47.19	0.0789982	0.151506	0.738942
47.39	0.10745	0.169873	0.786806			47.39	0.0423605	0.0749168	0.975492			47.39	0.0897356	0.151498	0.741431
47.59	0.109854	0.173517	0.787886			47.59	0.0428026	0.0769368	0.974835			47.59	0.0876544	0.154906	0.742164
47.79	0.104677	0.1647	0.791712			47.79	0.037317	0.0775933	0.970138			47.79	0.0860607	0.151062	0.740771
47.99	0.105981	0.17056	0.791343			47.99	0.0457606	0.0703525	0.979811			47.99	0.0888691	0.152947	0.746638
48.19	0.10916	0.166864	0.794751			48.19	0.0423797	0.0702959	0.970056			48.19	0.0886791	0.154204	0.746073
48.39	0.106066	0.17556	0.791557			48.39	0.0454841	0.0785982	0.98016			48.39	0.0840302	0.158245	0.74559
48.59	0.110283	0.169255	0.791534			48.59	0.0499659	0.0726009	0.970975			48.59	0.0891579	0.155899	0.746231
48.79	0.110117	0.173002	0.791406			48.79	0.0441286	0.078799	0.978828			48.79	0.0881071	0.152565	0.74594
48.99	0.111028	0.165922	0.795657			48.99	0.0429283	0.07537	0.975786			48.99	0.0846276	0.152882	0.74431
49.19	0.107592	0.174561	0.792234			49.19	0.0400323	0.0762875	0.973171			49.19	0.0827413	0.16094	0.74474
49.39	0.102119	0.169706	0.794774			49.39	0.0432559	0.0739554	0.976874			49.39	0.078777	0.156415	0.745948
49.59	0.109769	0.168392	0.798795			49.59	0.0401101	0.0798863	0.97527			49.59	0.0882069	0.154178	0.747495
49.79	0.107815	0.17286	0.789618			49.79	0.0419772	0.0762684	0.968851			49.79	0.0846021	0.15666	0.740427
49.99	0.109643	0.167996	0.793059			49.99	0.0430132	0.0714751	0.97859			49.99	0.0874457	0.154309	0.749148
50.19	0.105776	0.173815	0.799308			50.19	0.0455818	0.0771538	0.980608			50.19	0.084337	0.154724	0.749671
50.39	0.10941	0.174561	0.80211			50.39	0.0436469	0.0811984	0.984784			50.39	0.087233	0.158905	0.751772
50.59	0.108566	0.176811	0.793403			50.59	0.043996	0.0776538	0.979279			50.59	0.0890799	0.157623	0.745572
50.79	0.10539	0.173562	0.800786			50.79	0.0430728	0.072046	0.983659			50.79	0.0862167	0.156813	0.751683
50.99	0.112939	0.172167	0.803531			50.99	0.0448533	0.0775516	0.985222			50.99	0.0924057	0.16063	0.753615
51.19	0.108773	0.175472	0.801505			51.19	0.04456	0.0798863	0.985434			51.19	0.0854826	0.159562	0.752451
51.39	0.112235	0.178626	0.798724			51.39	0.0496448	0.0780064	0.98252			51.39	0.0854464	0.156903	0.750035
51.59	0.106687	0.175816	0.802205			51.59	0.0383792	0.0766735	0.984589			51.59	0.0825488	0.155076	0.751881
51.79	0.110607	0.171291	0.800633			51.79	0.044561	0.074363	0.982241			51.79	0.089243	0.153208	0.754462
51.99	0.108006	0.174829	0.807573			51.99	0.0461576	0.0740216	0.983015			51.99	0.0894177	0.156682	0.753505
52.19	0.110129	0.176689	0.80126			52.19	0.0438052	0.0769623	0.986273			52.19	0.0869802	0.154901	0.753357
52.39	0.112459	0.172609	0.805254			52.39	0.0436492	0.0742538	0.987103			52.39	0.0884544	0.156029	0.757111
52.59	0.110896	0.173497	0.80587			52.59	0.0485755	0.0794976	0.986505			52.59	0.0900115	0.157011	0.753714
52.79	0.10958	0.172733	0.806831			52.79	0.0394418	0.0734087	0.987285			52.79	0.0812099	0.154535	0.753693
52.99	0.110105	0.174306	0.803067			52.99	0.0467871	0.0757673	0.982414			52.99	0.0897838	0.157314	0.754623
53.19	0.104389	0.17622	0.804559			53.19	0.0390353	0.0788605	0.981703			53.19	0.0830677	0.161792	0.751619
53.39	0.11524	0.175351	0.805071			53.39	0.0451828	0.0755857	0.989601			53.39	0.0892085	0.154182	0.760026
53.59	0.111013	0.173939	0.809946			53.59	0.0440429	0.07419	0.990635			53.59	0.0862522	0.157877	0.758837
53.79	0.108762	0.172216	0.808924			53.79	0.0361087	0.0749844	0.989513			53.79	0.0857016	0.156391	0.753131
53.99	0.109419	0.172965	0.809133			53.99	0.0391063	0.0751727	0.989317			53.99	0.090642	0.154486	0.758465
54.19	0.112638	0.179292	0.811357			54.19	0.0448537	0.081394	0.991221			54.19	0.0879334	0.165161	0.758581
54.39	0.103571	0.174777	0.809679			54.39	0.0396174	0.0736104	0.991923			54.39	0.0823175	0.158483	0.761229
54.59	0.111481	0.179004	0.815046			54.59	0.0446596	0.0745621	0.992704			54.59	0.0907735	0.160413	0.765775
54.79	0.112743	0.1781	0.810365			54.79	0.0461806	0.0767159	0.992634			54.79	0.0864266	0.163463	0.764667
54.99	0.108452	0.175464	0.81448			54.99	0.0439101	0.0744344	0.990243			54.99	0.0872257	0.155581	0.763694
55.19	0.111749	0.17431	0.809693			55.19	0.0413419	0.0766227	0.992782			55.19	0.0874102	0.157969	0.759625
55.39	0.113942	0.175482	0.811081			55.39	0.0453856	0.0739478	0.992229			55.39	0.0877001	0.157048	0.763266
55.59	0.112585	0.181549	0.808435			55.59	0.0451504	0.0760446	0.990095			55.59	0.0870637	0.157306	0.759333
55.79	0.113443	0.174173	0.810447			55.79	0.0433173	0.0789428	0.992132			55.79	0.0904786	0.159097	0.759537
55.99	0.10838	0.178403	0.815321			55.99	0.0447723	0.0770909	0.988793			55.99	0.0880239	0.156375	0.760173
56.19	0.111007	0.179797	0.811186			56.19	0.0484436	0.0775927	0.990402			56.19	0.0873747	0.162046	0.758936
56.39	0.110384	0.181829	0.811368			56.39	0.041859	0.0769137	0.993257			56.39	0.0883893	0.159037	0.762352
56.59	0.111744	0.184012	0.813745			56.59	0.0415528	0.0817848	0.99298			56.59	0.0874429	0.169104	0.760563
56.79	0.113878	0.17886	0.819997			56.79	0.0418012	0.0793785	0.997063			56.79	0.0920599	0.162822	0.763123
56.99	0.107558	0.185225	0.815577			56.99	0.0416031	0.0864992	0.996896			56.99	0.0868982	0.166655	0.760052
57.19	0.11077	0.182261	0.82049			57.19	0.0450977	0.0757593	0.998305			57.19	0.0905683	0.162378	0.76672
57.39	0.112561	0.177669	0.81323			57.39	0.0431749	0.0773675	0.990184			57.39	0.0868119	0.164366	0.762267
57.59	0.111147	0.181114	0.813431			57.59	0.0428151	0.0744344	0.993415			57.59	0.0901251	0.164231	0.765452
57.79	0.117947	0.179278	0.817808			57.79	0.0510503	0.0755838	0.995021			57.79	0.093277	0.164474	0.767835
57.99	0.109877	0.176817	0.819464			57.99	0.0444278	0.0742432	0.998952			57.99	0.0865212	0.156748	0.764204
58.19	0.107791	0.187445	0.816855			58.19	0.0404453	0.075789	1.00013			58.19	0.0903898	0.16425	0.765251
58.39	0.11187	0.179692	0.820366			58.39	0.0451912	0.0772594	0.995569			58.39	0.0853278	0.162593	0.764252
58.59	0.111988	0.180319	0.819858			58.59	0.0455109	0.0713948	0.998128			58.59	0.0926211	0.159403	0.767437
58.79	0.116002	0.178574	0.819665			58.79	0.048277	0.0781346	1.00005			58.79	0.0914801	0.160955	0.773148
58.99	0.112901	0.176739	0.819988			58.99	0.0474116	0.0760909	1.00236			58.99	0.0887914	0.161222	0.770155
59.19	0.114425	0.1798	0.820378			59.19	0.0464338	0.0749391	1.00276			59.19	0.092702	0.162471	0.770701
59.39	0.108545	0.181214	0.822804			59.39	0.0422156	0.0756235	1.00384			59.39	0.0838149	0.166932	0.771193
59.59	0.113133	0.181406	0.819187			59.59	0.044953	0.0790222	1.00204			59.59	0.0912619	0.166771	0.773957
59.79	0.108731	0.183966	0.821656			59.79	0.0429054	0.0808663	0.998294			59.79	0.0905983	0.160399	0.764026
59.99	0.109884	0.184007	0.817326			59.99	0.0353316	0.0799396	0.994631			59.99	0.0889515	0.162805	0.763892
60.19	0.112072	0.188205	0.825825			60.19	0.038963	0.0816081	1.00367			60.19	0.0911317	0.17028	0.773764
60.39	0.11437	0.184611	0.823668			60.39	0.0387887	0.0816623	0.997423			60.39	0.0862191	0.164493	0.768509
60.59	0.109518	0.185102	0.825175			60.59	0.0402995	0.0817898	1.00278			60.59	0.0905832	0.169696	0.773438
60.79	0.116226	0.18492	0.82577			60.79	0.04462	0.0781265	1.00459			60.79	0.0904238	0.166382	0.772433
60.99	0.11445	0.183603	0.825641			60.99	0.040628	0.0838286	1.00538			60.99	0.0921309	0.169302	0.775546
61.19	0.113118	0.181119	0.826617			61.19	0.0450677	0.077988	1.00777			61.19	0.0891546	0.16392	0.776784
61.39	0.107728	0.183538	0.824653			61.39	0.0413727	0.0770923	1.00413			61.39	0.0915004	0.162334	0.773913
61.59	0.111237	0.179821	0.830668			61.59	0.0428086	0.082092	1.00894			61.59	0.0883722	0.162409	0.776654
61.79	0.108299	0.186429	0.831445			61.79	0.0391624	0.0797909	1.00541			61.79	0.0882081	0.160815	0.77769
62	0.1133	0.188543	0.829651			61.99	0.0425782	0.0840777	1.00602			62	0.0885887	0.167319	0.773189
62.19	0.116584	0.185362	0.824955			62.19	0.0419452	0.0798757	1.00418			62.19	0.0882486	0.164024	0.771284
62.39	0.114299	0.190429	0.827807			62.39	0.0399736	0.0832666	1.00209			62.39	0.0904771	0.168272	0.771079
62.59	0.112909	0.185144	0.831895			62.59	0.0412139	0.0772684	1.00777			62.59	0.0901445	0.167437	0.776467
62.79	0.111331	0.187269	0.831704			62.79	0.0401177	0.0824939	1.00884			62.79	0.0852346	0.168441	0.777666
62.99	0.110581	0.187173	0.828927			62.99	0.0432312	0.0804735	1.00711			62.99	0.0909324	0.165541	0.774534
63.19	0.111735	0.18709	0.832047			63.19	0.0488683	0.0804441	1.00524			63.19	0.0903418	0.16296	0.775489
63.39	0.107904	0.180349	0.826639			63.39	0.0386578	0.0831849	1.01201			63.39	0.0863451	0.163893	0.777449
63.59	0.109241	0.189146	0.827837			63.59	0.0406368	0.0810313	1.00786			63.59	0.0847279	0.170561	0.772551
63.79	0.109304	0.185245	0.831161			63.79	0.0389706	0.0790929	1.01435			63.79	0.0838661	0.164399	0.776492
63.99	0.106544	0.189801	0.83506			63.99	0.0390496	0.0820979	1.01287			63.99	0.0862046	0.171795	0.77813
64.19	0.111298	0.182278	0.82993			64.19	0.0399992	0.077846	1.00874			64.19	0.0901307	0.166293	0.78185
64.41	0.115056	0.184426	0.832853			64.39	0.0510105	0.0782133	1.01006			64.41	0.0923432	0.162162	0.777785
64.59	0.114979	0.182239	0.834833			64.59	0.041355	0.0831555	1.00725			64.59	0.0898099	0.167868	0.776702
64.79	0.113266	0.180502	0.833297			64.79	0.0446293	0.080439	1.00924			64.79	0.090639	0.162785	0.777922
64.99	0.115182	0.186722	0.832268			64.99	0.0416851	0.0758545	1.01373			64.99	0.0911495	0.167479	0.778411
65.19	0.110206	0.188166	0.835246			65.19	0.0439861	0.0856416	1.0103			65.19	0.091516	0.165555	0.780637
65.39	0.10923	0.181477	0.83678			65.39	0.0443238	0.0835261	1.01117			65.39	0.0889822	0.167181	0.783583
65.59	0.112296	0.188812	0.839871			65.59	0.038569	0.0782042	1.01568			65.59	0.0909513	0.165395	0.783295
65.79	0.11692	0.184953	0.832393			65.79	0.0431872	0.0778722	1.01791			65.79	0.0914627	0.165779	0.780315
65.99	0.11032	0.183828	0.839034			65.99	0.0442154	0.075135	1.01566			65.99	0.0886009	0.165876	0.782504
66.19	0.110434	0.187973	0.839586			66.19	0.0451551	0.0746422	1.01925			66.19	0.0879977	0.164464	0.785316
66.39	0.116909	0.187508	0.838729			66.39	0.0489222	0.080085	1.01116			66.39	0.0970794	0.170906	0.78063
66.59	0.112632	0.182428	0.840394			66.59	0.039739	0.0748087	1.01281			66.59	0.0872947	0.163628	0.781761
66.79	0.114767	0.190183	0.839911			66.79	0.0406184	0.0848606	1.01724			66.79	0.0933524	0.169701	0.782564
66.99	0.113798	0.187007	0.838813			66.99	0.0507363	0.0807978	1.00755			66.99	0.0927781	0.170277	0.778756
67.19	0.11007	0.190776	0.838003			67.19	0.0451426	0.0810758	1.01334			67.19	0.0896947	0.170821	0.781906
67.39	0.113339	0.18497	0.842798			67.39	0.0409404	0.0828335	1.01629			67.39	0.0918516	0.167323	0.784423
67.59	0.112942	0.18845	0.841446			67.59	0.0448551	0.083997	1.01529			67.59	0.0886409	0.169108	0.787149
67.79	0.113509	0.19092	0.836878			67.79	0.0434362	0.0863829	1.00998			67.79	0.0924432	0.16561	0.781234
67.99	0.107364	0.187439	0.84477			67.99	0.0411147	0.0874414	1.01494			67.99	0.0868281	0.171289	0.78654
68.19	0.112836	0.18986	0.845041			68.19	0.0439671	0.0834952	1.02355			68.19	0.0930121	0.168955	0.786941
68.39	0.113225	0.190855	0.843129			68.39	0.0429884	0.0820335	1.01327			68.39	0.0903677	0.171532	0.786511
68.59	0.110864	0.189219	0.84447			68.59	0.0373795	0.0824567	1.00968			68.59	0.08671	0.166292	0.784391
68.79	0.111831	0.188576	0.848174			68.79	0.0437705	0.0786767	1.02223			68.79	0.092379	0.169599	0.791234
68.99	0.111841	0.185842	0.84368			68.99	0.0449959	0.081153	1.01391			68.99	0.0908272	0.170486	0.78468
69.19	0.115437	0.188488	0.844876			69.19	0.0429662	0.0824495	1.01961			69.19	0.0925465	0.171392	0.787527
69.39	0.110578	0.190626	0.842475			69.39	0.0380473	0.0834602	1.01888			69.39	0.0887407	0.170786	0.782731
69.59	0.114014	0.189918	0.846669			69.59	0.0431699	0.079957	1.01733			69.59	0.0909739	0.173045	0.784538
69.79	0.112214	0.186831	0.847837			69.79	0.0462935	0.0805291	1.01901			69.79	0.0926682	0.167921	0.791244
69.99	0.111109	0.193097	0.85091			69.99	0.0439415	0.0776024	1.02062			69.99	0.08996	0.17543	0.789529
70.19	0.11222	0.192289	0.844292			70.19	0.0453926	0.0840039	1.01457			70.19	0.0937972	0.172079	0.790922
70.39	0.111857	0.192886	0.846917			70.39	0.0405924	0.0826536	1.02019			70.39	0.0934581	0.175102	0.788251
70.59	0.111035	0.190666	0.849057			70.59	0.0392629	0.0812576	1.02273			70.59	0.0899258	0.170145	0.793577
70.79	0.111417	0.192665	0.84866			70.79	0.039158	0.0814953	1.02056			70.79	0.0887508	0.169622	0.791989
70.99	0.115529	0.193364	0.841916			70.99	0.0447693	0.0851474	1.01943			70.99	0.0883585	0.173656	0.788447
71.19	0.115514	0.188423	0.853112			71.19	0.0446302	0.0821042	1.02167			71.19	0.0922707	0.16739	0.795416
71.39	0.111754	0.192802	0.849667			71.39	0.0442916	0.0817492	1.02659			71.39	0.0912768	0.172046	0.790103
71.59	0.113975	0.195839	0.847322			71.59	0.0415733	0.0825639	1.02092			71.59	0.0904921	0.171378	0.794492
71.79	0.111815	0.19082	0.849357			71.79	0.0432976	0.0816952	1.02388			71.79	0.0885956	0.171269	0.789289
71.99	0.109779	0.19586	0.846098			71.99	0.0383557	0.081224	1.0224			71.99	0.0894996	0.173798	0.787138
72.19	0.113118	0.191537	0.853901			72.19	0.0405976	0.0810529	1.02271			72.19	0.0880674	0.167288	0.795002
72.39	0.116222	0.195754	0.849124			72.39	0.0431527	0.0832335	1.02519			72.39	0.0934234	0.172253	0.793296
72.59	0.115346	0.192226	0.849839			72.59	0.0457112	0.0870105	1.02466			72.59	0.0923945	0.173989	0.793492
72.79	0.11964	0.200259	0.850732			72.79	0.0423588	0.0879255	1.02433			72.79	0.0931932	0.176697	0.793751
72.99	0.108545	0.196768	0.850807			72.99	0.0380453	0.0869233	1.0277			72.99	0.0898525	0.173067	0.794727
73.19	0.113481	0.192976	0.85397			73.19	0.0400674	0.0864245	1.028			73.19	0.0903974	0.172335	0.797954
73.39	0.111911	0.194503	0.847826			73.39	0.0353641	0.0852532	1.02244			73.39	0.0871825	0.168921	0.791246
73.59	0.110695	0.195274	0.85553			73.59	0.0402386	0.0810963	1.02581			73.59	0.0946907	0.169675	0.794253
73.79	0.114042	0.197064	0.855472			73.79	0.0420334	0.086114	1.03074			73.79	0.0928493	0.174699	0.798867
73.99	0.112278	0.193891	0.852243			73.99	0.045892	0.0881466	1.02791			73.99	0.091895	0.167526	0.792674
74.19	0.117776	0.190008	0.853109			74.19	0.045254	0.07864	1.03004			74.19	0.0922952	0.172188	0.799469
74.39	0.109146	0.192181	0.854973			74.39	0.0367253	0.079305	1.02625			74.39	0.0869498	0.172796	0.797827
74.59	0.11633	0.195043	0.859533			74.59	0.0363603	0.0859071	1.02639			74.59	0.0915651	0.17401	0.796405
74.79	0.109252	0.196979	0.858734			74.79	0.0418099	0.0907197	1.02638			74.79	0.0913025	0.174217	0.796449
74.99	0.11577	0.196463	0.863001			74.99	0.0366855	0.0882355	1.03469			74.99	0.0920135	0.174403	0.800203
75.19	0.115052	0.195714	0.855304			75.19	0.0449296	0.0848521	1.02655			75.19	0.0924945	0.171256	0.793972
75.39	0.111824	0.194218	0.857657			75.39	0.0446385	0.0850416	1.0333			75.39	0.0910903	0.171867	0.799839
75.59	0.113428	0.195799	0.857972			75.59	0.0414001	0.0857689	1.02765			75.59	0.0873021	0.175206	0.801872
75.79	0.117608	0.196894	0.855513			75.79	0.0408894	0.0819284	1.0298			75.79	0.0915209	0.173899	0.799784
75.99	0.11118	0.195882	0.856655			75.99	0.0477163	0.0830048	1.03052			75.99	0.0937725	0.173085	0.798378
76.19	0.113886	0.195168	0.860618			76.19	0.0393333	0.0782124	1.03192			76.19	0.0904386	0.171209	0.79964
76.39	0.114188	0.198821	0.862191			76.39	0.0372608	0.0827232	1.03602			76.39	0.0906402	0.17798	0.799098
76.59	0.11225	0.197878	0.865593			76.59	0.03991	0.0843046	1.03599			76.59	0.0903257	0.174173	0.80709
76.79	0.114344	0.198184	0.862788			76.79	0.0380445	0.0891824	1.03089			76.79	0.092467	0.176525	0.796724
76.99	0.111608	0.19658	0.859688			76.99	0.0390799	0.0784163	1.02942			76.99	0.0889441	0.172319	0.801907
77.19	0.115739	0.195135	0.860395			77.19	0.0420285	0.0792457	1.03657			77.19	0.091458	0.173315	0.804539
77.39	0.114475	0.196509	0.864753			77.39	0.0398996	0.0812572	1.03625			77.39	0.0937593	0.178849	0.801773
77.59	0.11296	0.193796	0.862971			77.59	0.0446238	0.0824733	1.03199			77.59	0.0916461	0.171777	0.800157
77.79	0.114607	0.196622	0.867154			77.79	0.0382982	0.0800593	1.03039			77.79	0.0915358	0.17766	0.805412
77.99	0.112409	0.197034	0.859921			77.99	0.0418084	0.0869515	1.03287			77.99	0.0914941	0.172513	0.80327
78.19	0.115688	0.198624	0.866335			78.19	0.0439493	0.0933081	1.03603			78.19	0.0942284	0.177311	0.80175
78.39	0.111354	0.202331	0.861121			78.39	0.0359397	0.0893928	1.03543			78.39	0.0888736	0.182421	0.802235
78.59	0.118051	0.196579	0.862816			78.59	0.0447285	0.0818503	1.03708			78.59	0.0923541	0.17729	0.80231
78.79	0.116305	0.202341	0.861777			78.79	0.0426196	0.0867257	1.02817			78.79	0.0957598	0.175567	0.799724
78.99	0.11473	0.199814	0.86598			78.99	0.0411313	0.0821954	1.03619			78.99	0.0892544	0.182646	0.805485
79.19	0.116594	0.198605	0.86633			79.19	0.0430784	0.0858667	1.0358			79.19	0.0954248	0.17821	0.805721
79.39	0.110558	0.20118	0.862269			79.39	0.0409008	0.0855259	1.02821			79.39	0.0939235	0.174739	0.80597
79.59	0.115517	0.199126	0.864733			79.59	0.0384411	0.0873841	1.03113			79.59	0.092402	0.177851	0.806393
79.79	0.117901	0.199688	0.866179			79.79	0.0412868	0.086447	1.03624			79.79	0.0940956	0.178229	0.807123
79.99	0.117348	0.199061	0.868121			79.99	0.0414349	0.0829054	1.04108			79.99	0.0944728	0.178295	0.805975
80.19	0.119606	0.199359	0.869657			80.19	0.042361	0.0869284	1.03494			80.19	0.101266	0.176237	0.811381
80.39	0.11399	0.198061	0.871693			80.39	0.0347797	0.0874549	1.03913			80.39	0.0903515	0.178335	0.812845
80.59	0.11086	0.198729	0.868606			80.59	0.0358487	0.0867113	1.03827			80.59	0.0874484	0.179481	0.806863
80.79	0.11947	0.20053	0.870347			80.79	0.0451016	0.0864409	1.04437			80.79	0.101643	0.178496	0.811394
80.99	0.116138	0.199111	0.869332			80.99	0.038662	0.081588	1.0375			80.99	0.0908349	0.178681	0.804427
81.19	0.118509	0.201814	0.865634			81.19	0.041105	0.0908978	1.03455			81.19	0.0958277	0.179022	0.806084
81.39	0.113814	0.20529	0.86698			81.39	0.0414429	0.0881476	1.03213			81.39	0.0930791	0.17991	0.808046
81.59	0.113953	0.198063	0.86848			81.59	0.0413336	0.0836323	1.03889			81.59	0.0900752	0.178111	0.806903
81.79	0.113368	0.197309	0.867152			81.79	0.0426216	0.0898365	1.03951			81.79	0.0948856	0.175658	0.80544
81.99	0.116699	0.200928	0.871787			81.99	0.0432316	0.0837277	1.04278			81.99	0.0900346	0.177207	0.808707
82.19	0.11496	0.200896	0.867924			82.19	0.0412665	0.0862306	1.03794			82.19	0.0887195	0.177934	0.805279
82.39	0.1125	0.198161	0.873312			82.39	0.0367302	0.0858911	1.04293			82.39	0.0919062	0.178057	0.811701
82.59	0.113584	0.195944	0.867895			82.59	0.0441954	0.0823413	1.03889			82.59	0.0906621	0.175653	0.808805
82.79	0.11604	0.201562	0.878076			82.79	0.0428938	0.0899672	1.04276			82.79	0.0922338	0.181186	0.813479
82.99	0.119135	0.197655	0.872232			82.99	0.0386051	0.081094	1.0362			82.99	0.0944645	0.178417	0.810338
83.19	0.115518	0.196574	0.867243			83.19	0.0414629	0.0847746	1.03838			83.19	0.0928497	0.169642	0.807529
83.39	0.116009	0.200958	0.875763			83.39	0.0439667	0.0900185	1.04141			83.39	0.0957468	0.180269	0.813591
83.59	0.113247	0.199251	0.873847			83.59	0.0315516	0.0843139	1.03967			83.59	0.0899923	0.176173	0.805818
83.79	0.11507	0.203895	0.870775			83.79	0.0413014	0.0848057	1.03543			83.79	0.0886445	0.182703	0.811539
83.99	0.115109	0.202616	0.87663			83.99	0.0405619	0.090958	1.04391			83.99	0.0959509	0.182186	0.814485
84.19	0.118469	0.20685	0.87841			84.19	0.0435755	0.0903945	1.04682			84.19	0.0956168	0.184944	0.813989
84.39	0.116591	0.198343	0.875227			84.39	0.0409652	0.0853735	1.03919			84.39	0.0933951	0.177798	0.807934
84.59	0.11342	0.200964	0.875924			84.59	0.0433061	0.0872549	1.04279			84.59	0.0880417	0.18041	0.814571
84.79	0.117792	0.20159	0.87622			84.79	0.0389624	0.0858898	1.04252			84.79	0.0925567	0.179198	0.809041
84.99	0.118371	0.20344	0.876101			84.99	0.0438452	0.0843458	1.04356			84.99	0.0970824	0.180654	0.814099
85.19	0.114497	0.204961	0.871772			85.19	0.0406672	0.08704	1.04523			85.19	0.0947409	0.179326	0.814402
85.39	0.114952	0.205985	0.880627			85.39	0.036541	0.0916428	1.04582			85.39	0.089844	0.179568	0.815571
85.59	0.119622	0.204711	0.882439			85.59	0.043936	0.0889286	1.0437			85.59	0.0969998	0.182615	0.814491
85.79	0.113304	0.202716	0.879275			85.79	0.0365006	0.0897619	1.0455			85.79	0.0907085	0.181568	0.811069
85.99	0.113592	0.204023	0.877816			85.99	0.0366931	0.0848254	1.04745			85.99	0.0884981	0.182247	0.816629
86.19	0.112106	0.199432	0.877129			86.19	0.0423459	0.0828369	1.04555			86.19	0.0931109	0.173189	0.81565
86.39	0.115505	0.200694	0.875756			86.39	0.0390742	0.0834261	1.04425			86.39	0.0927538	0.177786	0.810842
86.59	0.117426	0.201719	0.877059			86.59	0.0417652	0.07744	1.04481			86.59	0.094851	0.177431	0.813048
86.79	0.121234	0.201263	0.881111			86.79	0.0470371	0.0844447	1.04747			86.79	0.0962586	0.181925	0.816922
86.99	0.118915	0.198224	0.877431			86.99	0.0435289	0.0856433	1.04904			86.99	0.0926372	0.185109	0.816477
87.19	0.11688	0.203313	0.875117			87.19	0.0438731	0.0814575	1.04422			87.19	0.0974444	0.181504	0.813462
87.39	0.116922	0.209697	0.887191			87.39	0.0429317	0.0906463	1.05024			87.39	0.0970969	0.190665	0.819842
87.59	0.117342	0.202461	0.883195			87.59	0.0444354	0.0895028	1.04805			87.59	0.0946237	0.180317	0.813779
87.79	0.121269	0.205356	0.88376			87.79	0.041742	0.0880054	1.05145			87.79	0.0960874	0.183956	0.817237
87.99	0.117453	0.202108	0.881974			87.99	0.0380182	0.0811562	1.04799			87.99	0.0923914	0.173418	0.814495
88.19	0.1182	0.202845	0.884336			88.19	0.0436932	0.0871633	1.04895			88.19	0.0933253	0.182634	0.820274
88.39	0.113044	0.200108	0.880484			88.39	0.0322378	0.0796788	1.04955			88.39	0.0903981	0.177229	0.818984
88.59	0.117048	0.206788	0.879947			88.59	0.0367864	0.0905305	1.04438			88.59	0.0931166	0.183009	0.8175
88.79	0.114552	0.20515	0.887082			88.79	0.0429859	0.0864659	1.04998			88.79	0.0925623	0.18103	0.822234
88.99	0.112999	0.20413	0.883328			88.99	0.0341717	0.0870381	1.05316			88.99	0.0913159	0.182356	0.817056
89.19	0.112518	0.201149	0.883895			89.19	0.0404253	0.0836927	1.04946			89.19	0.0948776	0.180657	0.819298
89.39	0.116936	0.19874	0.881061			89.39	0.0370191	0.0881665	1.04595			89.39	0.0940874	0.180506	0.818199
89.59	0.114181	0.201034	0.886568			89.59	0.0365032	0.0848693	1.05739			89.59	0.0977739	0.18437	0.819493
89.79	0.113803	0.206119	0.888046			89.79	0.0419854	0.0885217	1.05065			89.79	0.0935129	0.182201	0.825138
89.99	0.121325	0.209704	0.89059			89.99	0.042251	0.0912284	1.04969			89.99	0.0928261	0.184387	0.824012
90.19	0.114416	0.200905	0.886647			90.19	0.0425683	0.0854136	1.0495			90.19	0.0913706	0.177668	0.822477
90.39	0.118015	0.208003	0.888972			90.39	0.0360225	0.085043	1.05741			90.39	0.0939394	0.183584	0.821277
90.59	0.114152	0.199189	0.884007			90.59	0.0379498	0.0866673	1.04945			90.59	0.0901673	0.177521	0.817296
90.79	0.112985	0.203654	0.887598			90.79	0.0403862	0.0862216	1.05085			90.79	0.0877017	0.178383	0.822945
90.99	0.112789	0.207914	0.88256			90.99	0.0387517	0.0886545	1.0506			90.99	0.0944808	0.183645	0.816833
91.19	0.118254	0.209261	0.890602			91.19	0.0389124	0.0845909	1.05801			91.19	0.0889063	0.18216	0.827364
91.39	0.114428	0.211314	0.887403			91.39	0.0372889	0.0905187	1.05358			91.39	0.0856636	0.18622	0.820569
91.59	0.119738	0.205742	0.887421			91.59	0.0357379	0.0884633	1.05189			91.59	0.0952402	0.179834	0.824686
91.79	0.11667	0.208028	0.888905			91.79	0.0413078	0.0875392	1.0506			91.79	0.0927956	0.178391	0.823112
91.99	0.121105	0.204094	0.89039			91.99	0.0417612	0.0871603	1.05677			91.99	0.095436	0.179832	0.823173
92.19	0.11494	0.209308	0.89143			92.19	0.0388614	0.0930831	1.05619			92.19	0.0963033	0.18569	0.827291
92.39	0.114107	0.208762	0.888174			92.39	0.0411557	0.08952	1.05653			92.39	0.0966972	0.185056	0.827908
92.59	0.113711	0.201584	0.891827			92.59	0.0422186	0.094561	1.05689			92.59	0.0898325	0.179416	0.827451
92.79	0.123059	0.204656	0.884889			92.79	0.046513	0.0908798	1.05574			92.79	0.100949	0.184961	0.820854
92.99	0.113976	0.208514	0.88822			92.99	0.0372788	0.0899237	1.05394			92.99	0.0944234	0.187173	0.824276
93.19	0.116553	0.20304	0.891818			93.19	0.0416019	0.0875637	1.05952			93.19	0.0907301	0.182108	0.829384
93.39	0.116461	0.208164	0.890788			93.39	0.0382384	0.0898921	1.05028			93.39	0.0941604	0.184985	0.820985
93.59	0.115946	0.207099	0.892684			93.59	0.0452755	0.0900452	1.05646			93.59	0.0983803	0.182686	0.827892
93.79	0.114272	0.205851	0.889285			93.79	0.0345946	0.0881433	1.05846			93.79	0.0917877	0.181089	0.823392
93.99	0.12	0.207963	0.890468			93.99	0.0518738	0.0866742	1.05153			93.99	0.101339	0.183357	0.827699
94.19	0.120183	0.205474	0.89643			94.19	0.0458465	0.0888559	1.053			94.19	0.0975659	0.182563	0.824539
94.39	0.120524	0.206495	0.893979			94.39	0.0435368	0.089401	1.05635			94.39	0.0963845	0.178398	0.827023
94.59	0.119757	0.209191	0.895974			94.59	0.0402608	0.0915128	1.06225			94.59	0.0965862	0.188461	0.830075
94.79	0.115013	0.207562	0.894925			94.79	0.0353432	0.0902405	1.05649			94.79	0.0909731	0.184068	0.825246
94.99	0.11718	0.2069	0.897504			94.99	0.0366	0.0867774	1.06012			94.99	0.0970415	0.187649	0.835895
95.19	0.115687	0.212065	0.893551			95.19	0.0402378	0.0871694	1.05424			95.19	0.0956644	0.182528	0.826726
95.39	0.120134	0.208738	0.900183			95.39	0.0403422	0.0869502	1.0619			95.39	0.0923956	0.18364	0.82769
95.59	0.113761	0.207432	0.896767			95.59	0.0360117	0.0912952	1.05775			95.59	0.0958132	0.181929	0.829698
95.79	0.12457	0.211224	0.89699			95.79	0.040576	0.0927563	1.05986			95.79	0.101028	0.187336	0.827909
95.99	0.113146	0.2053	0.894443			95.99	0.0366701	0.0874029	1.06194			95.99	0.0922599	0.182911	0.82916
96.19	0.117147	0.209557	0.895318			96.19	0.0397538	0.0898657	1.055			96.19	0.0933243	0.187007	0.824997
96.39	0.118202	0.20473	0.900623			96.39	0.042539	0.087216	1.06797			96.39	0.0931858	0.184734	0.830177
96.59	0.116246	0.212569	0.896265			96.59	0.0386937	0.0908413	1.06099			96.59	0.0908669	0.188574	0.830641
96.79	0.115339	0.20932	0.892646			96.79	0.0397376	0.0905952	1.06222			96.79	0.0920172	0.18325	0.824733
96.99	0.118047	0.211668	0.898349			96.99	0.0378986	0.0895133	1.05541			96.99	0.0967729	0.187429	0.832089
97.19	0.116744	0.203369	0.897248			97.19	0.0388496	0.0875728	1.06379			97.19	0.0962387	0.180057	0.829737
97.39	0.12403	0.209364	0.89581			97.39	0.0430696	0.0965198	1.06105			97.39	0.100937	0.188394	0.827536
97.59	0.121383	0.212891	0.89531			97.59	0.0421929	0.0923079	1.05942			97.59	0.0948355	0.187715	0.828018
97.79	0.114823	0.21111	0.901755			97.79	0.0324761	0.087667	1.06793			97.79	0.0953438	0.182605	0.83475
97.99	0.114898	0.207946	0.898447			97.99	0.0322317	0.0863517	1.05791			97.99	0.0969105	0.186443	0.833396
98.19	0.114932	0.213983	0.8999			98.2	0.0390547	0.0916392	1.06527			98.19	0.094138	0.188343	0.82753
98.39	0.116206	0.208505	0.895633			98.39	0.0337901	0.0886819	1.05853			98.39	0.0989642	0.18302	0.828024
98.59	0.118197	0.207563	0.897841			98.59	0.0361961	0.0893446	1.06224			98.59	0.0931715	0.184191	0.831109
98.79	0.119482	0.209579	0.895918			98.79	0.0386895	0.0905723	1.0623			98.79	0.0943885	0.186927	0.829341
98.99	0.120664	0.211274	0.897805			98.99	0.0381414	0.0893793	1.06214			98.99	0.0899059	0.186977	0.827699
99.19	0.114836	0.211982	0.899095			99.19	0.0397151	0.0926121	1.05828			99.19	0.0914982	0.189147	0.831091
99.39	0.117326	0.207097	0.905752			99.39	0.0406269	0.088708	1.06778			99.39	0.0942242	0.182355	0.833912
99.59	0.118656	0.206844	0.902875			99.59	0.0438821	0.0886241	1.06688			99.59	0.0986105	0.182793	0.830665
99.79	0.121205	0.209728	0.903611			99.79	0.0400772	0.0929342	1.06619			99.79	0.0957376	0.188366	0.834392
99.99	0.119579	0.212174	0.899405			99.99	0.0366547	0.0886226	1.05983			99.99	0.0976807	0.185063	0.826552
100.19	0.119514	0.212718	0.904909			100.19	0.0393986	0.09633	1.06721			100.19	0.09773	0.187157	0.836395
100.39	0.115908	0.203537	0.900777			100.39	0.0379784	0.0854375	1.06479			100.39	0.0930399	0.178977	0.831914
100.59	0.119955	0.208637	0.899576			100.59	0.0490748	0.0876913	1.06183			100.59	0.0982616	0.184013	0.83835
100.79	0.122538	0.214448	0.902297			100.79	0.0390235	0.0898772	1.06419			100.79	0.0974162	0.190185	0.830769
100.99	0.119108	0.210229	0.906641			100.99	0.0450548	0.089128	1.06822			100.99	0.097212	0.188215	0.837869
101.19	0.116209	0.212229	0.899494			101.19	0.0371767	0.0907559	1.06186			101.19	0.0918466	0.185476	0.836591
101.39	0.114873	0.209751	0.903926			101.39	0.0413386	0.0890926	1.06536			101.39	0.0945662	0.185417	0.836505
101.59	0.11503	0.210373	0.901333			101.59	0.038385	0.091105	1.06204			101.59	0.0929908	0.187537	0.830332
101.79	0.115167	0.204291	0.903746			101.79	0.0351452	0.0843606	1.06373			101.79	0.0902388	0.178475	0.834288
101.99	0.115889	0.214111	0.907602			101.99	0.0401769	0.0914041	1.07054			101.99	0.0967175	0.188637	0.838534
102.19	0.121542	0.21174	0.900604			102.19	0.0420215	0.0898094	1.06284			102.19	0.100212	0.191286	0.835248
102.39	0.116667	0.214183	0.901687			102.39	0.0360416	0.092313	1.06439			102.39	0.0935164	0.186251	0.831242
102.59	0.12119	0.213475	0.908864			102.59	0.0346955	0.0888406	1.06952			102.59	0.0993927	0.187561	0.834296
102.79	0.117078	0.211964	0.903912			102.79	0.039543	0.0917886	1.06566			102.79	0.0987746	0.188837	0.835231
102.99	0.123282	0.212992	0.909116			102.99	0.0426463	0.0965408	1.06638			102.99	0.098758	0.186319	0.835178
103.19	0.120928	0.213232	0.908323			103.19	0.0346127	0.0916325	1.06781			103.19	0.0952728	0.186177	0.83328
103.39	0.117916	0.21659	0.909344			103.39	0.0365385	0.0908967	1.06326			103.39	0.0986375	0.188304	0.837612
103.59	0.119631	0.209727	0.908197			103.59	0.0420296	0.0924509	1.07187			103.59	0.0970951	0.185577	0.837664
103.79	0.120884	0.213146	0.905353			103.79	0.0421583	0.0941724	1.06941			103.79	0.0993805	0.191674	0.840579
103.99	0.121614	0.213422	0.910606			103.99	0.0362956	0.0923421	1.06999			103.99	0.0987276	0.188909	0.836009
104.19	0.117291	0.210855	0.911946			104.19	0.0400954	0.0941479	1.06951			104.19	0.094729	0.185779	0.842781
104.39	0.11547	0.211497	0.905808			104.39	0.0360925	0.0863042	1.07084			104.39	0.0934994	0.183285	0.837828
104.59	0.113823	0.211624	0.906869			104.59	0.034407	0.0876021	1.06977			104.59	0.0942007	0.185857	0.834096
104.79	0.122079	0.21277	0.910303			104.79	0.0398412	0.0958536	1.07347			104.79	0.0969488	0.187592	0.844767
104.99	0.119278	0.219091	0.911205			104.99	0.0409961	0.0929558	1.06784			104.99	0.0958642	0.190642	0.841037
105.19	0.118238	0.215361	0.911406			105.19	0.0415312	0.0935717	1.07059			105.19	0.095629	0.188119	0.846151
105.39	0.122399	0.212869	0.909573			105.39	0.0397761	0.0956265	1.06738			105.39	0.0967196	0.188872	0.839301
105.59	0.119086	0.211767	0.910978			105.59	0.034662	0.0900958	1.07192			105.59	0.0939496	0.185246	0.840247
105.79	0.11763	0.215514	0.909073			105.79	0.0325804	0.0959877	1.06836			105.79	0.0925144	0.191555	0.836114
105.99	0.117808	0.213261	0.909096			105.99	0.0363039	0.0885057	1.06729			105.99	0.100479	0.191973	0.836148
106.19	0.119509	0.217748	0.911152			106.19	0.0337195	0.0901408	1.0694			106.19	0.091375	0.189805	0.843842
106.39	0.118405	0.21666	0.911826			106.39	0.0372027	0.0944011	1.07458			106.39	0.0980804	0.189047	0.845725
106.59	0.118357	0.219967	0.90617			106.59	0.0392841	0.0926332	1.05987			106.59	0.0940152	0.191642	0.8345
106.79	0.124113	0.212834	0.907994			106.79	0.0393721	0.0863854	1.07071			106.79	0.098381	0.185151	0.842858
106.99	0.121063	0.217906	0.9094			106.99	0.0361655	0.0921465	1.06526			106.99	0.093617	0.193456	0.843375
107.19	0.123684	0.21866	0.904984			107.19	0.0453424	0.0907261	1.07234			107.19	0.101236	0.186444	0.843802
107.39	0.120757	0.211247	0.913888			107.39	0.0351532	0.0914688	1.07193			107.39	0.0944537	0.191134	0.837946
107.59	0.121294	0.218779	0.912282			107.59	0.0398226	0.0941371	1.06842			107.59	0.0980226	0.191929	0.840216
107.79	0.115479	0.216643	0.913555			107.79	0.0324066	0.0978978	1.07281			107.79	0.0950919	0.191984	0.843511
107.99	0.116359	0.212822	0.914015			107.99	0.0348414	0.0915809	1.07668			107.99	0.0909551	0.183041	0.840288
108.19	0.119593	0.211514	0.912545			108.19	0.0397086	0.0876634	1.0751			108.19	0.0980237	0.187579	0.840801
108.39	0.116355	0.213723	0.912128			108.39	0.0360392	0.0891827	1.07598			108.39	0.0940493	0.193453	0.840091
108.59	0.120305	0.220619	0.916924			108.59	0.0411034	0.0955522	1.07793			108.59	0.100797	0.194098	0.84609
108.79	0.117767	0.217405	0.916249			108.79	0.0378492	0.0974071	1.07308			108.79	0.0926361	0.186631	0.845309
108.99	0.118139	0.214417	0.915505			108.99	0.0356495	0.0927908	1.07621			108.99	0.0929347	0.184733	0.843173
109.19	0.118658	0.212518	0.918023			109.19	0.0382804	0.0900834	1.0784			109.19	0.0963557	0.189046	0.846376
109.39	0.117759	0.213467	0.917702			109.39	0.0382682	0.0910468	1.07777			109.39	0.0964449	0.188741	0.847231
109.59	0.119502	0.21874	0.9172			109.59	0.0337143	0.0972851	1.07503			109.59	0.0955329	0.188391	0.847819
109.79	0.12226	0.215113	0.920387			109.79	0.043501	0.0937333	1.07777			109.79	0.0969693	0.190002	0.84964
109.99	0.122415	0.211406	0.91913			109.99	0.0369623	0.0912192	1.07701			109.99	0.0939735	0.186821	0.844959
110.19	0.114575	0.216459	0.916414			110.19	0.0321888	0.0911903	1.07524			110.19	0.0886052	0.188618	0.842606
110.39	0.118816	0.217279	0.916128			110.39	0.0376458	0.0861214	1.07596			110.39	0.0920866	0.191274	0.844978
110.59	0.121275	0.218693	0.920768			110.59	0.0366677	0.0914801	1.0782			110.59	0.0979179	0.191052	0.850097
110.79	0.11989	0.212603	0.917385			110.79	0.0388676	0.0906665	1.07401			110.79	0.0983281	0.185497	0.848783
110.99	0.118598	0.217392	0.920273			110.99	0.0374348	0.0895811	1.07775			110.99	0.0965881	0.189104	0.845881
111.19	0.121163	0.213941	0.918488			111.19	0.0362291	0.092441	1.07292			111.19	0.0963432	0.187387	0.84659
111.39	0.123379	0.218261	0.922447			111.39	0.04039	0.0949695	1.07438			111.39	0.0996021	0.191446	0.844246
111.59	0.121301	0.219238	0.924075			111.59	0.0426747	0.0949445	1.07881			111.59	0.097446	0.193354	0.853104
111.79	0.121228	0.217388	0.917085			111.79	0.0397376	0.0927654	1.0719			111.79	0.0996554	0.187511	0.847874
111.99	0.119893	0.214002	0.914223			111.99	0.0401068	0.0907719	1.07405			111.99	0.0998412	0.190349	0.840998
112.19	0.117834	0.218716	0.914766			112.19	0.0342404	0.0969405	1.07604			112.19	0.0926203	0.191047	0.841291
112.39	0.112572	0.215479	0.919772			112.39	0.035783	0.090744	1.07829			112.39	0.092355	0.187865	0.849899
112.59	0.119531	0.219447	0.918573			112.59	0.0373006	0.0989455	1.07575			112.59	0.093565	0.19203	0.84894
112.79	0.117803	0.218871	0.920071			112.79	0.0353594	0.0934501	1.07764			112.79	0.0930553	0.189863	0.850065
112.99	0.112783	0.216596	0.925214			112.99	0.0337037	0.0927874	1.07873			112.99	0.0922893	0.188454	0.851668
113.19	0.123679	0.219259	0.923039			113.19	0.0397724	0.0951453	1.07639			113.19	0.0977293	0.194574	0.843762
113.39	0.124276	0.224656	0.92627			113.39	0.0421149	0.0976486	1.07687			113.39	0.101514	0.197746	0.851661
113.59	0.117599	0.216204	0.926577			113.59	0.0402049	0.099156	1.08343			113.59	0.0991037	0.1924	0.853068
113.79	0.11984	0.224009	0.921832			113.79	0.0368686	0.0964519	1.07972			113.79	0.0974165	0.195418	0.84625
113.99	0.114566	0.212875	0.925556			113.99	0.0312009	0.0947043	1.07984			113.99	0.0914182	0.187568	0.85149
114.19	0.12331	0.220065	0.918539			114.19	0.0364751	0.0941249	1.07953			114.19	0.0967211	0.195677	0.845635
114.39	0.121179	0.22072	0.921425			114.39	0.0406544	0.095206	1.08295			114.39	0.10045	0.190157	0.849674
114.59	0.113937	0.21705	0.921588			114.59	0.0322176	0.094174	1.07881			114.59	0.0939404	0.190645	0.847049
114.79	0.124371	0.220113	0.922527			114.79	0.0358244	0.0968143	1.0795			114.79	0.102644	0.19245	0.850336
114.99	0.114613	0.2197	0.918168			114.99	0.0300808	0.0966527	1.07853			114.99	0.0934585	0.191259	0.848841
115.19	0.11708	0.221542	0.920062			115.19	0.0392939	0.0916173	1.08493			115.19	0.096054	0.190227	0.849623
115.39	0.11981	0.220389	0.927083			115.39	0.038143	0.0940881	1.08939			115.39	0.0971646	0.19265	0.854314
115.59	0.118617	0.218443	0.9268			115.59	0.0326059	0.0968392	1.08285			115.59	0.0947316	0.190808	0.855061
115.79	0.126504	0.217241	0.924642			115.79	0.0388644	0.100159	1.08358			115.79	0.0952594	0.194264	0.849054
115.99	0.120388	0.214544	0.921212			115.99	0.033321	0.0957013	1.08113			115.99	0.0983821	0.19289	0.850611
116.19	0.123488	0.217235	0.921674			116.19	0.0410049	0.0974286	1.07739			116.19	0.100273	0.189936	0.84908
116.39	0.126511	0.221305	0.92907			116.39	0.0411198	0.095661	1.08008			116.39	0.0990586	0.193243	0.851969
116.59	0.121685	0.218097	0.920644			116.59	0.0342042	0.0922663	1.08007			116.59	0.0954309	0.188817	0.850139
116.79	0.120773	0.220335	0.924366			116.79	0.0429736	0.0993652	1.07682			116.79	0.104277	0.192165	0.852371
116.99	0.114954	0.222593	0.92437			116.99	0.0327385	0.0990274	1.08179			116.99	0.0918871	0.198449	0.849655
117.19	0.11932	0.217038	0.926501			117.19	0.0361215	0.0920169	1.0861			117.19	0.0961827	0.185039	0.854143
117.39	0.117548	0.218068	0.925161			117.39	0.0287108	0.0954965	1.07859			117.39	0.0922609	0.187747	0.853155
117.59	0.125492	0.217587	0.928393			117.59	0.040114	0.089085	1.0858			117.59	0.100784	0.193403	0.85329
117.79	0.116306	0.215894	0.926215			117.79	0.0345223	0.0905231	1.0815			117.79	0.0923163	0.195717	0.852608
117.99	0.119627	0.220404	0.92553			117.99	0.0362041	0.0932561	1.07848			117.99	0.0965277	0.194305	0.850082
118.19	0.11732	0.22263	0.927267			118.19	0.033181	0.0965817	1.08249			118.19	0.0922651	0.194508	0.853097
118.39	0.11904	0.220168	0.924403			118.39	0.0343139	0.0912107	1.08521			118.39	0.0971504	0.191549	0.851738
118.59	0.11987	0.222254	0.929982			118.59	0.0395336	0.0966152	1.08415			118.59	0.0972684	0.195134	0.853888
118.79	0.112009	0.219855	0.928934			118.79	0.0266004	0.0934494	1.07892			118.79	0.0898754	0.189622	0.85611
118.99	0.120685	0.225017	0.9278			118.99	0.0326527	0.0939939	1.08752			118.99	0.0969905	0.198068	0.84992
119.19	0.12372	0.220124	0.932696			119.19	0.0416395	0.0932199	1.08662			119.19	0.101064	0.194986	0.854352
119.39	0.119444	0.219143	0.928833			119.39	0.0392508	0.0932003	1.08713			119.39	0.0956543	0.191631	0.852521
119.59	0.122644	0.219773	0.932536			119.59	0.0429515	0.089641	1.09341			119.59	0.0969994	0.194598	0.859069
119.79	0.12244	0.215605	0.931396			119.79	0.0361106	0.0942733	1.07973			119.79	0.0952705	0.192825	0.852262
119.99	0.118136	0.220123	0.931828			119.99	0.0335494	0.0936952	1.0858			119.99	0.0952305	0.187336	0.858401
120.19	0.12052	0.219511	0.929941			120.19	0.0395771	0.0917653	1.0845			120.19	0.0953308	0.199864	0.852766
120.39	0.119451	0.219541	0.931108			120.39	0.0364801	0.0903149	1.08294			120.39	0.0985538	0.194839	0.854908
120.59	0.120995	0.221036	0.934722			120.59	0.0386567	0.096084	1.09359			120.59	0.0959365	0.19597	0.860865
120.79	0.116879	0.221896	0.931665			120.79	0.0326036	0.0921842	1.08398			120.79	0.0933288	0.193472	0.856596
120.99	0.122753	0.217338	0.933693			120.99	0.0420626	0.0991657	1.09117			120.99	0.0984996	0.193548	0.8608
121.19	0.120081	0.21765	0.934684			121.19	0.0362432	0.0933853	1.09067			121.19	0.0971091	0.191074	0.85972
121.39	0.118542	0.225086	0.931651			121.39	0.0354687	0.0997864	1.08443			121.39	0.09551	0.197912	0.856398
121.59	0.117054	0.22025	0.937467			121.59	0.0328633	0.0975425	1.08875			121.59	0.097661	0.196801	0.855039
121.79	0.119651	0.221006	0.93026			121.79	0.0362012	0.0893948	1.08869			121.79	0.0984612	0.193925	0.85371
121.99	0.120494	0.224576	0.933652			121.99	0.0353724	0.0914663	1.08888			121.99	0.0986573	0.195647	0.858714
122.19	0.121213	0.220368	0.931123			122.19	0.0378672	0.0914866	1.08963			122.19	0.101424	0.193921	0.856535
122.39	0.1215	0.223164	0.934459			122.39	0.0408732	0.0895528	1.09272			122.39	0.0989649	0.195021	0.852808
122.59	0.123865	0.223087	0.934958			122.59	0.041755	0.0978314	1.09475			122.59	0.0987135	0.192553	0.856366
122.79	0.123976	0.219375	0.937601			122.79	0.0387117	0.0895859	1.09004			122.79	0.100646	0.1943	0.862444
122.99	0.12101	0.217007	0.929586			122.99	0.033715	0.0921108	1.09098			122.99	0.101855	0.195835	0.858926
123.19	0.117527	0.215112	0.935932			123.19	0.0328358	0.0930065	1.0943			123.19	0.0991403	0.195309	0.861713
123.39	0.125444	0.229126	0.929296			123.39	0.0369796	0.102354	1.08797			123.39	0.102931	0.198903	0.856768
123.59	0.121088	0.229473	0.937151			123.59	0.0345005	0.0938805	1.09209			123.59	0.100247	0.197997	0.861171
123.79	0.1231	0.225034	0.932625			123.79	0.0347834	0.0892899	1.08863			123.79	0.100412	0.193065	0.858322
123.99	0.122276	0.225499	0.937855			123.99	0.0379183	0.0944588	1.0895			123.99	0.099723	0.193135	0.857978
124.19	0.118715	0.220519	0.929519			124.19	0.0356765	0.0942974	1.0856			124.19	0.100595	0.195811	0.854516
124.39	0.121357	0.223147	0.93765			124.39	0.0348828	0.0941244	1.09803			124.39	0.0988157	0.193279	0.864284
124.59	0.120605	0.22912	0.936509			124.59	0.0350446	0.0986048	1.09064			124.59	0.098536	0.198855	0.859639
124.79	0.118028	0.224677	0.938035			124.79	0.0325637	0.0978664	1.09481			124.79	0.0953022	0.195096	0.860959
124.99	0.120449	0.225526	0.936221			124.99	0.0376628	0.0972453	1.08669			124.99	0.103579	0.197458	0.856236
125.19	0.124607	0.224232	0.936512			125.19	0.0353648	0.09036	1.08925			125.19	0.098845	0.192978	0.860102
125.39	0.118044	0.221664	0.938518			125.39	0.0353079	0.0949976	1.09			125.39	0.096546	0.193788	0.856354
125.59	0.118048	0.21742	0.937669			125.59	0.0338253	0.0915654	1.0914			125.59	0.100499	0.190959	0.862182
125.79	0.119213	0.221451	0.937873			125.79	0.0317421	0.0897274	1.09337			125.79	0.0976811	0.191551	0.861147
125.99	0.120693	0.225605	0.934374			125.99	0.0355975	0.103951	1.09866			125.99	0.0975587	0.198192	0.858099
126.19	0.116761	0.225756	0.939533			126.19	0.0374348	0.0919759	1.09167			126.19	0.0951623	0.192844	0.86192
126.39	0.119331	0.220721	0.93244			126.39	0.0359557	0.094097	1.09431			126.39	0.0949074	0.193752	0.859722
126.59	0.118528	0.224088	0.942651			126.59	0.0426842	0.0981786	1.09752			126.59	0.0947415	0.195173	0.863144
126.79	0.119735	0.226065	0.938835			126.79	0.035331	0.0965642	1.09572			126.79	0.101261	0.201578	0.862706
126.99	0.120597	0.222651	0.937518			126.99	0.0373218	0.0947119	1.0901			126.99	0.0991504	0.198676	0.857936
127.19	0.12279	0.220827	0.937014			127.19	0.0346569	0.0958329	1.09022			127.19	0.0975475	0.193205	0.860401
127.39	0.119238	0.220153	0.934327			127.39	0.035188	0.0943507	1.0881			127.39	0.0996854	0.197733	0.855984
127.59	0.119971	0.220071	0.944197			127.59	0.0387023	0.0968865	1.09783			127.59	0.0956377	0.19342	0.864558
127.79	0.119902	0.223043	0.942158			127.79	0.0340476	0.0953736	1.09766			127.79	0.0966393	0.194512	0.863979
127.99	0.121823	0.22809	0.940239			127.99	0.0376662	0.0968058	1.09875			127.99	0.0992662	0.201806	0.85968
128.19	0.118816	0.22378	0.939751			128.19	0.0350661	0.0927982	1.0912			128.19	0.0937248	0.192795	0.857083
128.39	0.122356	0.224523	0.943491			128.39	0.036792	0.096306	1.09711			128.39	0.103274	0.196526	0.865398
128.59	0.117235	0.225976	0.94061			128.59	0.0348183	0.0928591	1.0976			128.59	0.0984902	0.199378	0.864278
128.79	0.121995	0.226252	0.943926			128.79	0.0369315	0.0979234	1.10033			128.79	0.100468	0.199443	0.864912
128.99	0.12477	0.223361	0.947591			128.99	0.0414677	0.09492	1.09965			128.99	0.100724	0.194615	0.867904
129.19	0.122245	0.225022	0.938628			129.19	0.0375065	0.0920935	1.09018			129.19	0.105144	0.199004	0.861523
129.39	0.120187	0.224426	0.94333			129.39	0.0349823	0.0930724	1.10051			129.39	0.0997155	0.190981	0.863919
129.59	0.116178	0.223052	0.942483			129.59	0.0343469	0.0933582	1.09833			129.59	0.099604	0.19656	0.864277
129.79	0.126306	0.224219	0.943288			129.79	0.0391182	0.0938686	1.0945			129.79	0.099285	0.194822	0.864527
129.99	0.120544	0.224972	0.941862			129.99	0.0336661	0.0953945	1.09641			129.99	0.0999051	0.195845	0.86714
130.19	0.120582	0.227081	0.944974			130.19	0.0376147	0.0983336	1.09718			130.19	0.0991421	0.197594	0.865812
130.39	0.119781	0.226314	0.95083			130.39	0.0341912	0.0946171	1.09627			130.39	0.0930944	0.196766	0.867998
130.59	0.120177	0.225474	0.947192			130.59	0.0325391	0.10001	1.10095			130.59	0.100224	0.19658	0.872437
130.79	0.11943	0.224007	0.946258			130.79	0.0366578	0.0946777	1.10124			130.79	0.0996194	0.196819	0.869138
130.99	0.122574	0.22927	0.945721			130.99	0.0329924	0.0985952	1.09854			130.99	0.0998497	0.197151	0.863559
131.19	0.125096	0.226596	0.944644			131.19	0.0349686	0.0996159	1.09883			131.19	0.0984694	0.195693	0.864083
131.39	0.123373	0.231031	0.943687			131.39	0.0370482	0.103595	1.09926			131.39	0.0988163	0.20417	0.863665
131.59	0.12094	0.225649	0.942097			131.59	0.0377564	0.0969969	1.0928			131.59	0.100261	0.198268	0.862576
131.79	0.12716	0.221841	0.949657			131.79	0.0429014	0.0956273	1.0997			131.79	0.105666	0.200936	0.869631
131.99	0.122928	0.224641	0.946183			131.99	0.0375984	0.0962765	1.09801			131.99	0.0994946	0.197509	0.866289
132.19	0.123323	0.227611	0.945378			132.19	0.0328077	0.095443	1.09936			132.19	0.0991712	0.198863	0.869007
132.39	0.119549	0.228274	0.949659			132.4	0.039023	0.0965557	1.10002			132.39	0.0984336	0.196568	0.870377
132.59	0.121309	0.227355	0.945996			132.59	0.0354189	0.090789	1.09359			132.59	0.100951	0.198456	0.868586
132.79	0.118079	0.225261	0.946621			132.79	0.031458	0.0969062	1.09342			132.79	0.0925791	0.195453	0.864772
132.99	0.116579	0.225554	0.950271			132.99	0.0299122	0.0972573	1.1			132.99	0.0952461	0.200125	0.864922
133.19	0.122336	0.228293	0.943379			133.19	0.0359421	0.0962322	1.09041			133.19	0.100947	0.19864	0.864528
133.39	0.118193	0.226822	0.948758			133.39	0.0368583	0.0943356	1.10226			133.39	0.101385	0.19932	0.869236
133.59	0.129112	0.227099	0.945307			133.59	0.0388249	0.0944701	1.09389			133.59	0.102507	0.197888	0.865837
133.79	0.125269	0.226187	0.950379			133.79	0.037289	0.0968785	1.10004			133.79	0.101517	0.19736	0.870642
133.99	0.12285	0.22413	0.949588			133.99	0.0419984	0.0956359	1.09942			133.99	0.102147	0.19768	0.868508
134.19	0.123961	0.231174	0.948556			134.19	0.0361624	0.0966134	1.09933			134.19	0.101708	0.196042	0.869049
134.39	0.121581	0.226677	0.948103			134.39	0.033361	0.0932679	1.09951			134.39	0.0980728	0.199328	0.869792
134.59	0.119862	0.229042	0.956956			134.59	0.0356015	0.0960506	1.1026			134.59	0.0973488	0.199358	0.876691
134.79	0.118478	0.231168	0.946841			134.79	0.032969	0.0975571	1.09999			134.79	0.100416	0.198656	0.873304
134.99	0.126228	0.229958	0.946128			134.99	0.0384927	0.096528	1.09496			134.99	0.102115	0.20099	0.866444
135.19	0.122814	0.224918	0.948049			135.19	0.037335	0.0940746	1.09781			135.19	0.0962981	0.203458	0.868061
135.39	0.126991	0.230227	0.95148			135.39	0.0416956	0.0950113	1.10222			135.39	0.103225	0.204816	0.871489
135.59	0.124831	0.224207	0.957386			135.59	0.0382017	0.0961426	1.10428			135.59	0.100648	0.196491	0.871016
135.79	0.121592	0.229234	0.946417			135.79	0.0326129	0.0936947	1.09732			135.79	0.100413	0.199634	0.865334
135.99	0.122289	0.227472	0.945945			135.99	0.0338159	0.099691	1.10039			135.99	0.0952021	0.199698	0.869163
136.19	0.121421	0.230638	0.95006			136.19	0.0322394	0.0923762	1.09491			136.19	0.0936563	0.199492	0.866748
136.39	0.11816	0.226949	0.952544			136.39	0.034091	0.0958301	1.1007			136.39	0.0978768	0.196954	0.873646
136.59	0.119263	0.226679	0.953912			136.59	0.0348965	0.0964016	1.10537			136.59	0.0968641	0.200087	0.869352
136.79	0.123098	0.228211	0.951077			136.79	0.0356232	0.0944834	1.10153			136.79	0.0961812	0.19934	0.872525
136.99	0.123611	0.228091	0.951632			136.99	0.037439	0.0944025	1.1028			136.99	0.100095	0.198604	0.870154
137.19	0.119719	0.234208	0.946047			137.19	0.0342209	0.100739	1.10072			137.19	0.100025	0.202836	0.866889
137.39	0.119253	0.230254	0.954104			137.39	0.0346844	0.0965283	1.1028			137.39	0.0961331	0.198554	0.875074
137.59	0.12691	0.225954	0.950756			137.59	0.0358566	0.0986598	1.10459			137.59	0.10065	0.198055	0.869844
137.79	0.121157	0.228412	0.953084			137.79	0.0358328	0.0975778	1.10154			137.79	0.102382	0.197725	0.873872
137.99	0.122355	0.22692	0.949594			137.99	0.0372864	0.0956434	1.09838			137.99	0.0973616	0.197214	0.871305
138.19	0.119532	0.224785	0.951191			138.19	0.0308671	0.0932441	1.10158			138.19	0.0972505	0.194302	0.870187
138.39	0.126755	0.233691	0.947419			138.39	0.0375334	0.0992522	1.1021			138.39	0.102932	0.197522	0.87305
138.59	0.12524	0.225338	0.950251			138.59	0.0346242	0.0926822	1.09877			138.59	0.100312	0.193871	0.866681
138.79	0.124077	0.230129	0.956881			138.79	0.0378116	0.0985715	1.10008			138.79	0.0987551	0.200594	0.872154
138.99	0.120541	0.225121	0.96157			138.99	0.0350919	0.092558	1.10564			138.99	0.100132	0.193469	0.876136
139.19	0.124244	0.229668	0.953964			139.19	0.0408652	0.095592	1.10625			139.19	0.109414	0.202763	0.874488
139.39	0.119008	0.23016	0.954787			139.39	0.0342652	0.0992867	1.10532			139.39	0.0970382	0.19448	0.872157
139.59	0.11956	0.226147	0.957219			139.59	0.0362587	0.102718	1.10596			139.59	0.102006	0.198957	0.875451
139.79	0.121831	0.235404	0.955935			139.79	0.0380826	0.100817	1.10578			139.79	0.100123	0.203268	0.873737
139.99	0.116584	0.225521	0.957335			139.99	0.035267	0.0910273	1.10365			139.99	0.0986799	0.19467	0.87673
140.19	0.121634	0.234036	0.952361			140.19	0.0343091	0.0988754	1.10822			140.19	0.100951	0.197952	0.874058
140.39	0.117924	0.226023	0.956607			140.39	0.0309981	0.0928438	1.1069			140.39	0.0964788	0.196907	0.87538
140.59	0.126123	0.232306	0.963288			140.59	0.0374756	0.101817	1.11061			140.59	0.105875	0.202373	0.877056
140.79	0.12433	0.232228	0.958686			140.79	0.0410005	0.10271	1.10683			140.79	0.102198	0.202359	0.876965
140.99	0.123265	0.231409	0.959204			140.99	0.0336707	0.0966924	1.10469			140.99	0.0984103	0.202136	0.871691
141.19	0.124887	0.236578	0.957103			141.19	0.0369649	0.100018	1.10454			141.19	0.104122	0.202609	0.875758
141.39	0.121126	0.22927	0.958106			141.39	0.0396369	0.0989754	1.10992			141.39	0.0980247	0.200845	0.876907
141.59	0.122668	0.225103	0.956517			141.59	0.0323274	0.0948814	1.10399			141.59	0.103372	0.194007	0.870025
141.79	0.124223	0.230289	0.951978			141.79	0.0349998	0.0969107	1.10569			141.79	0.10267	0.197181	0.870203
141.99	0.122622	0.225601	0.956767			141.99	0.0362958	0.0987617	1.10837			141.99	0.100658	0.201977	0.872759
142.19	0.123236	0.228733	0.955106			142.19	0.0319827	0.0973538	1.10813			142.19	0.101119	0.194167	0.878289
142.39	0.127532	0.227568	0.954051			142.39	0.0368589	0.0989276	1.10413			142.39	0.0991238	0.194389	0.873879
142.59	0.123688	0.231085	0.96027			142.59	0.0358461	0.099033	1.1063			142.59	0.103097	0.202193	0.872803
142.79	0.124665	0.23145	0.954576			142.79	0.0384909	0.10211	1.10223			142.79	0.106932	0.20107	0.877379
142.99	0.114314	0.229761	0.962727			142.99	0.0231745	0.0990035	1.10677			142.99	0.0916174	0.196621	0.880022
143.19	0.124897	0.234545	0.95318			143.19	0.0379436	0.1013	1.10618			143.19	0.102036	0.20548	0.870015
143.39	0.119538	0.231221	0.957287			143.39	0.0313907	0.0952729	1.10659			143.39	0.0996232	0.198332	0.874986
143.59	0.127295	0.229647	0.955952			143.59	0.0365406	0.0973736	1.1022			143.59	0.104341	0.197698	0.872226
143.79	0.124571	0.226766	0.956632			143.79	0.0371555	0.0941969	1.10777			143.79	0.101752	0.201293	0.875813
143.99	0.118927	0.228914	0.951878			143.99	0.0281331	0.102022	1.09957			143.99	0.100152	0.200155	0.872325
144.19	0.131187	0.230404	0.956193			144.19	0.0375539	0.103977	1.10842			144.19	0.105013	0.196933	0.874135
144.39	0.121065	0.22874	0.958839			144.39	0.0360129	0.0950068	1.1057			144.39	0.0994328	0.200124	0.876034
144.59	0.12363	0.228464	0.960553			144.59	0.0412592	0.0939677	1.11054			144.59	0.101967	0.194199	0.879889
144.79	0.119189	0.232199	0.957789			144.79	0.0348221	0.100095	1.10166			144.79	0.0947644	0.199491	0.874009
144.99	0.121755	0.237927	0.962342			144.99	0.0334171	0.0979205	1.10664			144.99	0.0973996	0.205769	0.875113
145.19	0.12058	0.232495	0.961596			145.19	0.0353494	0.0969318	1.10883			145.19	0.100324	0.200124	0.879484
145.39	0.12058	0.231556	0.962151			145.39	0.0299557	0.100985	1.10888			145.39	0.10023	0.201312	0.878433
145.59	0.119445	0.234497	0.959031			145.59	0.0332735	0.100805	1.10865			145.59	0.0995034	0.202843	0.875593
145.79	0.117544	0.239843	0.964532			145.79	0.0320237	0.103142	1.11014			145.79	0.100022	0.204969	0.878761
145.99	0.119371	0.232726	0.959414			145.99	0.0341431	0.0986241	1.10642			145.99	0.0964034	0.20348	0.879378
146.19	0.121876	0.230051	0.959948			146.19	0.0297264	0.0973103	1.10727			146.19	0.0960121	0.201575	0.875971
146.39	0.120372	0.231096	0.962654			146.39	0.0344369	0.0986094	1.11048			146.39	0.100275	0.201657	0.877651
146.59	0.122686	0.22887	0.964588			146.59	0.0339236	0.0988876	1.11048			146.59	0.0998669	0.199269	0.8775
146.79	0.124232	0.231979	0.961974			146.79	0.0354343	0.0940497	1.10832			146.79	0.102644	0.20209	0.878001
146.99	0.120756	0.236593	0.967403			146.99	0.0338032	0.102426	1.11038			146.99	0.100351	0.208235	0.882678
147.19	0.121075	0.240302	0.961852			147.19	0.0310499	0.103767	1.10448			147.19	0.102152	0.211801	0.876622
147.39	0.122485	0.230567	0.96616			147.39	0.0313151	0.0987745	1.11296			147.39	0.0969027	0.201584	0.880098
147.59	0.123195	0.23193	0.964265			147.59	0.0325428	0.095618	1.10644			147.59	0.0993325	0.201509	0.881185
147.79	0.122407	0.231719	0.961987			147.79	0.0317405	0.0977129	1.1079			147.79	0.10357	0.202888	0.87884
147.99	0.118895	0.234598	0.961639			147.99	0.0304755	0.0979806	1.10493			147.99	0.101302	0.201816	0.876119
148.19	0.122196	0.238388	0.957445			148.19	0.036362	0.0996747	1.10476			148.19	0.102516	0.207288	0.874497
148.39	0.11846	0.235299	0.967568			148.39	0.0316066	0.102911	1.11704			148.39	0.100323	0.203693	0.881579
148.59	0.121349	0.234933	0.959253			148.59	0.0293673	0.0994646	1.10717			148.59	0.100053	0.201044	0.873577
148.79	0.123503	0.235328	0.962766			148.79	0.0369962	0.101352	1.10785			148.79	0.0986582	0.201542	0.879875
148.99	0.116842	0.230496	0.968033			148.99	0.0240512	0.098884	1.11272			148.99	0.0978525	0.198627	0.882072
149.19	0.125612	0.237374	0.964422			149.19	0.0319566	0.104253	1.11119			149.19	0.102861	0.207459	0.882863
149.39	0.119564	0.232381	0.963245			149.39	0.0333584	0.101734	1.11182			149.39	0.102172	0.201784	0.880112
149.59	0.126646	0.232982	0.96477			149.59	0.0328222	0.0983683	1.11334			149.59	0.104039	0.203239	0.879192
149.79	0.126301	0.231909	0.963258			149.79	0.0364381	0.0978678	1.10961			149.79	0.105362	0.201261	0.877735
149.99	0.124314	0.232452	0.966792			149.99	0.0350983	0.0959773	1.11398			149.99	0.0969036	0.206136	0.886324
150.19	0.12236	0.231322	0.968591			150.19	0.0346783	0.0984635	1.11637			150.19	0.10048	0.199602	0.884389
150.39	0.125393	0.237753	0.971986			150.39	0.0327759	0.101159	1.11354			150.39	0.10236	0.206461	0.884869
150.59	0.123873	0.233761	0.972783			150.59	0.0289111	0.101522	1.11561			150.59	0.0969944	0.201406	0.886016
150.79	0.117098	0.234357	0.965407			150.79	0.0290688	0.102431	1.11249			150.79	0.101598	0.207709	0.877915
150.99	0.12401	0.237042	0.9697			150.99	0.0354936	0.0999496	1.1128			150.99	0.0994476	0.202974	0.884257
151.19	0.12011	0.233598	0.9654			151.19	0.0360496	0.0985641	1.1128			151.19	0.101658	0.201047	0.881012
151.39	0.12018	0.233415	0.965183			151.39	0.0344399	0.0965183	1.11624			151.39	0.10149	0.204089	0.883737
151.59	0.123215	0.232746	0.972877			151.59	0.0320273	0.0930346	1.11582			151.59	0.102732	0.199871	0.883554
151.79	0.123824	0.231881	0.973415			151.79	0.030553	0.0971472	1.11826			151.79	0.0975127	0.202821	0.883661
151.99	0.11996	0.233172	0.961376			151.99	0.0303301	0.101519	1.11063			151.99	0.0974884	0.203202	0.876822
152.19	0.122056	0.236086	0.968983			152.19	0.0319504	0.103025	1.1111			152.19	0.100025	0.20552	0.883485
152.39	0.123573	0.234289	0.970932			152.39	0.0370368	0.101803	1.11121			152.39	0.103051	0.205112	0.887467
152.59	0.126376	0.23495	0.966797			152.59	0.0339338	0.100954	1.11451			152.59	0.103803	0.204044	0.884932
152.79	0.12216	0.235696	0.969116			152.79	0.0325166	0.100031	1.11497			152.79	0.104237	0.202122	0.88613
152.99	0.119364	0.231268	0.965852			152.99	0.0298568	0.0983274	1.11229			152.99	0.0962667	0.202647	0.881627
153.19	0.118611	0.231623	0.969022			153.19	0.0312529	0.0992077	1.11591			153.19	0.0981276	0.19955	0.884505
153.39	0.123561	0.229416	0.966703			153.39	0.033286	0.0921143	1.11118			153.39	0.105956	0.198316	0.88242
153.59	0.122025	0.237474	0.971872			153.59	0.0359108	0.100052	1.11651			153.59	0.104588	0.20671	0.8828
153.79	0.118836	0.233252	0.972962			153.79	0.0266951	0.101724	1.1155			153.79	0.0958792	0.201055	0.889462
153.99	0.119125	0.234573	0.966036			153.99	0.0281831	0.100416	1.11065			153.99	0.101536	0.204148	0.882029
154.19	0.124208	0.239978	0.971163			154.19	0.0375814	0.108356	1.11298			154.19	0.10458	0.210332	0.883872
154.39	0.121672	0.234353	0.972176			154.39	0.0281912	0.0968987	1.11689			154.39	0.0983403	0.202269	0.883132
154.59	0.120082	0.235356	0.96795			154.59	0.02567	0.0981169	1.11299			154.59	0.0989139	0.203725	0.879221
154.79	0.117369	0.231877	0.970475			154.79	0.0334933	0.095705	1.11323			154.79	0.0975809	0.203399	0.887311
154.99	0.123943	0.238613	0.973027			154.99	0.0337708	0.0985485	1.11891			154.99	0.100885	0.205411	0.886987
155.19	0.123084	0.231855	0.972821			155.19	0.0293607	0.0983504	1.11567			155.19	0.100012	0.202062	0.89055
155.39	0.12317	0.231296	0.973032			155.39	0.0341415	0.0990968	1.1197			155.39	0.101538	0.20309	0.884858
155.59	0.122928	0.234895	0.972535			155.59	0.034901	0.0974725	1.1162			155.59	0.103699	0.20574	0.884381
155.79	0.122109	0.236804	0.976011			155.79	0.0320742	0.103229	1.12151			155.79	0.103127	0.205036	0.889798
155.99	0.11919	0.235716	0.972027			155.99	0.0264158	0.0980681	1.11923			155.99	0.0983952	0.20473	0.88858
156.19	0.123854	0.237196	0.971218			156.19	0.0284473	0.102466	1.11683			156.19	0.104386	0.206508	0.886721
156.39	0.118782	0.234586	0.972662			156.39	0.0314027	0.0995817	1.11936			156.39	0.0984426	0.204223	0.885447
156.59	0.122218	0.232367	0.974119			156.59	0.0289098	0.101085	1.11797			156.59	0.0981277	0.20309	0.886558
156.79	0.123899	0.233916	0.975238			156.79	0.0320298	0.0994465	1.12037			156.79	0.102222	0.204917	0.886077
156.99	0.122332	0.234748	0.969047			156.99	0.0317961	0.104679	1.11317			156.99	0.100398	0.202715	0.884478
157.19	0.120133	0.233997	0.974557			157.19	0.0324421	0.0954447	1.11543			157.19	0.0981628	0.199938	0.887214
157.39	0.123429	0.237694	0.97407			157.39	0.0331782	0.101144	1.11937			157.39	0.104091	0.20697	0.886431
157.59	0.119312	0.233516	0.973518			157.59	0.0280484	0.09769	1.11473			157.59	0.0997616	0.198125	0.888589
157.79	0.120842	0.236473	0.98032			157.79	0.0316033	0.0986121	1.11768			157.79	0.0953963	0.200892	0.888608
157.99	0.125365	0.232141	0.969011			157.99	0.029912	0.101977	1.11319			157.99	0.101333	0.204961	0.88131
158.19	0.125757	0.236605	0.970983			158.19	0.0364433	0.100352	1.1197			158.19	0.106343	0.202713	0.886993
158.39	0.12373	0.236694	0.970258			158.39	0.0327712	0.0987229	1.11085			158.39	0.105843	0.201575	0.877339
158.59	0.120181	0.239386	0.970623			158.59	0.0325085	0.103324	1.11567			158.59	0.0975188	0.20475	0.886178
158.79	0.119161	0.233806	0.97452			158.79	0.0313449	0.100008	1.11989			158.79	0.103635	0.202885	0.885236
158.99	0.117703	0.235627	0.974069			158.99	0.0283109	0.106997	1.11686			158.99	0.0951158	0.205652	0.886049
159.19	0.121603	0.236738	0.973885			159.19	0.032943	0.099686	1.11794			159.19	0.0995314	0.202546	0.890587
159.39	0.121036	0.23184	0.976626			159.39	0.0305572	0.0956246	1.12075			159.39	0.10141	0.204401	0.88908
159.59	0.124313	0.236502	0.973383			159.59	0.0317484	0.0979979	1.11751			159.59	0.106241	0.201872	0.884815
159.79	0.12515	0.234872	0.974202			159.79	0.0329404	0.0998001	1.12042			159.79	0.105684	0.199642	0.89256
159.99	0.122266	0.235172	0.972713			159.99	0.031975	0.100507	1.11921			159.99	0.0995352	0.202435	0.885858
160.19	0.123814	0.232137	0.971988			160.19	0.0270592	0.0976947	1.11942			160.19	0.0985459	0.204425	0.886914
160.39	0.121347	0.232912	0.981928			160.39	0.0296479	0.0949179	1.12577			160.39	0.0989273	0.20298	0.892317
160.59	0.118144	0.237637	0.975921			160.59	0.0295495	0.105815	1.11834			160.59	0.0976381	0.208098	0.890242
160.79	0.125057	0.237255	0.981359			160.79	0.0351324	0.0975331	1.12386			160.79	0.104043	0.203672	0.890655
160.99	0.124543	0.235895	0.976939			160.99	0.0373506	0.100714	1.11666			160.99	0.101802	0.202436	0.88904
161.19	0.121954	0.235592	0.97579			161.19	0.0302547	0.103336	1.11997			161.19	0.0988302	0.205344	0.884476
161.39	0.123499	0.23573	0.978322			161.39	0.031392	0.0993394	1.12563			161.39	0.100788	0.20591	0.889499
161.59	0.120917	0.236114	0.978363			161.59	0.0343522	0.0993975	1.11563			161.59	0.102507	0.206381	0.88573
161.79	0.128465	0.235313	0.976653			161.79	0.0346806	0.101762	1.12024			161.79	0.103397	0.205873	0.890315
161.99	0.12263	0.234649	0.978647			161.99	0.0275623	0.0999966	1.11868			161.99	0.102683	0.201618	0.885719
162.19	0.123178	0.239445	0.978254			162.19	0.0315237	0.100945	1.1213			162.19	0.104479	0.205713	0.890153
162.39	0.122892	0.240236	0.97596			162.39	0.0380183	0.10468	1.11936			162.39	0.102085	0.207141	0.885339
162.59	0.124084	0.237318	0.981476			162.59	0.0280642	0.108949	1.1234			162.59	0.1016	0.205607	0.886795
162.79	0.124396	0.23892	0.977926			162.79	0.0280339	0.101384	1.12124			162.79	0.102558	0.207062	0.888579
162.99	0.120743	0.237315	0.977796			162.99	0.0281439	0.104573	1.12078			162.99	0.0969527	0.206674	0.888118
163.19	0.125048	0.237128	0.980282			163.19	0.0411133	0.105408	1.12534			163.19	0.104753	0.207308	0.892948
163.39	0.127298	0.238273	0.976833			163.39	0.0352591	0.1018	1.11856			163.39	0.104985	0.204493	0.889806
163.59	0.122962	0.239862	0.981303			163.59	0.0313745	0.102552	1.12116			163.59	0.1016	0.207275	0.890475
163.79	0.120954	0.242456	0.979261			163.79	0.0282902	0.102835	1.12378			163.79	0.101342	0.208074	0.890158
163.99	0.122284	0.241434	0.977982			163.99	0.0283422	0.0993181	1.12012			163.99	0.0991398	0.204246	0.887994
164.19	0.124746	0.241137	0.982063			164.19	0.030068	0.100825	1.12208			164.19	0.103109	0.209612	0.892528
164.39	0.118507	0.238778	0.978933			164.39	0.0295523	0.0980209	1.12052			164.39	0.0993828	0.207816	0.888401
164.59	0.12557	0.237902	0.984217			164.59	0.0331062	0.0990628	1.12594			164.59	0.107915	0.201572	0.888983
164.79	0.124852	0.23505	0.976818			164.79	0.0367393	0.103163	1.12553			164.79	0.102891	0.207667	0.892266
164.99	0.119931	0.234061	0.979387			164.99	0.0273989	0.100339	1.12498			164.99	0.0952325	0.204507	0.889719
165.19	0.123695	0.236881	0.982297			165.19	0.0340246	0.0979217	1.12743			165.19	0.105133	0.203135	0.894845
165.39	0.120931	0.23629	0.978356			165.39	0.0279484	0.103105	1.11992			165.39	0.0981827	0.209222	0.887498
165.59	0.123502	0.237705	0.987224			165.59	0.0312908	0.101933	1.12585			165.59	0.100833	0.204194	0.895555
165.79	0.120512	0.236406	0.981195			165.79	0.0274401	0.103232	1.12699			165.79	0.0954176	0.2045	0.893555
165.99	0.118763	0.243683	0.984029			165.99	0.0320049	0.103457	1.12856			165.99	0.100535	0.211438	0.89451
166.19	0.120941	0.237611	0.98287			166.19	0.0275241	0.103603	1.12249			166.19	0.100061	0.20472	0.891831
166.39	0.118443	0.236251	0.983814			166.39	0.0300466	0.0941559	1.13021			166.39	0.0964832	0.205145	0.895955
166.59	0.119509	0.237408	0.983814			166.59	0.0264854	0.0951501	1.12258			166.59	0.103366	0.205124	0.888253
166.79	0.123118	0.24108	0.983956			166.79	0.0350796	0.100218	1.11978			166.79	0.104346	0.207268	0.890031
166.99	0.119889	0.235321	0.987017			166.99	0.0283529	0.0991682	1.12389			166.99	0.0973496	0.207091	0.895283
167.19	0.120848	0.238386	0.98018			167.19	0.0278194	0.0955684	1.12511			167.19	0.103326	0.209733	0.894686
167.39	0.123465	0.237171	0.985147			167.39	0.0311262	0.0963946	1.12795			167.39	0.103153	0.20442	0.895219
167.59	0.12119	0.236733	0.983754			167.59	0.0299073	0.101264	1.12454			167.59	0.096385	0.201791	0.897049
167.79	0.11697	0.238573	0.980909			167.79	0.0233048	0.104866	1.12298			167.79	0.0959884	0.208616	0.896059
167.99	0.124105	0.236448	0.981027			167.99	0.0268953	0.104065	1.12284			167.99	0.0995669	0.207919	0.892221
168.19	0.124389	0.236945	0.984694			168.19	0.0290197	0.104323	1.12507			168.19	0.103378	0.207422	0.895255
168.39	0.122373	0.239112	0.983934			168.39	0.0316682	0.102083	1.12101			168.39	0.0998921	0.204704	0.892936
168.59	0.118722	0.240586	0.983816			168.59	0.0275277	0.104662	1.11969			168.59	0.0959818	0.210612	0.888217
168.79	0.12224	0.244631	0.98487			168.79	0.0288795	0.102263	1.12319			168.79	0.0995922	0.205649	0.893761
168.99	0.12687	0.232375	0.984061			168.99	0.0295879	0.0982348	1.12727			168.99	0.0992662	0.203598	0.894785
169.19	0.126882	0.240026	0.987644			169.19	0.0308931	0.09948	1.12701			169.19	0.102903	0.206826	0.899944
169.42	0.121916	0.239416	0.987878			169.39	0.0322165	0.100441	1.12474			169.42	0.100517	0.20715	0.896399
169.59	0.124594	0.244143	0.982874			169.59	0.0311341	0.104056	1.12681			169.59	0.10369	0.210561	0.893012
169.79	0.127145	0.241129	0.984063			169.79	0.034133	0.105789	1.12753			169.79	0.100566	0.209066	0.891109
169.99	0.127875	0.234301	0.983951			169.99	0.0313523	0.100345	1.12173			169.99	0.104333	0.20644	0.887276
170.19	0.123382	0.239585	0.986743			170.19	0.0344833	0.103335	1.12856			170.19	0.10089	0.209986	0.894498
170.39	0.120088	0.235923	0.988622			170.39	0.0288291	0.0956701	1.12748			170.39	0.100665	0.201556	0.895566
170.59	0.123649	0.243051	0.98681			170.59	0.0326966	0.102004	1.13118			170.59	0.103081	0.208756	0.894884
170.79	0.12301	0.234927	0.986461			170.79	0.0375106	0.100318	1.12307			170.79	0.102436	0.201587	0.893937
170.99	0.121557	0.238891	0.986755			170.99	0.0280358	0.098303	1.12667			170.99	0.0984422	0.20471	0.892725
171.19	0.119513	0.237635	0.993607			171.19	0.0308559	0.0969262	1.13329			171.19	0.100333	0.202368	0.9036
171.39	0.126782	0.237667	0.991694			171.39	0.0352558	0.103861	1.13123			171.39	0.10229	0.205155	0.896298
171.59	0.125052	0.240412	0.988585			171.59	0.0318992	0.10302	1.1284			171.59	0.101799	0.206678	0.89761
171.79	0.126642	0.238087	0.983844			171.79	0.0379355	0.107875	1.12657			171.79	0.102833	0.209253	0.895059
171.99	0.12446	0.236521	0.985718			171.99	0.0317286	0.100671	1.12525			171.99	0.10026	0.203735	0.891707
172.19	0.129966	0.238746	0.991316			172.19	0.0339016	0.098867	1.132			172.19	0.104722	0.208926	0.900238
172.39	0.122173	0.243327	0.981716			172.39	0.0251739	0.105177	1.12055			172.39	0.100594	0.213377	0.893323
172.59	0.123266	0.241441	0.988107			172.59	0.0334179	0.102698	1.13085			172.59	0.103444	0.208635	0.900628
172.79	0.126471	0.237404	0.990517			172.79	0.0330919	0.104409	1.12944			172.79	0.104983	0.211461	0.897329
172.99	0.12185	0.23925	0.982627			172.99	0.0286548	0.103729	1.12619			172.99	0.0989396	0.207347	0.892517
173.19	0.122477	0.23635	0.987443			173.19	0.0254256	0.0952948	1.12915			173.19	0.0997346	0.20236	0.893197
173.39	0.120472	0.244426	0.984008			173.39	0.0351545	0.104522	1.12556			173.39	0.100096	0.211224	0.893757
173.59	0.119478	0.243642	0.993487			173.59	0.0255268	0.101472	1.12735			173.59	0.0998679	0.213828	0.901516
173.79	0.124563	0.242936	0.989214			173.79	0.0303944	0.101989	1.12949			173.79	0.0993159	0.207534	0.896075
173.99	0.123604	0.24092	0.984978			173.99	0.0244821	0.102089	1.12649			173.99	0.0993993	0.207007	0.893601
174.19	0.120697	0.239798	0.992405			174.19	0.0293838	0.10122	1.13259			174.19	0.104759	0.20554	0.90023
174.39	0.115644	0.242202	0.988464			174.39	0.0260652	0.109313	1.13667			174.39	0.0985397	0.20712	0.904285
174.59	0.122967	0.23646	0.992752			174.59	0.0326444	0.0973586	1.13151			174.59	0.103516	0.201039	0.899553
174.79	0.120368	0.243384	0.99187			174.79	0.0270337	0.10023	1.12726			174.79	0.100956	0.209669	0.898549
174.99	0.125327	0.244074	0.989523			174.99	0.0286314	0.10045	1.12473			174.99	0.102728	0.208093	0.896459
175.19	0.12526	0.239983	0.989616			175.19	0.0302079	0.103978	1.1317			175.19	0.102851	0.206909	0.896541
175.39	0.124626	0.246507	0.99209			175.39	0.0300385	0.105302	1.12551			175.39	0.103701	0.208237	0.896917
175.59	0.1234	0.241607	0.990973			175.59	0.033075	0.0992986	1.12851			175.59	0.103272	0.206073	0.89863
175.79	0.121794	0.244232	0.988977			175.79	0.0275506	0.106318	1.12643			175.79	0.0992835	0.213391	0.897599
175.99	0.122961	0.241031	0.992372			175.99	0.0291139	0.104615	1.13469			175.99	0.102998	0.210386	0.90169
176.19	0.12477	0.23762	0.989854			176.19	0.0341755	0.0998478	1.1246			176.19	0.103997	0.207341	0.897933
176.39	0.121835	0.23824	0.992292			176.39	0.0336731	0.100017	1.13003			176.39	0.099473	0.210056	0.897339
176.59	0.1221	0.239857	0.986939			176.59	0.0294775	0.105875	1.12896			176.59	0.101497	0.206201	0.893063
176.79	0.123392	0.241551	0.995625			176.79	0.0270551	0.0998695	1.13025			176.79	0.101476	0.20559	0.903331
176.99	0.123469	0.240559	0.993604			176.99	0.0354161	0.0969506	1.13231			176.99	0.0999209	0.204165	0.900067
177.19	0.124607	0.24063	0.995385			177.19	0.0284439	0.102006	1.13536			177.19	0.101415	0.208518	0.900548
177.39	0.126607	0.242518	0.988377			177.39	0.0327481	0.102647	1.13336			177.39	0.0997502	0.208818	0.899424
177.59	0.126275	0.237316	0.989481			177.59	0.033316	0.0889943	1.12876			177.59	0.103885	0.205594	0.896439
177.79	0.121281	0.243133	0.993154			177.79	0.0329651	0.100233	1.13041			177.79	0.102934	0.209313	0.894448
177.99	0.128186	0.242061	0.997027			177.99	0.0311049	0.0965435	1.13283			177.99	0.105063	0.205096	0.905103
178.19	0.120142	0.243096	0.991432			178.19	0.0279814	0.109743	1.13569			178.19	0.101479	0.208908	0.899597
178.39	0.121368	0.239176	0.992224			178.39	0.0316493	0.101272	1.13678			178.39	0.102788	0.209813	0.901187
178.59	0.126647	0.244218	0.997551			178.59	0.0325422	0.109914	1.13421			178.59	0.106547	0.212396	0.905172
178.79	0.115962	0.246756	0.989027			178.79	0.0278516	0.104386	1.13195			178.79	0.0993484	0.210316	0.898973
178.99	0.121794	0.243156	0.992711			178.99	0.0271561	0.106432	1.13441			178.99	0.0998426	0.21313	0.899023
179.19	0.122824	0.2403	0.995576			179.19	0.0271312	0.106125	1.13137			179.19	0.0986465	0.206493	0.898076
179.39	0.120747	0.245803	0.991613			179.39	0.0311266	0.106944	1.13032			179.39	0.102831	0.20927	0.900725
179.59	0.126509	0.238078	0.996283			179.59	0.0314932	0.0971599	1.13087			179.59	0.106259	0.205463	0.900655
179.79	0.12327	0.24519	0.992879			179.79	0.0309443	0.0981833	1.13407			179.79	0.10269	0.20769	0.899207
179.99	0.124436	0.243561	0.996338			179.99	0.0353837	0.102426	1.13159			179.99	0.106764	0.208203	0.898549
180.19	0.122045	0.240759	0.996325			180.19	0.0271833	0.101718	1.13351			180.19	0.0982797	0.212984	0.899698
180.39	0.128161	0.244011	0.991769			180.39	0.0351113	0.0964111	1.1349			180.39	0.109541	0.208681	0.900117
180.59	0.119231	0.242554	0.997137			180.59	0.0311835	0.102419	1.13389			180.59	0.0982531	0.210507	0.902246
180.79	0.121773	0.240455	0.994063			180.79	0.033478	0.102257	1.13414			180.79	0.10272	0.208737	0.89989
180.99	0.123674	0.237609	0.994649			180.99	0.0287808	0.0960227	1.13491			180.99	0.0995217	0.203054	0.898183
181.19	0.125083	0.242724	0.995151			181.19	0.0311573	0.0985718	1.1363			181.19	0.102493	0.205572	0.900952
181.39	0.121622	0.240823	0.992107			181.39	0.0354025	0.0973374	1.12903			181.39	0.104225	0.203916	0.897639
181.59	0.119269	0.241896	0.99463			181.59	0.0271298	0.104967	1.13772			181.59	0.103742	0.208169	0.900662
181.79	0.119424	0.239486	0.994318			181.79	0.0264983	0.100314	1.13347			181.79	0.102535	0.205824	0.900195
181.99	0.118536	0.246804	0.99339			181.99	0.0301241	0.107253	1.13288			181.99	0.103958	0.209261	0.897732
182.19	0.12695	0.247536	0.990125			182.19	0.0366935	0.109756	1.13171			182.19	0.101682	0.210668	0.89416
182.39	0.12444	0.240807	0.99443			182.39	0.0292977	0.102405	1.13437			182.39	0.10789	0.209097	0.898105
182.59	0.122617	0.244495	0.996314			182.59	0.0278674	0.102155	1.13501			182.59	0.101713	0.207586	0.905202
182.79	0.121389	0.24314	0.995008			182.79	0.0259197	0.105978	1.13385			182.79	0.102928	0.210356	0.903627
182.99	0.124787	0.249872	1.00297			182.99	0.0336926	0.106107	1.13969			182.99	0.103286	0.217625	0.903601
183.19	0.123829	0.243823	1.00178			183.19	0.0292217	0.10568	1.13559			183.19	0.102929	0.207477	0.9073
183.39	0.121833	0.248639	0.998596			183.39	0.033203	0.104371	1.13553			183.39	0.106391	0.209012	0.905635
183.59	0.124316	0.242645	1.00099			183.59	0.022686	0.104613	1.13509			183.59	0.105349	0.209311	0.903254
183.79	0.122811	0.237964	0.997103			183.79	0.0327344	0.0995179	1.13606			183.79	0.10553	0.207346	0.909416
183.99	0.121543	0.243155	0.999505			183.99	0.0271753	0.10504	1.13899			183.99	0.100511	0.208176	0.908559
184.19	0.119446	0.245061	1.00023			184.19	0.0281681	0.103181	1.14024			184.19	0.102635	0.206584	0.90433
184.39	0.122484	0.246029	1.00464			184.39	0.0251949	0.100137	1.13952			184.39	0.1005	0.206333	0.910629
184.59	0.122241	0.239701	0.999093			184.59	0.0274755	0.10451	1.13653			184.59	0.0994359	0.211534	0.90512
184.79	0.119212	0.241895	0.996489			184.79	0.0270013	0.0978207	1.1377			184.79	0.101033	0.208085	0.898309
184.99	0.12116	0.248828	1.00028			184.99	0.0259731	0.107166	1.13673			184.99	0.100381	0.214037	0.903371
185.19	0.122106	0.241678	1.00534			185.19	0.0213336	0.0999141	1.1383			185.19	0.100319	0.202393	0.907999
185.39	0.125161	0.242809	1.00147			185.39	0.0307695	0.101901	1.14133			185.39	0.10507	0.213006	0.905373
185.59	0.125964	0.243254	0.99956			185.59	0.0268624	0.105026	1.14028			185.59	0.10403	0.213808	0.906003
185.79	0.12416	0.246439	1.00138			185.79	0.0272324	0.106567	1.14117			185.79	0.101817	0.212648	0.907695
185.99	0.124853	0.249202	0.999385			185.99	0.0263104	0.109362	1.13498			185.99	0.0994074	0.214738	0.906028
186.19	0.124687	0.244996	0.997734			186.19	0.0320389	0.106248	1.13392			186.19	0.105181	0.21126	0.902606
186.39	0.125359	0.245925	0.998432			186.39	0.0314547	0.102679	1.13509			186.39	0.103472	0.212238	0.897778
186.59	0.121045	0.242769	0.998757			186.59	0.0276234	0.10003	1.13565			186.59	0.0985277	0.207939	0.904252
186.79	0.122176	0.244061	1.0037			186.79	0.0283934	0.102623	1.14332			186.79	0.0985934	0.211161	0.904259
186.99	0.124644	0.243807	0.998968			186.99	0.027348	0.101447	1.1336			186.99	0.101436	0.210879	0.903924
187.19	0.125002	0.241738	1.00518			187.19	0.0322351	0.105919	1.13965			187.19	0.105173	0.211756	0.90982
187.39	0.117375	0.243889	1.00288			187.39	0.0304723	0.106986	1.14086			187.39	0.101101	0.209316	0.907238
187.59	0.124882	0.243984	1.0014			187.59	0.0346171	0.103076	1.1367			187.59	0.105585	0.214772	0.903371
187.79	0.125723	0.244873	0.997461			187.79	0.0259861	0.105484	1.13193			187.79	0.104475	0.213991	0.907995
187.99	0.123637	0.246461	1.003			187.99	0.0319156	0.10727	1.14331			187.99	0.103559	0.211235	0.907797
188.19	0.118006	0.243526	1.00054			188.19	0.0257606	0.0975271	1.13492			188.19	0.0989954	0.209006	0.905638
188.39	0.12105	0.241908	1.00286			188.39	0.0289003	0.110401	1.14056			188.39	0.0982303	0.211205	0.909207
188.59	0.12698	0.242749	0.999922			188.59	0.0276735	0.102223	1.1407			188.59	0.101173	0.211444	0.903323
188.79	0.12409	0.246759	0.997155			188.79	0.0346494	0.107881	1.13709			188.79	0.104483	0.210241	0.902149
188.99	0.122295	0.246433	1.00012			188.99	0.0284414	0.106867	1.14177			188.99	0.103391	0.209706	0.909113
189.19	0.12029	0.240388	0.998493			189.19	0.0297669	0.101805	1.13764			189.19	0.100293	0.205811	0.909179
189.39	0.1262	0.241907	1.0067			189.39	0.0283819	0.103399	1.14078			189.39	0.104905	0.214343	0.907299
189.59	0.119852	0.243571	1.00196			189.59	0.0224688	0.106691	1.1452			189.59	0.0999738	0.215132	0.909661
189.79	0.123222	0.241697	1.00584			189.79	0.0275807	0.106749	1.14247			189.79	0.104486	0.209568	0.909283
189.99	0.125903	0.250348	1.0008			189.99	0.027813	0.11168	1.14099			189.99	0.102396	0.213703	0.90499
190.19	0.120795	0.240868	1.00235			190.19	0.0279096	0.103466	1.14171			190.19	0.101083	0.210882	0.904957
190.39	0.126981	0.243564	1.00214			190.39	0.0311369	0.0970346	1.14271			190.39	0.102951	0.210606	0.908704
190.59	0.125704	0.246507	1.00183			190.59	0.0287292	0.106354	1.14474			190.59	0.10813	0.213894	0.904775
190.79	0.12198	0.242963	1.00062			190.79	0.0321797	0.103339	1.13842			190.79	0.105784	0.211798	0.90413
190.99	0.125214	0.242353	1.00619			190.99	0.0295948	0.103693	1.14022			190.99	0.102591	0.210383	0.91101
191.19	0.121023	0.243315	1.00497			191.19	0.0256078	0.106498	1.13809			191.19	0.101534	0.211265	0.90218
191.39	0.120516	0.24481	1.00181			191.4	0.0288771	0.10557	1.13851			191.39	0.102145	0.209708	0.907638
191.59	0.123995	0.247887	1.00329			191.59	0.0284489	0.10556	1.14196			191.59	0.0993578	0.213691	0.910181
191.79	0.122644	0.244188	1.0036			191.79	0.0287019	0.102773	1.1434			191.79	0.102992	0.208396	0.904918
191.99	0.118403	0.246965	1.00619			191.99	0.0257518	0.106556	1.14054			191.99	0.103972	0.212104	0.906717
192.19	0.125399	0.24838	1.00431			192.19	0.0337541	0.104833	1.14394			192.19	0.108869	0.211451	0.90319
192.39	0.119072	0.245786	1.00867			192.39	0.0282683	0.106663	1.14426			192.39	0.103278	0.213329	0.909376
192.59	0.121849	0.246275	1.00464			192.59	0.0309173	0.104548	1.13919			192.59	0.104549	0.210463	0.907777
192.79	0.122778	0.249756	1.00856			192.79	0.0227898	0.111167	1.14538			192.79	0.099013	0.215204	0.907649
192.99	0.124754	0.244352	1.00571			192.99	0.027048	0.105868	1.14			192.99	0.104655	0.2068	0.91086
193.19	0.121349	0.245575	1.0047			193.19	0.0312322	0.105068	1.14401			193.19	0.100524	0.213365	0.908011
193.39	0.122596	0.24395	1.00514			193.39	0.0289532	0.104802	1.14566			193.39	0.105877	0.21457	0.907871
193.59	0.122807	0.248303	1.00564			193.59	0.0287307	0.107855	1.1442			193.59	0.100719	0.210931	0.91228
193.79	0.119107	0.245788	1.00854			193.79	0.0301642	0.104441	1.14222			193.79	0.100236	0.210902	0.910703
193.99	0.125416	0.247021	1.00469			193.99	0.0261667	0.108518	1.14418			193.99	0.102066	0.211858	0.907499
194.19	0.122534	0.246522	1.00967			194.19	0.0250949	0.106889	1.14306			194.19	0.102279	0.215409	0.909815
194.39	0.116922	0.242251	1.01148			194.39	0.0259305	0.101576	1.14601			194.39	0.0990863	0.20963	0.914535
194.59	0.122608	0.247558	1.00358			194.59	0.0294116	0.105933	1.14681			194.59	0.105938	0.208656	0.908932
194.79	0.121541	0.245869	1.00821			194.79	0.0259354	0.107091	1.14175			194.79	0.10322	0.211336	0.910318
194.99	0.12022	0.243781	1.0092			194.99	0.0242302	0.107249	1.13908			194.99	0.0975179	0.21347	0.906852
195.19	0.127279	0.243229	1.0061			195.19	0.0325694	0.100518	1.14415			195.19	0.106169	0.212774	0.907628
195.39	0.120418	0.249268	1.01174			195.39	0.0236851	0.113417	1.14494			195.39	0.0971967	0.214023	0.913167
195.59	0.125298	0.247514	1.00837			195.59	0.0277677	0.107361	1.14415			195.59	0.107359	0.214493	0.913925
195.79	0.122842	0.246939	1.0073			195.79	0.0272002	0.105395	1.14751			195.79	0.103214	0.213371	0.908063
195.99	0.124269	0.247559	1.00969			195.99	0.0315464	0.107558	1.14582			195.99	0.10447	0.212981	0.909898
196.19	0.12559	0.240413	1.0064			196.19	0.0313129	0.104163	1.14846			196.19	0.109824	0.204508	0.911344
196.39	0.123195	0.243891	1.00382			196.39	0.0311512	0.102746	1.13984			196.39	0.103899	0.207876	0.909583
196.59	0.126719	0.245634	1.00303			196.59	0.0243698	0.102483	1.1448			196.59	0.101532	0.210492	0.909961
196.79	0.126376	0.247736	1.00933			196.79	0.035705	0.102025	1.14193			196.79	0.105215	0.212383	0.909535
196.99	0.126379	0.24761	1.01331			196.99	0.0338388	0.107934	1.14665			196.99	0.107793	0.213668	0.910852
197.19	0.126711	0.246278	1.00028			197.19	0.0317365	0.105451	1.13864			197.19	0.106404	0.20889	0.903489
197.39	0.124472	0.241657	1.00808			197.39	0.0296751	0.106913	1.14661			197.39	0.100747	0.210746	0.910596
197.59	0.124205	0.24857	1.00489			197.59	0.0298354	0.104206	1.14026			197.59	0.105731	0.210242	0.908549
197.79	0.122889	0.246185	1.00742			197.79	0.0259752	0.107091	1.14517			197.79	0.103024	0.211308	0.909683
197.99	0.123147	0.245971	1.00927			197.99	0.0282596	0.102258	1.14445			197.99	0.100829	0.209602	0.909416
198.19	0.122386	0.243451	1.00966			198.19	0.0262853	0.10523	1.14677			198.19	0.106026	0.210321	0.906735
198.39	0.125636	0.245958	1.00798			198.39	0.0292176	0.105124	1.14487			198.39	0.104862	0.208836	0.911392
198.6	0.121278	0.244782	1.01027			198.59	0.0281351	0.103679	1.14298			198.6	0.107311	0.209952	0.911438
198.79	0.123105	0.24415	1.01149			198.79	0.026062	0.106787	1.14908			198.79	0.102925	0.20745	0.915227
198.99	0.130837	0.249947	1.00484			198.99	0.0288395	0.103676	1.14168			198.99	0.108142	0.212651	0.903048
199.19	0.120948	0.24701	1.01116			199.2	0.0313048	0.104154	1.15112			199.19	0.10568	0.215101	0.911921
199.39	0.123791	0.249266	1.01431			199.39	0.0249627	0.110023	1.14662			199.39	0.106914	0.212333	0.914982
199.59	0.123879	0.24722	1.01374			199.59	0.0314742	0.106453	1.14157			199.59	0.105029	0.212075	0.91091
199.79	0.1275	0.247489	1.0082			199.79	0.029515	0.111732	1.14551			199.79	0.110468	0.217218	0.912838
199.99	0.119752	0.248011	1.00908			199.99	0.0262812	0.103699	1.1456			199.99	0.102289	0.212368	0.914662
200.19	0.12307	0.248151	1.01456			200.19	0.0332506	0.10376	1.14867			200.19	0.102713	0.20745	0.913873
200.39	0.122672	0.247402	1.00761			200.39	0.0293592	0.103828	1.14489			200.39	0.104038	0.211714	0.904076
200.59	0.120421	0.247739	1.01092			200.59	0.0306811	0.102752	1.14898			200.59	0.10075	0.211938	0.910846
200.79	0.120413	0.24664	1.00614			200.79	0.0233918	0.101628	1.13921			200.79	0.0967418	0.21437	0.909613
201	0.120339	0.244672	1.00815			200.99	0.0230265	0.101752	1.14024			201	0.104687	0.212174	0.909267
201.19	0.12414	0.246254	1.00804			201.19	0.0330701	0.100557	1.14481			201.19	0.107853	0.21079	0.90756
201.39	0.127583	0.246715	1.00823			201.39	0.0332222	0.103013	1.14488			201.39	0.108385	0.211205	0.909512
201.59	0.126039	0.247084	1.01549			201.59	0.0218812	0.105858	1.15466			201.59	0.101227	0.209261	0.915851
201.79	0.125876	0.25027	1.01166			201.79	0.0257069	0.108048	1.1471			201.79	0.101443	0.215536	0.911978
201.99	0.126577	0.247189	1.00988			201.99	0.0269877	0.106081	1.14235			201.99	0.106163	0.214158	0.916039
202.19	0.124689	0.242741	1.0121			202.19	0.0301918	0.103338	1.14859			202.19	0.102617	0.213099	0.908626
202.39	0.123844	0.248443	1.0094			202.39	0.0258075	0.10528	1.14538			202.39	0.100099	0.214237	0.914759
202.59	0.12526	0.245945	1.00765			202.59	0.0283645	0.102719	1.14231			202.59	0.110596	0.208151	0.911428
202.79	0.123412	0.242075	1.01038			202.79	0.0259	0.103479	1.14523			202.79	0.107691	0.209043	0.911231
202.99	0.124379	0.245706	1.01292			202.99	0.0315876	0.103593	1.14972			202.99	0.112923	0.214082	0.912268
203.19	0.121622	0.24789	1.00934			203.19	0.0236749	0.106244	1.14449			203.19	0.103657	0.21372	0.910615
203.39	0.125084	0.248358	1.01815			203.39	0.0264411	0.108623	1.15022			203.39	0.10283	0.213337	0.919069
203.59	0.121697	0.247462	1.01185			203.59	0.020864	0.102509	1.15482			203.59	0.102624	0.211444	0.912762
203.79	0.124422	0.244815	1.0146			203.79	0.0258034	0.105647	1.1454			203.79	0.101864	0.215139	0.910711
203.99	0.130228	0.24871	1.0161			203.99	0.0297618	0.106966	1.15072			203.99	0.108425	0.212747	0.913663
204.19	0.124356	0.250179	1.01963			204.19	0.0227583	0.106773	1.15342			204.19	0.0994065	0.210803	0.918811
204.39	0.124462	0.246785	1.01808			204.39	0.02616	0.103069	1.1514			204.39	0.108021	0.217548	0.91975
204.59	0.119751	0.241773	1.01376			204.59	0.0269877	0.101186	1.14589			204.59	0.100545	0.209768	0.912362
204.79	0.123697	0.250594	1.01212			204.79	0.025587	0.108996	1.14979			204.79	0.100116	0.216086	0.913186
204.99	0.12059	0.252827	1.01676			204.99	0.0298048	0.108781	1.15131			204.99	0.102697	0.213976	0.917514
205.19	0.122612	0.251492	1.01478			205.19	0.0281867	0.10772	1.14577			205.19	0.102713	0.217022	0.912668
205.39	0.121348	0.244885	1.01669			205.39	0.025287	0.10448	1.14827			205.39	0.101925	0.211393	0.917875
205.59	0.124485	0.2502	1.01561			205.59	0.0352403	0.106885	1.1503			205.59	0.10544	0.213613	0.919806
205.79	0.124368	0.247809	1.01165			205.79	0.028902	0.10247	1.14912			205.79	0.105903	0.212812	0.915036
205.99	0.122845	0.248286	1.01574			205.99	0.0300622	0.105528	1.14822			205.99	0.100573	0.212107	0.918926
206.19	0.121754	0.248565	1.01018			206.19	0.0264616	0.108541	1.15394			206.19	0.0973326	0.208892	0.910935
206.39	0.124731	0.247266	1.01404			206.39	0.027783	0.105106	1.15364			206.39	0.100478	0.216061	0.911924
206.59	0.124672	0.252934	1.01555			206.59	0.0286831	0.11172	1.15442			206.59	0.102561	0.217153	0.917007
206.79	0.120804	0.248455	1.01768			206.79	0.0263921	0.105296	1.15293			206.79	0.101997	0.208365	0.914224
206.99	0.125718	0.243215	1.01823			206.99	0.0267611	0.104405	1.15318			206.99	0.100383	0.209228	0.912938
207.19	0.123618	0.246751	1.01631			207.19	0.0281917	0.102417	1.15232			207.19	0.107277	0.209216	0.91605
207.39	0.124152	0.244868	1.01943			207.39	0.0260092	0.10278	1.15063			207.39	0.102873	0.20659	0.915122
207.59	0.124616	0.244031	1.02076			207.59	0.0193005	0.102879	1.15638			207.59	0.102015	0.212608	0.916816
207.79	0.123547	0.250516	1.01795			207.79	0.0272333	0.10697	1.15183			207.79	0.10822	0.209884	0.919011
207.99	0.124457	0.245452	1.02009			207.99	0.0250094	0.103914	1.15132			207.99	0.104775	0.214592	0.915142
208.19	0.121551	0.25217	1.01891			208.19	0.0251087	0.109595	1.15085			208.19	0.104013	0.213607	0.917349
208.39	0.119599	0.252256	1.01815			208.39	0.0264204	0.104043	1.15593			208.39	0.102591	0.214366	0.92066
208.59	0.123935	0.24552	1.01787			208.59	0.0256824	0.102843	1.15221			208.59	0.104203	0.212928	0.911026
208.79	0.116031	0.248501	1.01581			208.79	0.0242636	0.108265	1.15441			208.79	0.0990149	0.211912	0.914489
208.99	0.124878	0.246863	1.01985			208.99	0.0240636	0.106357	1.15578			208.99	0.105587	0.211594	0.918637
209.19	0.124327	0.250872	1.01945			209.19	0.0242555	0.106672	1.14974			209.19	0.104162	0.212587	0.91412
209.39	0.120863	0.2437	1.01054			209.39	0.0257435	0.104456	1.15154			209.39	0.105339	0.212722	0.914263
209.59	0.127141	0.248139	1.01891			209.59	0.0283059	0.105297	1.15418			209.59	0.105806	0.215585	0.916411
209.79	0.124934	0.251027	1.01633			209.79	0.0303005	0.106045	1.15823			209.79	0.106046	0.214943	0.918535
209.99	0.125397	0.251619	1.02			209.99	0.0253466	0.110191	1.14975			209.99	0.102625	0.216168	0.915409
210.19	0.120409	0.248583	1.01636			210.19	0.0231454	0.102092	1.15117			210.19	0.100747	0.210628	0.915626
210.39	0.121538	0.253287	1.02049			210.39	0.0236593	0.105008	1.15175			210.39	0.0992994	0.215944	0.918433
210.59	0.123527	0.253704	1.01598			210.59	0.0246355	0.110816	1.14877			210.59	0.106077	0.217954	0.916943
210.79	0.127018	0.251716	1.02264			210.79	0.0325273	0.11208	1.15677			210.79	0.109676	0.215952	0.915587
210.99	0.121871	0.250187	1.02109			210.99	0.0246508	0.104484	1.14896			210.99	0.100595	0.210789	0.920654
211.19	0.121289	0.249011	1.01972			211.19	0.0204347	0.102987	1.15515			211.19	0.10352	0.208674	0.917733
211.39	0.123035	0.251033	1.01556			211.39	0.0267141	0.106924	1.15006			211.39	0.101917	0.219832	0.914389
211.59	0.122923	0.252981	1.01591			211.59	0.0234504	0.106313	1.15059			211.59	0.103957	0.217631	0.912693
211.79	0.122784	0.24978	1.01524			211.79	0.0244179	0.107171	1.15146			211.79	0.105176	0.213366	0.914246
211.99	0.121232	0.251613	1.01964			211.99	0.0242063	0.103624	1.15402			211.99	0.102411	0.214941	0.92129
212.19	0.121991	0.249114	1.02262			212.19	0.0239762	0.110398	1.15734			212.19	0.105512	0.214323	0.918199
212.39	0.12014	0.24511	1.0215			212.39	0.0181497	0.100154	1.15647			212.39	0.0986097	0.209007	0.917243
212.59	0.121827	0.247953	1.01965			212.59	0.0268457	0.0999879	1.15205			212.59	0.102079	0.212742	0.917183
212.79	0.124649	0.254876	1.02016			212.79	0.0251179	0.111102	1.15124			212.79	0.10513	0.219538	0.916967
212.99	0.122033	0.255573	1.02039			212.99	0.0205013	0.106911	1.1574			212.99	0.0993229	0.21593	0.918203
213.19	0.117361	0.249128	1.01848			213.19	0.0245284	0.101019	1.1559			213.19	0.099378	0.214263	0.920159
213.39	0.122035	0.24612	1.02306			213.39	0.0271113	0.107083	1.16075			213.39	0.105197	0.214389	0.916718
213.59	0.125574	0.250937	1.02145			213.59	0.0319643	0.102781	1.15375			213.59	0.104016	0.217673	0.921291
213.79	0.127797	0.250305	1.02332			213.79	0.0280718	0.103917	1.15156			213.79	0.102578	0.213519	0.916878
213.99	0.120378	0.248625	1.01666			213.99	0.0182478	0.108865	1.15746			213.99	0.101848	0.214014	0.91789
214.19	0.118075	0.251323	1.01965			214.19	0.0246614	0.108338	1.14962			214.19	0.104021	0.216163	0.916401
214.39	0.116904	0.249251	1.01917			214.39	0.0221834	0.107271	1.15385			214.39	0.100887	0.214907	0.914337
214.59	0.123638	0.251522	1.02123			214.59	0.0330584	0.103707	1.15267			214.59	0.107694	0.214408	0.922068
214.79	0.125238	0.25318	1.02189			214.79	0.0290301	0.106891	1.1558			214.79	0.103149	0.21323	0.917467
214.99	0.122545	0.246525	1.0157			214.99	0.0255089	0.105998	1.14968			214.99	0.101791	0.212088	0.913995
215.19	0.12413	0.2513	1.02093			215.19	0.0258652	0.1017	1.15464			215.19	0.102867	0.212862	0.918101
215.39	0.120418	0.250121	1.02224			215.39	0.0234982	0.104523	1.14887			215.39	0.104421	0.213951	0.914265
215.59	0.121487	0.256084	1.02204			215.59	0.024621	0.109134	1.16			215.59	0.103951	0.220355	0.920784
215.79	0.123774	0.248682	1.02612			215.79	0.0279102	0.104328	1.15665			215.79	0.105986	0.21319	0.9226
215.99	0.125055	0.246654	1.01743			215.99	0.0284513	0.104571	1.16084			215.99	0.106581	0.212157	0.918679
216.19	0.122258	0.251804	1.02424			216.19	0.0256847	0.108307	1.15951			216.19	0.105028	0.217584	0.920408
216.39	0.124512	0.250212	1.02127			216.39	0.0193002	0.105762	1.1547			216.39	0.101137	0.216212	0.922076
216.59	0.119736	0.251967	1.01968			216.59	0.0242602	0.10909	1.15427			216.59	0.101865	0.215601	0.91899
216.79	0.121596	0.250751	1.02286			216.79	0.0276694	0.10029	1.15536			216.79	0.103206	0.212314	0.919605
216.99	0.123462	0.2532	1.02201			216.99	0.0279204	0.105904	1.15434			216.99	0.109549	0.217127	0.9239
217.19	0.124323	0.252861	1.02018			217.19	0.025088	0.105517	1.15546			217.19	0.105656	0.218895	0.92059
217.39	0.121357	0.247916	1.02215			217.39	0.0261769	0.102182	1.15338			217.39	0.0993736	0.216028	0.914668
217.59	0.123206	0.253093	1.02098			217.59	0.0277624	0.110262	1.1525			217.59	0.101896	0.220587	0.920634
217.79	0.126172	0.249669	1.02559			217.79	0.0305907	0.105788	1.1556			217.79	0.103928	0.211162	0.921222
217.99	0.120017	0.254621	1.02483			217.99	0.0249942	0.105742	1.1532			217.99	0.102241	0.214799	0.917685
218.19	0.118145	0.248742	1.02422			218.19	0.0203801	0.104129	1.15976			218.19	0.100483	0.218686	0.918904
218.39	0.124479	0.24952	1.02493			218.39	0.0263903	0.109756	1.15502			218.39	0.103976	0.215478	0.924327
218.59	0.120478	0.252613	1.02576			218.59	0.0260397	0.107202	1.15513			218.59	0.100432	0.218693	0.922546
218.79	0.119044	0.253233	1.02137			218.79	0.0228194	0.106726	1.15118			218.79	0.0994343	0.2129	0.91543
218.99	0.123953	0.248946	1.02573			218.99	0.0270505	0.106455	1.15949			218.99	0.103659	0.214925	0.922108
219.19	0.119773	0.24573	1.02726			219.19	0.0215098	0.101646	1.16163			219.19	0.102161	0.209962	0.922885
219.39	0.124747	0.253513	1.01974			219.39	0.0227028	0.110652	1.15129			219.39	0.101901	0.218027	0.917124
219.59	0.121077	0.246585	1.02897			219.59	0.0256151	0.103909	1.15526			219.59	0.103508	0.212949	0.92424
219.79	0.121511	0.256494	1.02674			219.79	0.0222741	0.109992	1.1541			219.79	0.100202	0.221344	0.92217
219.99	0.121548	0.255958	1.02521			219.99	0.0237977	0.109099	1.1585			219.99	0.103755	0.216298	0.921751
220.19	0.119629	0.252578	1.02497			220.19	0.0222263	0.104031	1.15918			220.19	0.100089	0.215432	0.92541
220.39	0.118016	0.257996	1.02627			220.39	0.0184698	0.109507	1.15802			220.39	0.100549	0.219532	0.919139
220.59	0.126977	0.251047	1.02731			220.59	0.0323373	0.107384	1.1595			220.59	0.106227	0.216388	0.924305
220.79	0.122488	0.252094	1.02428			220.79	0.0210159	0.112885	1.15263			220.79	0.103477	0.219268	0.919752
220.99	0.122961	0.250653	1.02842			220.99	0.0235237	0.105423	1.16032			220.99	0.0999621	0.214469	0.928726
221.19	0.12264	0.25174	1.02356			221.19	0.026145	0.106616	1.15337			221.19	0.105045	0.217362	0.920691
221.39	0.122634	0.252329	1.02678			221.39	0.0212253	0.109609	1.15458			221.39	0.101509	0.219199	0.920813
221.59	0.124504	0.251102	1.02726			221.59	0.0277933	0.107222	1.1575			221.59	0.104324	0.214014	0.92156
221.79	0.125699	0.251113	1.02609			221.79	0.0200863	0.10732	1.1574			221.79	0.101855	0.216852	0.921648
221.99	0.124632	0.249855	1.02671			221.99	0.0248189	0.106665	1.15535			221.99	0.101477	0.214929	0.917026
222.19	0.123844	0.24823	1.02579			222.19	0.0271453	0.0980694	1.15713			222.19	0.104706	0.211762	0.920351
222.39	0.123245	0.251581	1.02724			222.39	0.0244977	0.104659	1.15909			222.39	0.105692	0.218818	0.923359
222.59	0.12362	0.251435	1.02714			222.59	0.0204329	0.108054	1.15688			222.59	0.102675	0.208589	0.916818
222.79	0.125421	0.250074	1.02628			222.79	0.0262804	0.108962	1.16166			222.79	0.106268	0.215055	0.923006
222.99	0.12373	0.249644	1.02706			222.99	0.0272423	0.109217	1.15682			222.99	0.107061	0.213072	0.920964
223.19	0.120614	0.248197	1.03388			223.19	0.0270611	0.108553	1.16106			223.19	0.0997068	0.213053	0.923734
223.39	0.127803	0.251009	1.02501			223.39	0.0286996	0.112633	1.15889			223.39	0.104865	0.217966	0.924809
223.59	0.120725	0.253781	1.0268			223.59	0.0243119	0.104521	1.15581			223.59	0.107522	0.218448	0.922052
223.79	0.123533	0.258133	1.03126			223.79	0.0251796	0.105924	1.15784			223.79	0.102743	0.21911	0.923414
223.99	0.124099	0.250458	1.02445			223.99	0.0251858	0.105364	1.158			223.99	0.105352	0.221031	0.926206
224.19	0.1178	0.253339	1.02747			224.19	0.0224168	0.109336	1.15801			224.19	0.105337	0.218272	0.921724
224.39	0.121646	0.250359	1.02955			224.39	0.0239909	0.105442	1.16071			224.39	0.0997939	0.213064	0.924268
224.59	0.122453	0.25405	1.02617			224.59	0.0201281	0.103601	1.15707			224.59	0.103112	0.217162	0.923205
224.79	0.123616	0.255581	1.02702			224.79	0.0241631	0.116822	1.15541			224.79	0.10483	0.223246	0.922968
224.99	0.126011	0.256274	1.02986			224.99	0.0277039	0.10587	1.16089			224.99	0.104689	0.216232	0.923497
225.19	0.120233	0.249562	1.02914			225.19	0.0193319	0.103774	1.15955			225.19	0.104249	0.213578	0.923836
225.39	0.122641	0.254463	1.02706			225.39	0.0268176	0.106612	1.15682			225.39	0.107219	0.218577	0.923752
225.59	0.125155	0.252422	1.0293			225.59	0.0291182	0.104538	1.15972			225.59	0.108091	0.21555	0.923295
225.79	0.124255	0.254416	1.02246			225.79	0.0240805	0.110331	1.15507			225.79	0.103796	0.21863	0.922137
225.99	0.125804	0.254634	1.02987			225.99	0.0288941	0.110174	1.15868			225.99	0.110128	0.221907	0.924003
226.19	0.127691	0.256496	1.02839			226.19	0.0266005	0.112894	1.16105			226.19	0.106839	0.219063	0.920269
226.39	0.120938	0.25181	1.03429			226.39	0.0213215	0.105491	1.16232			226.39	0.104459	0.218825	0.925757
226.59	0.12341	0.253217	1.02933			226.59	0.0237908	0.108164	1.16192			226.59	0.100895	0.215147	0.926005
226.79	0.125732	0.253348	1.03016			226.79	0.0213103	0.113903	1.15792			226.79	0.102062	0.219954	0.92388
226.99	0.125884	0.257071	1.03274			226.99	0.0210549	0.110007	1.15799			226.99	0.104284	0.218789	0.92609
227.19	0.119992	0.251692	1.03119			227.19	0.0258162	0.107323	1.16752			227.19	0.104222	0.215859	0.92608
227.39	0.123301	0.249481	1.03162			227.39	0.0226636	0.104735	1.164			227.39	0.108302	0.21396	0.922731
227.59	0.125248	0.246429	1.02859			227.59	0.0242196	0.104169	1.15908			227.59	0.108054	0.215562	0.924066
227.79	0.119134	0.252322	1.02927			227.79	0.0169587	0.111322	1.15691			227.79	0.0997785	0.215552	0.922269
227.99	0.125755	0.250882	1.02949			227.99	0.0216502	0.110181	1.15411			227.99	0.10431	0.214605	0.921953
228.19	0.124301	0.260911	1.0334			228.19	0.0228633	0.110291	1.15899			228.19	0.10223	0.216921	0.92627
228.39	0.121422	0.248608	1.02937			228.39	0.020174	0.104715	1.16133			228.39	0.0988457	0.219547	0.923499
228.59	0.125044	0.252013	1.03184			228.59	0.0270394	0.109385	1.16292			228.59	0.108943	0.217591	0.926892
228.79	0.123892	0.25147	1.02717			228.79	0.0226101	0.105001	1.1597			228.79	0.10505	0.216159	0.927611
228.99	0.11844	0.253393	1.03161			228.99	0.0220779	0.111003	1.15828			228.99	0.103051	0.218971	0.926693
229.19	0.122534	0.253057	1.03098			229.19	0.020956	0.110293	1.16051			229.19	0.105565	0.220073	0.920624
229.39	0.131847	0.250729	1.03813			229.39	0.0280881	0.109909	1.16858			229.39	0.108153	0.218775	0.929772
229.59	0.117042	0.254804	1.03554			229.59	0.0188803	0.108941	1.16584			229.59	0.099009	0.216562	0.926812
229.79	0.121502	0.255269	1.03082			229.79	0.0217292	0.106147	1.16205			229.79	0.102843	0.21974	0.927299
229.99	0.122345	0.255858	1.03808			229.99	0.0239386	0.109649	1.16519			229.99	0.104009	0.221284	0.926782
230.19	0.123126	0.253852	1.03553			230.19	0.0172768	0.107408	1.16609			230.19	0.103601	0.213917	0.927531
230.39	0.121721	0.256338	1.03334			230.39	0.0235382	0.107718	1.16098			230.39	0.102037	0.21644	0.926117
230.59	0.127135	0.256402	1.03841			230.59	0.0266314	0.106818	1.16195			230.59	0.10435	0.220049	0.931505
230.79	0.125466	0.250457	1.03525			230.79	0.0200065	0.107036	1.16213			230.79	0.102597	0.216435	0.926242
230.99	0.12078	0.255456	1.03557			230.99	0.0231564	0.109316	1.16257			230.99	0.101854	0.217019	0.923694
231.19	0.122953	0.254973	1.03811			231.19	0.0221309	0.105615	1.16494			231.19	0.1057	0.219566	0.930896
231.39	0.122934	0.254639	1.03297			231.39	0.0255292	0.109499	1.15873			231.39	0.103147	0.219626	0.924123
231.59	0.120552	0.250634	1.03702			231.59	0.0235759	0.103405	1.17289			231.59	0.105258	0.220217	0.927514
231.79	0.118733	0.256212	1.03064			231.79	0.0188032	0.10681	1.1554			231.79	0.100952	0.219228	0.917489
231.99	0.122265	0.252312	1.03475			231.99	0.0243848	0.107989	1.16811			231.99	0.102463	0.218456	0.922593
232.19	0.124178	0.255001	1.03745			232.19	0.0231774	0.112226	1.16654			232.19	0.101847	0.219953	0.931617
232.39	0.119231	0.256374	1.03098			232.39	0.0226353	0.108396	1.16082			232.39	0.098378	0.220119	0.928686
232.59	0.128217	0.255415	1.03666			232.59	0.0194857	0.104728	1.16212			232.59	0.103528	0.219023	0.92764
232.79	0.123722	0.252906	1.03447			232.79	0.02386	0.112764	1.16281			232.79	0.10154	0.216746	0.926424
232.99	0.124464	0.256666	1.0346			232.99	0.0241383	0.112292	1.16422			232.99	0.102806	0.221172	0.928876
233.19	0.125624	0.25145	1.0386			233.19	0.023328	0.110757	1.16355			233.19	0.104598	0.218347	0.928406
233.39	0.125534	0.254138	1.03537			233.39	0.0244998	0.101878	1.16215			233.39	0.107374	0.214222	0.925107
233.59	0.123312	0.256252	1.03085			233.59	0.0248169	0.109829	1.15893			233.59	0.105543	0.22207	0.927664
233.79	0.124981	0.254926	1.03864			233.79	0.0266622	0.106441	1.16047			233.79	0.107337	0.220623	0.928774
233.99	0.121169	0.254738	1.03706			233.99	0.0196767	0.109433	1.16209			233.99	0.101566	0.221782	0.92896
234.19	0.121015	0.258322	1.036			234.19	0.0231214	0.110506	1.16525			234.19	0.104825	0.225126	0.929358
234.39	0.122478	0.251734	1.03326			234.39	0.0202793	0.105197	1.16526			234.39	0.101526	0.218305	0.927819
234.59	0.124921	0.256208	1.0343			234.59	0.0217078	0.110146	1.16497			234.59	0.107464	0.216924	0.929156
234.79	0.122902	0.259843	1.03348			234.79	0.0221573	0.110711	1.16145			234.79	0.102822	0.220213	0.927166
234.99	0.121825	0.250959	1.03324			234.99	0.0213592	0.108423	1.16307			234.99	0.106781	0.215992	0.922027
235.19	0.123261	0.25024	1.03705			235.19	0.0207103	0.107491	1.16512			235.19	0.100485	0.219188	0.927921
235.39	0.120371	0.253602	1.03381			235.39	0.0198928	0.104987	1.16487			235.39	0.105613	0.218592	0.92978
235.59	0.12132	0.249788	1.03358			235.59	0.0203507	0.108976	1.16344			235.59	0.10748	0.217494	0.928401
235.79	0.124639	0.255161	1.0436			235.79	0.0229447	0.104857	1.16605			235.79	0.106558	0.218324	0.930321
235.99	0.117714	0.250545	1.03556			235.99	0.0189776	0.102933	1.16134			235.99	0.0998931	0.214497	0.926985
236.19	0.119286	0.259288	1.04027			236.19	0.0225303	0.110287	1.15919			236.19	0.103947	0.221153	0.928869
236.39	0.12152	0.257469	1.03557			236.39	0.0229769	0.110039	1.16133			236.39	0.104676	0.219213	0.926786
236.59	0.126457	0.256273	1.04156			236.59	0.0246987	0.108012	1.16952			236.59	0.103818	0.219494	0.928091
236.79	0.125561	0.254447	1.0419			236.79	0.0181447	0.110424	1.17284			236.79	0.106662	0.216713	0.934071
236.99	0.1239	0.257034	1.03675			236.99	0.0229571	0.106206	1.16551			236.99	0.106946	0.223165	0.92478
237.19	0.115191	0.250738	1.03995			237.19	0.0169909	0.10003	1.16512			237.19	0.101376	0.217255	0.92685
237.39	0.123375	0.260578	1.03656			237.39	0.0209546	0.113199	1.16336			237.39	0.102654	0.22571	0.923367
237.59	0.123607	0.25282	1.03441			237.59	0.0189651	0.102794	1.17041			237.59	0.10661	0.220415	0.930527
237.79	0.123568	0.253523	1.04094			237.79	0.0255436	0.106692	1.16348			237.79	0.107618	0.22339	0.930412
237.99	0.118878	0.257334	1.03357			237.99	0.0211074	0.111646	1.16568			237.99	0.102642	0.220269	0.927805
238.19	0.123374	0.258192	1.03202			238.19	0.0211015	0.109616	1.16219			238.19	0.104405	0.220816	0.923272
238.39	0.125643	0.259178	1.0377			238.39	0.0224633	0.105421	1.16952			238.39	0.106521	0.218662	0.927973
238.59	0.121847	0.256421	1.03479			238.59	0.0212441	0.107613	1.1587			238.59	0.101319	0.22196	0.926359
238.79	0.123391	0.248445	1.0399			238.79	0.0235137	0.104062	1.16823			238.79	0.10545	0.213662	0.927191
238.99	0.123259	0.254428	1.04046			238.99	0.0205302	0.106237	1.16884			238.99	0.106095	0.217025	0.926501
239.19	0.117033	0.260547	1.0352			239.19	0.0175019	0.110812	1.16454			239.19	0.0999961	0.224263	0.930374
239.39	0.125641	0.256013	1.039			239.39	0.0236708	0.107095	1.17078			239.39	0.107232	0.216496	0.931539
239.59	0.122566	0.252852	1.03914			239.59	0.0217489	0.105718	1.16696			239.59	0.103014	0.21893	0.925572
239.79	0.119071	0.254301	1.04244			239.79	0.0182403	0.106256	1.16885			239.79	0.104695	0.213171	0.930614
239.99	0.125184	0.259407	1.04005			239.99	0.0244037	0.109504	1.16847			239.99	0.102599	0.218198	0.927244
240.19	0.120224	0.253929	1.04234			240.19	0.0176022	0.107907	1.16697			240.19	0.102159	0.220568	0.929277
240.39	0.118948	0.260095	1.03884			240.39	0.0224567	0.109225	1.16776			240.39	0.100086	0.222357	0.933261
240.59	0.119277	0.252857	1.04061			240.59	0.0174529	0.105226	1.16869			240.59	0.104894	0.216964	0.93314
240.79	0.122786	0.252278	1.03968			240.79	0.0207409	0.102739	1.16261			240.79	0.10748	0.216339	0.927184
240.99	0.12489	0.252089	1.03969			240.99	0.0272132	0.105199	1.16506			240.99	0.106393	0.213529	0.92535
241.19	0.124042	0.258553	1.03982			241.19	0.0222907	0.110365	1.16417			241.19	0.10854	0.221539	0.924
241.39	0.120787	0.259521	1.04274			241.39	0.0239676	0.113774	1.17326			241.39	0.102202	0.226244	0.934531
241.59	0.122117	0.258707	1.04116			241.59	0.0264441	0.108281	1.1694			241.59	0.10472	0.218009	0.931193
241.79	0.125507	0.258911	1.0417			241.79	0.0244647	0.112371	1.16836			241.79	0.108029	0.22293	0.930586
241.99	0.116911	0.258626	1.03881			241.99	0.0228487	0.105405	1.17026			241.99	0.103946	0.21544	0.930458
242.19	0.126841	0.255027	1.03927			242.19	0.0249351	0.105406	1.16684			242.19	0.104625	0.217794	0.932752
242.39	0.123173	0.25743	1.03695			242.39	0.024967	0.109652	1.16465			242.39	0.106238	0.216588	0.927133
242.59	0.124764	0.25732	1.04413			242.59	0.0302449	0.113254	1.16982			242.59	0.108549	0.219797	0.928586
242.79	0.124682	0.251866	1.03841			242.79	0.0220983	0.10805	1.16598			242.79	0.105922	0.216107	0.928681
242.99	0.12115	0.257066	1.04635			242.99	0.0243986	0.110614	1.16902			242.99	0.106348	0.216145	0.933578
243.19	0.122937	0.254554	1.03644			243.19	0.0236614	0.106284	1.16447			243.19	0.104814	0.219549	0.929304
243.39	0.116232	0.255684	1.04096			243.39	0.0211813	0.102044	1.1655			243.39	0.101839	0.219319	0.928254
243.59	0.121112	0.253986	1.04276			243.59	0.0244359	0.108334	1.16868			243.59	0.106523	0.218575	0.932166
243.79	0.126156	0.260993	1.03929			243.79	0.0260128	0.113331	1.16938			243.79	0.105697	0.226065	0.933319
243.99	0.121858	0.252539	1.03622			243.99	0.0184578	0.10263	1.16725			243.99	0.100708	0.212655	0.929372
244.19	0.121241	0.253682	1.0443			244.19	0.0187572	0.108438	1.17084			244.19	0.100533	0.21722	0.930486
244.39	0.120724	0.253657	1.04231			244.39	0.0208319	0.111176	1.17377			244.39	0.102543	0.21959	0.928462
244.59	0.122655	0.261428	1.04532			244.59	0.0205815	0.114776	1.1711			244.59	0.103626	0.225859	0.937054
244.79	0.1246	0.252207	1.04225			244.79	0.0259288	0.107677	1.16992			244.79	0.109249	0.21958	0.932395
244.99	0.125208	0.254948	1.04466			244.99	0.0245208	0.103491	1.17634			244.99	0.104813	0.220247	0.937852
245.19	0.124131	0.251245	1.04596			245.19	0.0262113	0.109627	1.17489			245.19	0.109393	0.220387	0.933195
245.39	0.119758	0.252813	1.03945			245.39	0.021179	0.113658	1.16974			245.39	0.104522	0.219412	0.929042
245.59	0.124687	0.255535	1.04546			245.59	0.0199408	0.108596	1.17158			245.59	0.106032	0.220797	0.928621
245.79	0.129585	0.25701	1.04063			245.79	0.0231763	0.111936	1.16935			245.79	0.10642	0.22201	0.929274
245.99	0.120443	0.253829	1.04339			245.99	0.020422	0.108546	1.16936			245.99	0.103939	0.221198	0.931614
246.19	0.122898	0.261798	1.04384			246.19	0.0179657	0.116055	1.16954			246.19	0.105108	0.226765	0.933662
246.39	0.122345	0.256227	1.04298			246.39	0.0232214	0.108866	1.17198			246.39	0.107416	0.218209	0.929201
246.59	0.119548	0.256815	1.04734			246.59	0.0211527	0.107269	1.17285			246.59	0.0967048	0.220152	0.93223
246.79	0.121368	0.256588	1.04131			246.79	0.018131	0.107854	1.17348			246.79	0.102089	0.220669	0.927457
246.99	0.123257	0.256823	1.04252			246.99	0.0188901	0.110324	1.17201			246.99	0.106256	0.221375	0.932736
247.19	0.117177	0.260612	1.04441			247.19	0.015287	0.109159	1.1681			247.19	0.101175	0.226075	0.934229
247.39	0.120536	0.250932	1.04615			247.39	0.0220629	0.100058	1.16865			247.39	0.10078	0.212502	0.933417
247.59	0.125316	0.257911	1.04808			247.59	0.0282997	0.112595	1.17429			247.59	0.103228	0.220054	0.934887
247.79	0.119127	0.258607	1.04562			247.79	0.0172439	0.103788	1.17365			247.79	0.102125	0.219625	0.9351
247.99	0.12236	0.258195	1.04476			247.99	0.0198673	0.110412	1.17412			247.99	0.107219	0.221652	0.93485
248.19	0.122373	0.257579	1.04758			248.19	0.020686	0.107073	1.17118			248.19	0.109031	0.221045	0.935371
248.39	0.121405	0.260234	1.04387			248.39	0.0199032	0.109362	1.1687			248.39	0.107043	0.219584	0.930294
248.59	0.123699	0.259711	1.0421			248.59	0.0206035	0.10905	1.17208			248.59	0.109143	0.223123	0.929317
248.79	0.122599	0.258228	1.04712			248.79	0.0208186	0.109873	1.17239			248.79	0.105267	0.225726	0.932311
248.99	0.121033	0.256715	1.04504			248.99	0.0198122	0.106487	1.17142			248.99	0.104298	0.221047	0.934087
249.19	0.118796	0.255825	1.04453			249.19	0.0169588	0.10998	1.17053			249.19	0.0988026	0.21872	0.930288
249.39	0.122628	0.264385	1.04415			249.39	0.0226356	0.115416	1.17247			249.39	0.105223	0.22822	0.929675
249.59	0.121604	0.258017	1.0433			249.59	0.0218513	0.108589	1.17484			249.59	0.106778	0.219263	0.932044
249.79	0.124824	0.261235	1.04784			249.79	0.0215949	0.107989	1.17215			249.79	0.105835	0.221626	0.931581
249.99	0.122942	0.255697	1.04204			249.99	0.0214725	0.10659	1.16572			249.99	0.103941	0.21699	0.927639
250.19	0.121777	0.257092	1.04063			250.19	0.0192878	0.112941	1.1713			250.19	0.104371	0.220164	0.927563
250.39	0.122985	0.259666	1.04594			250.39	0.0167861	0.109988	1.17268			250.39	0.106281	0.220757	0.936289
250.59	0.124901	0.253839	1.05073			250.59	0.0203921	0.106091	1.17295			250.59	0.10439	0.219666	0.933691
250.79	0.123311	0.258709	1.04228			250.79	0.0157027	0.108574	1.17127			250.79	0.0998973	0.220908	0.933303
250.99	0.119937	0.248692	1.04406			250.99	0.0188336	0.1047	1.17009			250.99	0.107488	0.214775	0.93076
251.19	0.126971	0.258229	1.04886			251.19	0.0192293	0.111086	1.17219			251.19	0.104118	0.223211	0.934348
[truncated: 7,743 more rows]
