# Supplementary material for: Higher-order phosphatase–substrate contacts terminate the integrated stress response
Source: Nat Struct Mol Biol. 2021 Oct 8;28(10):835–46. doi: 10.1038/s41594-021-00666-7 (PMC8500838; doi:10.1038/s41594-021-00666-7)
Supplement: Source Data Fig. 6 — Statistical source data. [file 41594_2021_666_MOESM10_ESM.xlsx]

## Sheet: Fig 6b_middle
Concentrations of eIF2αP at each time point of the reactions as described in the legend.
Time (min)	WT		M44A		K79A		Y81A
0	2	2	1.95951	1.97795	1.98312	1.99214	1.9126	1.982
8	1.25967	1.25827	1.91515	1.88907	1.93227	1.93729	1.94827	1.93307
16	0.73065	0.774034	1.84463	1.64209	1.85299	1.86488	1.85969	1.88393
32	0.332708	0.234633	1.67677	1.61157	1.64166	1.66543	1.77547	1.78661
48		0.109936		1.44939		1.55261		1.66437
64	0.06572	0.00697116	1.29076	1.19273	1.10364	1.36925	1.61981	1.59671

## Sheet: Fig 6b_bottom
Best fit of 3 independent experiments in the Fig. 6b ‘upper panel’ and 95% confidence intervals of the kcat/KM of the indicated enzyme/substrate pairing in reactions lacking (apo) and containing (holo) G-actin.
	apo			holo
	best fit (kcat/KM )	95% confidence intervals		best fit (kcat/KM)	95% confidence intervals
WT	4.8	5.2	4.6	379	416	345
M44A	3.4	3.6	3.2	44	60	29
K79A	5.5	5.6	5.4	36	41	31
Y81A	3.2	3.4	2.9	21	23	20

## Sheet: Fig 6c_middle
Concentrations of eIF2αP at each time point of the reactions as described in the legend.
Time (min)	WT		M44A		K79A		Y81A		D83A
0	0	0	0	0	0	0	0	0	0	0
3.5	0.426582	0.418056	0.165149	0.157834	0.219902	0.300652	0.0132435	0.0294637	0	0
6.5	0.719158	0.737971	0.271175	0.261892	0.452126	0.490735	0.0886405	0.0963327	0	0
12.5	1.14943	1.17607	0.511219	0.466398	0.829628	0.732048	0.268313	0.147493	0	0
24.5	1.61287	1.61834	0.725484	0.684446	1.25441	1.28257	0.317103	0.380764	0	0
48.5	1.96956	1.99508	1.17246	1.1451	1.6657	1.73563	0.512035	0.503004	0	0
96.5	2		1.56786		1.89104		0.762241		0	0
192.5	2		1.86315		1.96765		1.12123		0	0

## Sheet: Fig 6c_bottom
PERK phosphorylation
		WT
		best fit (kcat/KM)	95% confidence intervals
	WT	142	149	135
	M44A	40	54	36
	K79A	88	96	81
	Y81A	23	32	15
	D83A	0	0	0
