# Supplementary material for: Higher-order phosphatase–substrate contacts terminate the integrated stress response
Source: Nat Struct Mol Biol. 2021 Oct 8;28(10):835–46. doi: 10.1038/s41594-021-00666-7 (PMC8500838; doi:10.1038/s41594-021-00666-7)
Supplement: Source Data Extended Data Fig. 2 — Statistical source data. [file 41594_2021_666_MOESM12_ESM.xlsx]

## Sheet: Sheet1
This table lists the kcat/KM of holophosphatases comprised of indicated wildtype and mutant PPP1R15A paired with PP1A as a function of G-actin concentration. Refer to Methods section for the the kcat/KM calculation.
ACT (Nm)	WT (UK2699)		R595E (UK2750)		F592A_R595E (UK2755)		F592A_R595A (UK2751)
0	1.265	3.432	3.442	3.515	3.459	3.027	3.518	3.429
2.6	3.897	N/A	N/A	N/A	N/A	N/A	N/A	N/A
5.2	9.009	N/A	N/A	N/A	N/A	N/A	N/A	N/A
10.4333	17.918	18.411	N/A	N/A	N/A	N/A	N/A	N/A
20.8333	30.52	40.258	5.184	4.816	3.128	3.048	3.808	3.657
41.6667	68.256	79.483	4.887	4.743	3.829	3.491	3.338	2.924
83.3333	121.964	128.597	5.205	5.174	4.963	4.622	4.158	4.462
166.667	205.464	218.54	6.25	5.849	3.859	3.661	4.425	4.076
333.333	270.108	282.628	10.794	9.924	4.735	4.613	4.284	6.012
666.667	342.591	350.573	14.024	12.119	5.606	5.346	5.619	5.882
